# Supplementary material for: Genome-wide identification and characterization of InDels and SNPs in Glycine max and Glycine soja for contrasting seed permeability traits
Source: BMC Plant Biol. 2018 Jul 9;18:141. doi: 10.1186/s12870-018-1341-2 (PMC6038289; doi:10.1186/s12870-018-1341-2)
Supplement: Supplementary file 2 — Identification of total SNPs and InDels in G. max with respect to the reference genome. (XLSX 44647 kb) [file 12870_2018_1341_MOESM2_ESM.xlsx]

## Sheet: G.max_All_SNPs
Gene	Location	Allele	Consequence	Impact	Transcript	Biotype	HGVSc	HGVSp	cDNA_position	CDS_position	Protein_position	Amino_acids	Codons	STRAND	SWISSPROT	TREMBL	UNIPARC	DOMAINS
GLYMA10G01620	10:1180966-1180966	G	synonymous_variant	LOW	GLYMA10G01620.2	protein_coding	GLYMA10G01620.2:c.93A>G	GLYMA10G01620.2:p.Thr31%3D	93	93	31	T	acA/acG	1	-	K7LGU6_SOYBN	UPI000294BEE8	PANTHER:PTHR32401,PANTHER:PTHR32401:SF5
GLYMA10G02100	10:1481157-1481157	T	missense_variant	MODERATE	GLYMA10G02100.1	protein_coding	GLYMA10G02100.1:c.473A>T	GLYMA10G02100.1:p.Gln158Leu	518	473	158	Q/L	cAa/cTa	1	-	I1L7T5_SOYBN	UPI000233C7DC	PANTHER:PTHR33470,PANTHER:PTHR33470:SF1
GLYMA10G05470	10:4255311-4255311	T	synonymous_variant	LOW	GLYMA10G05470.2	protein_coding	GLYMA10G05470.2:c.918C>T	GLYMA10G05470.2:p.Asp306%3D	918	918	306	D	gaC/gaT	1	-	K7LHG7_SOYBN	UPI000295BF19	Transmembrane_helices:TMhelix,PANTHER:PTHR30238,PANTHER:PTHR30238:SF0,Pfam:PF03741,TIGRFAM:TIGR03718
GLYMA10G05780	10:4521747-4521747	A	synonymous_variant	LOW	GLYMA10G05780.1	protein_coding	GLYMA10G05780.1:c.234C>A	GLYMA10G05780.1:p.Thr78%3D	424	234	78	T	acC/acA	1	-	-	UPI000189D353	-
GLYMA10G06751	10:5472427-5472427	A	stop_gained	HIGH	GLYMA10G06751.1	protein_coding	GLYMA10G06751.1:c.35T>A	GLYMA10G06751.1:p.Leu12Ter	121	35	12	L/*	tTg/tAg	1	-	K7LHP1_SOYBN	UPI000295EAAD	Low_complexity_(Seg):seg
GLYMA10G07831	10:6625269-6625269	T	missense_variant	MODERATE	GLYMA10G07831.1	protein_coding	GLYMA10G07831.1:c.17G>A	GLYMA10G07831.1:p.Gly6Glu	17	17	6	G/E	gGa/gAa	-1	-	K7LHT8_SOYBN	UPI0002969ECB	-
GLYMA10G07935	10:6747957-6747957	G	missense_variant	MODERATE	GLYMA10G07935.1	protein_coding	GLYMA10G07935.1:c.218G>C	GLYMA10G07935.1:p.Trp73Ser	218	218	73	W/S	tGg/tCg	-1	-	K7LHU4_SOYBN	UPI000294EBFA	-
GLYMA10G07935	10:6748096-6748096	T	missense_variant	MODERATE	GLYMA10G07935.1	protein_coding	GLYMA10G07935.1:c.79T>A	GLYMA10G07935.1:p.Phe27Ile	79	79	27	F/I	Ttc/Atc	-1	-	K7LHU4_SOYBN	UPI000294EBFA	Pfam:PF00361,PANTHER:PTHR22773,PANTHER:PTHR22773:SF86,Transmembrane_helices:TMhelix
GLYMA10G07935	10:6748098-6748098	G	missense_variant	MODERATE	GLYMA10G07935.1	protein_coding	GLYMA10G07935.1:c.77G>C	GLYMA10G07935.1:p.Arg26Pro	77	77	26	R/P	cGt/cCt	-1	-	K7LHU4_SOYBN	UPI000294EBFA	Pfam:PF00361,PANTHER:PTHR22773,PANTHER:PTHR22773:SF86,Transmembrane_helices:TMhelix
GLYMA10G07935	10:6748155-6748155	G	missense_variant	MODERATE	GLYMA10G07935.1	protein_coding	GLYMA10G07935.1:c.64T>C	GLYMA10G07935.1:p.Trp22Arg	64	64	22	W/R	Tgg/Cgg	-1	-	K7LHU4_SOYBN	UPI000294EBFA	PANTHER:PTHR22773,PANTHER:PTHR22773:SF86,Transmembrane_helices:TMhelix
GLYMA10G09557	10:8716403-8716403	C	synonymous_variant	LOW	GLYMA10G09557.1	protein_coding	GLYMA10G09557.1:c.309A>G	GLYMA10G09557.1:p.Ala103%3D	333	309	103	A	gcA/gcG	-1	-	K7LI06_SOYBN	UPI000296438A	PANTHER:PTHR13691,PANTHER:PTHR13691:SF19
GLYMA10G09557	10:8716413-8716413	G	missense_variant	MODERATE	GLYMA10G09557.1	protein_coding	GLYMA10G09557.1:c.299A>C	GLYMA10G09557.1:p.His100Pro	323	299	100	H/P	cAt/cCt	-1	-	K7LI06_SOYBN	UPI000296438A	PANTHER:PTHR13691,PANTHER:PTHR13691:SF19
GLYMA10G09557	10:8716419-8716419	G	missense_variant	MODERATE	GLYMA10G09557.1	protein_coding	GLYMA10G09557.1:c.293T>C	GLYMA10G09557.1:p.Val98Ala	317	293	98	V/A	gTc/gCc	-1	-	K7LI06_SOYBN	UPI000296438A	PANTHER:PTHR13691,PANTHER:PTHR13691:SF19
GLYMA10G09557	10:8716425-8716425	C	missense_variant	MODERATE	GLYMA10G09557.1	protein_coding	GLYMA10G09557.1:c.287A>G	GLYMA10G09557.1:p.Lys96Arg	311	287	96	K/R	aAa/aGa	-1	-	K7LI06_SOYBN	UPI000296438A	PANTHER:PTHR13691,PANTHER:PTHR13691:SF19
GLYMA10G09557	10:8716426-8716426	C	missense_variant	MODERATE	GLYMA10G09557.1	protein_coding	GLYMA10G09557.1:c.286A>G	GLYMA10G09557.1:p.Lys96Glu	310	286	96	K/E	Aaa/Gaa	-1	-	K7LI06_SOYBN	UPI000296438A	PANTHER:PTHR13691,PANTHER:PTHR13691:SF19
GLYMA10G09557	10:8716571-8716571	G	synonymous_variant	LOW	GLYMA10G09557.1	protein_coding	GLYMA10G09557.1:c.141T>C	GLYMA10G09557.1:p.Ile47%3D	165	141	47	I	atT/atC	-1	-	K7LI06_SOYBN	UPI000296438A	Gene3D:2.40.50.140,Pfam:PF00181,PANTHER:PTHR13691,PANTHER:PTHR13691:SF19,SMART:SM01383,Superfamily:SSF50249
GLYMA10G20994	10:26687367-26687367	C	missense_variant	MODERATE	GLYMA10G20994.1	protein_coding	GLYMA10G20994.1:c.370A>G	GLYMA10G20994.1:p.Thr124Ala	370	370	124	T/A	Aca/Gca	-1	-	K7LIQ2_SOYBN	UPI000294C848	PANTHER:PTHR22773,PANTHER:PTHR22773:SF88
GLYMA10G20994	10:26687374-26687374	A	synonymous_variant	LOW	GLYMA10G20994.1	protein_coding	GLYMA10G20994.1:c.363C>T	GLYMA10G20994.1:p.Tyr121%3D	363	363	121	Y	taC/taT	-1	-	K7LIQ2_SOYBN	UPI000294C848	PANTHER:PTHR22773,PANTHER:PTHR22773:SF88
GLYMA10G21110	10:26716118-26716118	A	start_lost	HIGH	GLYMA10G21110.1	protein_coding	GLYMA10G21110.1:c.2T>A	GLYMA10G21110.1:p.Met1?	742	2	1	M/K	aTg/aAg	1	-	K7LIQ5_SOYBN	UPI0002962B5D	-
GLYMA10G21110	10:26716141-26716141	G	missense_variant	MODERATE	GLYMA10G21110.1	protein_coding	GLYMA10G21110.1:c.25A>G	GLYMA10G21110.1:p.Ile9Val	765	25	9	I/V	Ata/Gta	1	-	K7LIQ5_SOYBN	UPI0002962B5D	-
GLYMA10G28610	10:37489604-37489604	A	missense_variant	MODERATE	GLYMA10G28610.1	protein_coding	GLYMA10G28610.1:c.247A>T	GLYMA10G28610.1:p.Ile83Phe	453	247	83	I/F	Att/Ttt	-1	-	I1LB22_SOYBN	UPI0000047F44	PANTHER:PTHR11183:SF59,PANTHER:PTHR11183,Pfam:PF01501,Gene3D:3.90.550.10,Superfamily:SSF53448
GLYMA10G28610	10:37489604-37489604	A	missense_variant	MODERATE	GLYMA10G28610.3	protein_coding	GLYMA10G28610.3:c.247A>T	GLYMA10G28610.3:p.Ile83Phe	453	247	83	I/F	Att/Ttt	-1	-	I1LB24_SOYBN	UPI00023CE018	PANTHER:PTHR11183:SF59,PANTHER:PTHR11183,Gene3D:3.90.550.10,Pfam:PF01501,Superfamily:SSF53448
GLYMA10G28610	10:37489604-37489604	A	missense_variant	MODERATE	GLYMA10G28610.4	protein_coding	GLYMA10G28610.4:c.247A>T	GLYMA10G28610.4:p.Ile83Phe	453	247	83	I/F	Att/Ttt	-1	-	I1LB25_SOYBN	UPI00023CE019	PANTHER:PTHR11183:SF59,PANTHER:PTHR11183,Gene3D:3.90.550.10,Pfam:PF01501,Superfamily:SSF53448
GLYMA10G28710	10:37567384-37567384	A	missense_variant	MODERATE	GLYMA10G28710.1	protein_coding	GLYMA10G28710.1:c.77T>A	GLYMA10G28710.1:p.Leu26His	236	77	26	L/H	cTt/cAt	1	-	I1LB34_SOYBN	UPI00023CE197	Transmembrane_helices:TMhelix,PANTHER:PTHR33726:SF1,PANTHER:PTHR33726
GLYMA10G28710	10:37567390-37567390	T	missense_variant	MODERATE	GLYMA10G28710.1	protein_coding	GLYMA10G28710.1:c.83C>T	GLYMA10G28710.1:p.Pro28Leu	242	83	28	P/L	cCg/cTg	1	-	I1LB34_SOYBN	UPI00023CE197	Transmembrane_helices:TMhelix,PANTHER:PTHR33726:SF1,PANTHER:PTHR33726
GLYMA10G28710	10:37567397-37567397	T	synonymous_variant	LOW	GLYMA10G28710.1	protein_coding	GLYMA10G28710.1:c.90C>T	GLYMA10G28710.1:p.Phe30%3D	249	90	30	F	ttC/ttT	1	-	I1LB34_SOYBN	UPI00023CE197	Transmembrane_helices:TMhelix,PANTHER:PTHR33726:SF1,PANTHER:PTHR33726
GLYMA10G28710	10:37567427-37567427	T	synonymous_variant	LOW	GLYMA10G28710.1	protein_coding	GLYMA10G28710.1:c.120C>T	GLYMA10G28710.1:p.Asp40%3D	279	120	40	D	gaC/gaT	1	-	I1LB34_SOYBN	UPI00023CE197	-
GLYMA10G28710	10:37567428-37567428	C	synonymous_variant	LOW	GLYMA10G28710.1	protein_coding	GLYMA10G28710.1:c.121T>C	GLYMA10G28710.1:p.Leu41%3D	280	121	41	L	Ttg/Ctg	1	-	I1LB34_SOYBN	UPI00023CE197	-
GLYMA10G32810	10:41209662-41209662	T	missense_variant	MODERATE	GLYMA10G32810.1	protein_coding	GLYMA10G32810.1:c.13C>A	GLYMA10G32810.1:p.Gln5Lys	262	13	5	Q/K	Cag/Aag	-1	-	I1LC92_SOYBN	UPI00023CDEC2	PANTHER:PTHR26374
GLYMA10G32810	10:41209668-41209668	T	missense_variant	MODERATE	GLYMA10G32810.1	protein_coding	GLYMA10G32810.1:c.7C>A	GLYMA10G32810.1:p.Leu3Met	256	7	3	L/M	Ctg/Atg	-1	-	I1LC92_SOYBN	UPI00023CDEC2	PANTHER:PTHR26374
GLYMA10G40870	10:48110820-48110820	T	missense_variant	MODERATE	GLYMA10G40870.3	protein_coding	GLYMA10G40870.3:c.927T>A	GLYMA10G40870.3:p.Asn309Lys	1055	927	309	N/K	aaT/aaA	-1	-	I1LEJ7_SOYBN	UPI00023CD635	-
GLYMA10G41573	10:48622325-48622325	A	synonymous_variant	LOW	GLYMA10G41573.1	protein_coding	GLYMA10G41573.1:c.294A>T	GLYMA10G41573.1:p.Ser98%3D	294	294	98	S	tcA/tcT	-1	-	K7LLQ0_SOYBN	UPI000296E5C9	PANTHER:PTHR11785,PANTHER:PTHR11785:SF367
GLYMA10G41730	10:48736182-48736182	T	synonymous_variant	LOW	GLYMA10G41730.1	protein_coding	GLYMA10G41730.1:c.771G>A	GLYMA10G41730.1:p.Arg257%3D	1091	771	257	R	cgG/cgA	-1	-	I1LET6_SOYBN	UPI000233D0E4	PANTHER:PTHR31343:SF8,PANTHER:PTHR31343,Pfam:PF05623
GLYMA10G42370	10:49334445-49334445	T	missense_variant	MODERATE	GLYMA10G42370.1	protein_coding	GLYMA10G42370.1:c.85G>A	GLYMA10G42370.1:p.Val29Met	357	85	29	V/M	Gtg/Atg	-1	-	K7LLU7_SOYBN	UPI000296564C	-
GLYMA11G03210	11:2116755-2116755	G	missense_variant	MODERATE	GLYMA11G03210.1	protein_coding	GLYMA11G03210.1:c.1122C>G	GLYMA11G03210.1:p.His374Gln	1624	1122	374	H/Q	caC/caG	1	-	I1LGL0_SOYBN	UPI00023CDAB4	PANTHER:PTHR32166,PANTHER:PTHR32166:SF15,Superfamily:SSF53098
GLYMA11G06711	11:4752409-4752409	G	missense_variant	MODERATE	GLYMA11G06711.1	protein_coding	GLYMA11G06711.1:c.794T>G	GLYMA11G06711.1:p.Phe265Cys	794	794	265	F/C	tTt/tGt	1	-	K7LNC6_SOYBN	UPI00023CD07D	PANTHER:PTHR24298,PANTHER:PTHR24298:SF178
GLYMA11G08601	11:6080699-6080699	C	missense_variant	MODERATE	GLYMA11G08601.1	protein_coding	GLYMA11G08601.1:c.452A>G	GLYMA11G08601.1:p.Asp151Gly	452	452	151	D/G	gAt/gGt	-1	-	K7LNL6_SOYBN	UPI000295B5BF	Pfam:PF00361,PANTHER:PTHR22773,PANTHER:PTHR22773:SF82
GLYMA11G08601	11:6080930-6080930	A	missense_variant	MODERATE	GLYMA11G08601.1	protein_coding	GLYMA11G08601.1:c.221A>T	GLYMA11G08601.1:p.Lys74Met	221	221	74	K/M	aAg/aTg	-1	-	K7LNL6_SOYBN	UPI000295B5BF	Pfam:PF00361,PANTHER:PTHR22773,PANTHER:PTHR22773:SF82
GLYMA11G08601	11:6080936-6080936	G	missense_variant	MODERATE	GLYMA11G08601.1	protein_coding	GLYMA11G08601.1:c.215T>C	GLYMA11G08601.1:p.Phe72Ser	215	215	72	F/S	tTc/tCc	-1	-	K7LNL6_SOYBN	UPI000295B5BF	Pfam:PF00361,PANTHER:PTHR22773,PANTHER:PTHR22773:SF82
GLYMA11G08601	11:6080980-6080980	A	synonymous_variant	LOW	GLYMA11G08601.1	protein_coding	GLYMA11G08601.1:c.171C>T	GLYMA11G08601.1:p.Thr57%3D	171	171	57	T	acC/acT	-1	-	K7LNL6_SOYBN	UPI000295B5BF	Pfam:PF00361,PANTHER:PTHR22773,PANTHER:PTHR22773:SF82
GLYMA11G08601	11:6081021-6081021	T	missense_variant	MODERATE	GLYMA11G08601.1	protein_coding	GLYMA11G08601.1:c.130G>A	GLYMA11G08601.1:p.Val44Ile	130	130	44	V/I	Gta/Ata	-1	-	K7LNL6_SOYBN	UPI000295B5BF	Pfam:PF00361,Prints:PR01435,PANTHER:PTHR22773,PANTHER:PTHR22773:SF82,Transmembrane_helices:TMhelix
GLYMA11G08601	11:6081023-6081023	C	missense_variant	MODERATE	GLYMA11G08601.1	protein_coding	GLYMA11G08601.1:c.128A>G	GLYMA11G08601.1:p.Glu43Gly	128	128	43	E/G	gAa/gGa	-1	-	K7LNL6_SOYBN	UPI000295B5BF	Pfam:PF00361,Prints:PR01435,PANTHER:PTHR22773,PANTHER:PTHR22773:SF82,Transmembrane_helices:TMhelix
GLYMA11G08601	11:6081038-6081038	G	missense_variant	MODERATE	GLYMA11G08601.1	protein_coding	GLYMA11G08601.1:c.113T>C	GLYMA11G08601.1:p.Ile38Thr	113	113	38	I/T	aTt/aCt	-1	-	K7LNL6_SOYBN	UPI000295B5BF	Pfam:PF00361,Prints:PR01435,PANTHER:PTHR22773,PANTHER:PTHR22773:SF82,Transmembrane_helices:TMhelix
GLYMA11G08601	11:6081039-6081039	G	missense_variant	MODERATE	GLYMA11G08601.1	protein_coding	GLYMA11G08601.1:c.112A>C	GLYMA11G08601.1:p.Ile38Leu	112	112	38	I/L	Att/Ctt	-1	-	K7LNL6_SOYBN	UPI000295B5BF	Pfam:PF00361,Prints:PR01435,PANTHER:PTHR22773,PANTHER:PTHR22773:SF82,Transmembrane_helices:TMhelix
GLYMA11G08601	11:6081086-6081086	G	missense_variant	MODERATE	GLYMA11G08601.1	protein_coding	GLYMA11G08601.1:c.65T>C	GLYMA11G08601.1:p.Val22Ala	65	65	22	V/A	gTg/gCg	-1	-	K7LNL6_SOYBN	UPI000295B5BF	Pfam:PF00361,Prints:PR01434,PANTHER:PTHR22773,PANTHER:PTHR22773:SF82,Transmembrane_helices:TMhelix
GLYMA11G08601	11:6081098-6081098	G	missense_variant	MODERATE	GLYMA11G08601.1	protein_coding	GLYMA11G08601.1:c.53T>C	GLYMA11G08601.1:p.Ile18Thr	53	53	18	I/T	aTt/aCt	-1	-	K7LNL6_SOYBN	UPI000295B5BF	Pfam:PF00361,Prints:PR01434,PANTHER:PTHR22773,PANTHER:PTHR22773:SF82,Transmembrane_helices:TMhelix
GLYMA11G10310	11:7412819-7412819	A	missense_variant	MODERATE	GLYMA11G10310.1	protein_coding	GLYMA11G10310.1:c.17C>T	GLYMA11G10310.1:p.Ala6Val	508	17	6	A/V	gCc/gTc	-1	-	I1LIP2_SOYBN	UPI000233C6B1	-
GLYMA11G11110	11:7910715-7910715	A	missense_variant	MODERATE	GLYMA11G11110.2	protein_coding	GLYMA11G11110.2:c.589G>A	GLYMA11G11110.2:p.Val197Met	637	589	197	V/M	Gtg/Atg	1	-	K7LP12_SOYBN	UPI000233C27F	Gene3D:1.25.40.10,Pfam:PF01535,PROSITE_profiles:PS51375,PANTHER:PTHR24015,PANTHER:PTHR24015:SF340,TIGRFAM:TIGR00756
GLYMA11G13111	11:9350291-9350291	G	missense_variant	MODERATE	GLYMA11G13111.1	protein_coding	GLYMA11G13111.1:c.1129A>G	GLYMA11G13111.1:p.Met377Val	1129	1129	377	M/V	Atg/Gtg	1	-	K7LPC2_SOYBN	UPI000295DCDC	PANTHER:PTHR22844,PANTHER:PTHR22844:SF145,Gene3D:2.130.10.10,Superfamily:SSF50978
GLYMA11G13111	11:9350295-9350295	C	missense_variant	MODERATE	GLYMA11G13111.1	protein_coding	GLYMA11G13111.1:c.1133G>C	GLYMA11G13111.1:p.Gly378Ala	1133	1133	378	G/A	gGt/gCt	1	-	K7LPC2_SOYBN	UPI000295DCDC	PANTHER:PTHR22844,PANTHER:PTHR22844:SF145,Gene3D:2.130.10.10,Superfamily:SSF50978
GLYMA11G15841	11:11508478-11508478	C	missense_variant	MODERATE	GLYMA11G15841.1	protein_coding	GLYMA11G15841.1:c.1526T>C	GLYMA11G15841.1:p.Val509Ala	1763	1526	509	V/A	gTt/gCt	1	-	K7LPV5_SOYBN	UPI0002968CD0	PANTHER:PTHR35460,PANTHER:PTHR35460:SF1
GLYMA11G17480	11:13571375-13571375	C	start_lost	HIGH	GLYMA11G17480.1	protein_coding	GLYMA11G17480.1:c.2T>C	GLYMA11G17480.1:p.Met1?	775	2	1	M/T	aTg/aCg	1	-	K7LQ05_SOYBN	UPI0002968734	-
GLYMA11G17480	11:13571434-13571434	C	synonymous_variant	LOW	GLYMA11G17480.1	protein_coding	GLYMA11G17480.1:c.61A>C	GLYMA11G17480.1:p.Arg21%3D	834	61	21	R	Aga/Cga	1	-	K7LQ05_SOYBN	UPI0002968734	-
GLYMA11G17480	11:13571451-13571451	C	missense_variant	MODERATE	GLYMA11G17480.1	protein_coding	GLYMA11G17480.1:c.78A>C	GLYMA11G17480.1:p.Glu26Asp	851	78	26	E/D	gaA/gaC	1	-	K7LQ05_SOYBN	UPI0002968734	-
GLYMA11G18160	11:14689064-14689064	A	missense_variant	MODERATE	GLYMA11G18160.1	protein_coding	GLYMA11G18160.1:c.108G>T	GLYMA11G18160.1:p.Leu36Phe	207	108	36	L/F	ttG/ttT	-1	-	I1LKL7_SOYBN	UPI00023CBC14	PANTHER:PTHR33155,PANTHER:PTHR33155:SF3
GLYMA11G18455	11:15109514-15109514	G	missense_variant	MODERATE	GLYMA11G18455.1	protein_coding	GLYMA11G18455.1:c.1149A>C	GLYMA11G18455.1:p.Lys383Asn	1149	1149	383	K/N	aaA/aaC	-1	-	K7LQ45_SOYBN	UPI0002960EE9	PANTHER:PTHR33054,PANTHER:PTHR33054:SF1
GLYMA11G18455	11:15110732-15110732	C	missense_variant	MODERATE	GLYMA11G18455.1	protein_coding	GLYMA11G18455.1:c.836A>G	GLYMA11G18455.1:p.Lys279Arg	836	836	279	K/R	aAa/aGa	-1	-	K7LQ45_SOYBN	UPI0002960EE9	PANTHER:PTHR33054,PANTHER:PTHR33054:SF1
GLYMA11G19285	11:15992576-15992576	C	missense_variant	MODERATE	GLYMA11G19285.1	protein_coding	GLYMA11G19285.1:c.28A>G	GLYMA11G19285.1:p.Thr10Ala	28	28	10	T/A	Act/Gct	-1	-	K7LQ77_SOYBN	UPI0002966942	Pfam:PF00421,PANTHER:PTHR33180,PANTHER:PTHR33180:SF8,Superfamily:SSF161077
GLYMA11G19285	11:15992585-15992585	C	missense_variant	MODERATE	GLYMA11G19285.1	protein_coding	GLYMA11G19285.1:c.19A>G	GLYMA11G19285.1:p.Lys7Glu	19	19	7	K/E	Aaa/Gaa	-1	-	K7LQ77_SOYBN	UPI0002966942	Pfam:PF00421,PANTHER:PTHR33180,PANTHER:PTHR33180:SF8,Superfamily:SSF161077
GLYMA11G33922	11:35782068-35782068	C	missense_variant	MODERATE	GLYMA11G33922.1	protein_coding	GLYMA11G33922.1:c.100A>G	GLYMA11G33922.1:p.Ile34Val	100	100	34	I/V	Atc/Gtc	-1	-	K7LRJ1_SOYBN	UPI000294AC5F	-
GLYMA11G33922	11:35782069-35782069	C	synonymous_variant	LOW	GLYMA11G33922.1	protein_coding	GLYMA11G33922.1:c.99A>G	GLYMA11G33922.1:p.Ser33%3D	99	99	33	S	tcA/tcG	-1	-	K7LRJ1_SOYBN	UPI000294AC5F	-
GLYMA11G33922	11:35782071-35782071	G	missense_variant	MODERATE	GLYMA11G33922.1	protein_coding	GLYMA11G33922.1:c.97T>C	GLYMA11G33922.1:p.Ser33Pro	97	97	33	S/P	Tca/Cca	-1	-	K7LRJ1_SOYBN	UPI000294AC5F	-
GLYMA11G33922	11:35782111-35782111	G	synonymous_variant	LOW	GLYMA11G33922.1	protein_coding	GLYMA11G33922.1:c.57T>C	GLYMA11G33922.1:p.Tyr19%3D	57	57	19	Y	taT/taC	-1	-	K7LRJ1_SOYBN	UPI000294AC5F	-
GLYMA11G35362	11:37019848-37019848	G	missense_variant	MODERATE	GLYMA11G35362.1	protein_coding	GLYMA11G35362.1:c.698G>C	GLYMA11G35362.1:p.Trp233Ser	1090	698	233	W/S	tGg/tCg	-1	-	K7LRR3_SOYBN	UPI0002948EF5	PROSITE_profiles:PS50011,PANTHER:PTHR27003,PANTHER:PTHR27003:SF102,Pfam:PF00069,Gene3D:1.10.510.10,Superfamily:SSF56112
GLYMA11G37091	11:38323152-38323152	A	synonymous_variant	LOW	GLYMA11G37091.1	protein_coding	GLYMA11G37091.1:c.894A>T	GLYMA11G37091.1:p.Pro298%3D	1015	894	298	P	ccA/ccT	-1	-	K7LRZ8_SOYBN	UPI00029596DB	-
GLYMA11G37091	11:38323152-38323152	A	synonymous_variant	LOW	GLYMA11G37091.2	protein_coding	GLYMA11G37091.2:c.837A>T	GLYMA11G37091.2:p.Pro279%3D	958	837	279	P	ccA/ccT	-1	-	K7LRZ9_SOYBN	UPI0002969428	-
GLYMA11G37680	11:38719327-38719327	A	missense_variant	MODERATE	GLYMA11G37680.2	protein_coding	GLYMA11G37680.2:c.62C>A	GLYMA11G37680.2:p.Thr21Asn	91	62	21	T/N	aCc/aAc	1	-	K7LS28_SOYBN	UPI000233D3E5	PANTHER:PTHR24012,PANTHER:PTHR24012:SF415
GLYMA11G37680	11:38719329-38719329	C	missense_variant	MODERATE	GLYMA11G37680.2	protein_coding	GLYMA11G37680.2:c.64G>C	GLYMA11G37680.2:p.Gly22Arg	93	64	22	G/R	Ggg/Cgg	1	-	K7LS28_SOYBN	UPI000233D3E5	PANTHER:PTHR24012,PANTHER:PTHR24012:SF415
GLYMA11G38080	11:39040935-39040935	C	synonymous_variant	LOW	GLYMA11G38080.2	protein_coding	GLYMA11G38080.2:c.345A>G	GLYMA11G38080.2:p.Lys115%3D	706	345	115	K	aaA/aaG	-1	-	K7LS56_SOYBN	UPI0001E234E2	-
GLYMA12G00880	12:465336-465336	A	synonymous_variant	LOW	GLYMA12G00880.2	protein_coding	GLYMA12G00880.2:c.1389C>A	GLYMA12G00880.2:p.Ile463%3D	1389	1389	463	I	atC/atA	1	-	K7LSA1_SOYBN	UPI0002963FE8	Transmembrane_helices:TMhelix,PANTHER:PTHR13117
GLYMA12G03771	12:2543229-2543229	T	missense_variant	MODERATE	GLYMA12G03771.1	protein_coding	GLYMA12G03771.1:c.11G>A	GLYMA12G03771.1:p.Arg4His	112	11	4	R/H	cGt/cAt	-1	-	K7LSV0_SOYBN	UPI000296E4B4	-
GLYMA12G04570	12:3024077-3024077	C	missense_variant	MODERATE	GLYMA12G04570.2	protein_coding	GLYMA12G04570.2:c.59T>C	GLYMA12G04570.2:p.Leu20Pro	59	59	20	L/P	cTc/cCc	1	-	K7LSY6_SOYBN	UPI00023CC17B	Low_complexity_(Seg):seg,PANTHER:PTHR33070,PANTHER:PTHR33070:SF4
GLYMA12G04570	12:3024085-3024085	A	missense_variant	MODERATE	GLYMA12G04570.2	protein_coding	GLYMA12G04570.2:c.67G>A	GLYMA12G04570.2:p.Ala23Thr	67	67	23	A/T	Gct/Act	1	-	K7LSY6_SOYBN	UPI00023CC17B	PANTHER:PTHR33070,PANTHER:PTHR33070:SF4
GLYMA12G04580	12:3030963-3030963	T	missense_variant	MODERATE	GLYMA12G04580.1	protein_coding	GLYMA12G04580.1:c.458C>T	GLYMA12G04580.1:p.Ala153Val	822	458	153	A/V	gCc/gTc	1	-	I1LQ21_SOYBN	UPI000233D5F9	Coiled-coils_(Ncoils):Coil,PANTHER:PTHR31509:SF12,PANTHER:PTHR31509,Pfam:PF03087
GLYMA12G06606	12:4498566-4498566	G	synonymous_variant	LOW	GLYMA12G06606.1	protein_coding	GLYMA12G06606.1:c.420T>C	GLYMA12G06606.1:p.Phe140%3D	420	420	140	F	ttT/ttC	-1	-	K7LTB3_SOYBN	UPI000294B6A0	Superfamily:SSF51649
GLYMA12G06606	12:4498569-4498569	T	missense_variant	MODERATE	GLYMA12G06606.1	protein_coding	GLYMA12G06606.1:c.417C>A	GLYMA12G06606.1:p.Asp139Glu	417	417	139	D/E	gaC/gaA	-1	-	K7LTB3_SOYBN	UPI000294B6A0	Superfamily:SSF51649
GLYMA12G06606	12:4498583-4498583	C	missense_variant	MODERATE	GLYMA12G06606.1	protein_coding	GLYMA12G06606.1:c.403A>G	GLYMA12G06606.1:p.Lys135Glu	403	403	135	K/E	Aag/Gag	-1	-	K7LTB3_SOYBN	UPI000294B6A0	Superfamily:SSF51649
GLYMA12G06606	12:4498613-4498613	C	missense_variant	MODERATE	GLYMA12G06606.1	protein_coding	GLYMA12G06606.1:c.373A>G	GLYMA12G06606.1:p.Lys125Glu	373	373	125	K/E	Aaa/Gaa	-1	-	K7LTB3_SOYBN	UPI000294B6A0	PANTHER:PTHR23321,PANTHER:PTHR23321:SF31,Gene3D:3.20.20.110,Pfam:PF00016,Superfamily:SSF51649
GLYMA12G06606	12:4498631-4498631	C	missense_variant	MODERATE	GLYMA12G06606.1	protein_coding	GLYMA12G06606.1:c.355A>G	GLYMA12G06606.1:p.Thr119Ala	355	355	119	T/A	Act/Gct	-1	-	K7LTB3_SOYBN	UPI000294B6A0	PANTHER:PTHR23321,PANTHER:PTHR23321:SF31,Gene3D:3.20.20.110,Pfam:PF00016,Superfamily:SSF51649
GLYMA12G06606	12:4498637-4498637	G	missense_variant	MODERATE	GLYMA12G06606.1	protein_coding	GLYMA12G06606.1:c.349A>C	GLYMA12G06606.1:p.Ser117Arg	349	349	117	S/R	Agt/Cgt	-1	-	K7LTB3_SOYBN	UPI000294B6A0	PANTHER:PTHR23321,PANTHER:PTHR23321:SF31,Gene3D:3.20.20.110,Pfam:PF00016,Superfamily:SSF51649
GLYMA12G06606	12:4498658-4498658	G	missense_variant	MODERATE	GLYMA12G06606.1	protein_coding	GLYMA12G06606.1:c.328T>C	GLYMA12G06606.1:p.Cys110Arg	328	328	110	C/R	Tgt/Cgt	-1	-	K7LTB3_SOYBN	UPI000294B6A0	PANTHER:PTHR23321,PANTHER:PTHR23321:SF31,Gene3D:3.20.20.110,Pfam:PF00016,Superfamily:SSF51649
GLYMA12G06606	12:4498690-4498690	C	missense_variant	MODERATE	GLYMA12G06606.1	protein_coding	GLYMA12G06606.1:c.296A>G	GLYMA12G06606.1:p.Tyr99Cys	296	296	99	Y/C	tAt/tGt	-1	-	K7LTB3_SOYBN	UPI000294B6A0	PANTHER:PTHR23321,PANTHER:PTHR23321:SF31,Gene3D:3.20.20.110,Pfam:PF00016,Superfamily:SSF51649
GLYMA12G06606	12:4498728-4498728	T	synonymous_variant	LOW	GLYMA12G06606.1	protein_coding	GLYMA12G06606.1:c.258C>A	GLYMA12G06606.1:p.Ala86%3D	258	258	86	A	gcC/gcA	-1	-	K7LTB3_SOYBN	UPI000294B6A0	PANTHER:PTHR23321,PANTHER:PTHR23321:SF31,Gene3D:3.20.20.110,Pfam:PF00016,Superfamily:SSF51649
GLYMA12G06606	12:4498741-4498741	G	missense_variant	MODERATE	GLYMA12G06606.1	protein_coding	GLYMA12G06606.1:c.245T>C	GLYMA12G06606.1:p.Leu82Pro	245	245	82	L/P	cTt/cCt	-1	-	K7LTB3_SOYBN	UPI000294B6A0	PANTHER:PTHR23321,PANTHER:PTHR23321:SF31,Gene3D:3.20.20.110,Pfam:PF00016,Superfamily:SSF51649
GLYMA12G06606	12:4498760-4498760	C	missense_variant	MODERATE	GLYMA12G06606.1	protein_coding	GLYMA12G06606.1:c.226A>G	GLYMA12G06606.1:p.Arg76Gly	226	226	76	R/G	Aga/Gga	-1	-	K7LTB3_SOYBN	UPI000294B6A0	PANTHER:PTHR23321,PANTHER:PTHR23321:SF31,Gene3D:3.20.20.110,Pfam:PF00016,Superfamily:SSF51649
GLYMA12G06606	12:4498785-4498785	C	synonymous_variant	LOW	GLYMA12G06606.1	protein_coding	GLYMA12G06606.1:c.201A>G	GLYMA12G06606.1:p.Gly67%3D	201	201	67	G	ggA/ggG	-1	-	K7LTB3_SOYBN	UPI000294B6A0	PANTHER:PTHR23321,PANTHER:PTHR23321:SF31,Gene3D:3.20.20.110,Pfam:PF00016,Superfamily:SSF51649
GLYMA12G06606	12:4498796-4498796	C	missense_variant	MODERATE	GLYMA12G06606.1	protein_coding	GLYMA12G06606.1:c.190A>G	GLYMA12G06606.1:p.Lys64Glu	190	190	64	K/E	Aag/Gag	-1	-	K7LTB3_SOYBN	UPI000294B6A0	PANTHER:PTHR23321,PANTHER:PTHR23321:SF31,Gene3D:3.20.20.110,Pfam:PF00016,Superfamily:SSF51649
GLYMA12G06606	12:4498801-4498801	A	missense_variant	MODERATE	GLYMA12G06606.1	protein_coding	GLYMA12G06606.1:c.185A>T	GLYMA12G06606.1:p.Gln62Leu	185	185	62	Q/L	cAg/cTg	-1	-	K7LTB3_SOYBN	UPI000294B6A0	PANTHER:PTHR23321,PANTHER:PTHR23321:SF31,Gene3D:3.20.20.110,Pfam:PF00016,Superfamily:SSF51649
GLYMA12G10235	12:8068686-8068686	C	missense_variant	MODERATE	GLYMA12G10235.1	protein_coding	GLYMA12G10235.1:c.20A>G	GLYMA12G10235.1:p.Gln7Arg	20	20	7	Q/R	cAa/cGa	-1	-	K7LTY0_SOYBN	UPI000295CCB5	PANTHER:PTHR11410
GLYMA12G10880	12:8891463-8891463	G	missense_variant	MODERATE	GLYMA12G10880.1	protein_coding	GLYMA12G10880.1:c.149T>C	GLYMA12G10880.1:p.Phe50Ser	258	149	50	F/S	tTc/tCc	-1	-	I1LRS5_SOYBN	UPI0001BA5FAE	PANTHER:PTHR21530:SF0,PANTHER:PTHR21530
GLYMA12G10880	12:8891480-8891480	G	synonymous_variant	LOW	GLYMA12G10880.1	protein_coding	GLYMA12G10880.1:c.132A>C	GLYMA12G10880.1:p.Thr44%3D	241	132	44	T	acA/acC	-1	-	I1LRS5_SOYBN	UPI0001BA5FAE	Low_complexity_(Seg):seg,PANTHER:PTHR21530:SF0,PANTHER:PTHR21530
GLYMA12G16291	12:15467900-15467900	T	missense_variant	MODERATE	GLYMA12G16291.1	protein_coding	GLYMA12G16291.1:c.344G>A	GLYMA12G16291.1:p.Arg115Lys	344	344	115	R/K	aGa/aAa	-1	-	K7LUK4_SOYBN	UPI000295820D	-
GLYMA12G30561	12:34191453-34191453	A	missense_variant	MODERATE	GLYMA12G30561.1	protein_coding	GLYMA12G30561.1:c.1217C>T	GLYMA12G30561.1:p.Ser406Phe	1338	1217	406	S/F	tCc/tTc	-1	-	K7LVN4_SOYBN	UPI00029677CA	-
GLYMA12G30561	12:34191453-34191453	A	missense_variant	MODERATE	GLYMA12G30561.2	protein_coding	GLYMA12G30561.2:c.1136C>T	GLYMA12G30561.2:p.Ser379Phe	1563	1136	379	S/F	tCc/tTc	-1	-	K7LVN5_SOYBN	UPI000294EDB7	-
GLYMA12G30561	12:34191453-34191453	A	missense_variant	MODERATE	GLYMA12G30561.3	protein_coding	GLYMA12G30561.3:c.893C>T	GLYMA12G30561.3:p.Ser298Phe	1279	893	298	S/F	tCc/tTc	-1	-	K7LVN6_SOYBN	UPI000294BA40	-
GLYMA12G31060	12:34675631-34675631	A	synonymous_variant	LOW	GLYMA12G31060.1	protein_coding	GLYMA12G31060.1:c.9G>A	GLYMA12G31060.1:p.Val3%3D	196	9	3	V	gtG/gtA	1	-	I1LTW2_SOYBN	UPI00029592D1	-
GLYMA12G31060	12:34675631-34675631	A	synonymous_variant	LOW	GLYMA12G31060.2	protein_coding	GLYMA12G31060.2:c.9G>A	GLYMA12G31060.2:p.Val3%3D	196	9	3	V	gtG/gtA	1	-	I1LTW2_SOYBN	UPI00029592D1	-
GLYMA12G31480	12:35068012-35068012	C	synonymous_variant	LOW	GLYMA12G31480.2	protein_coding	GLYMA12G31480.2:c.582T>C	GLYMA12G31480.2:p.Pro194%3D	615	582	194	P	ccT/ccC	1	-	I1LTZ9_SOYBN	UPI00023D1319	PROSITE_profiles:PS50071,PANTHER:PTHR11850,PANTHER:PTHR11850:SF79,Gene3D:1.10.10.60,SMART:SM00389,Superfamily:SSF46689
GLYMA12G32370	12:35863786-35863786	T	synonymous_variant	LOW	GLYMA12G32370.2	protein_coding	GLYMA12G32370.2:c.553C>T	GLYMA12G32370.2:p.Leu185%3D	588	553	185	L	Cta/Tta	1	-	K7LVZ0_SOYBN	UPI000233C437	PANTHER:PTHR31225:SF13,PANTHER:PTHR31225,Pfam:PF01397,Gene3D:1.50.30.10,Superfamily:SSF48239
GLYMA12G32370	12:35863786-35863786	T	synonymous_variant	LOW	GLYMA12G32370.3	protein_coding	GLYMA12G32370.3:c.553C>T	GLYMA12G32370.3:p.Leu185%3D	588	553	185	L	Cta/Tta	1	-	K7LVZ1_SOYBN	UPI0002967625	PANTHER:PTHR31225,PANTHER:PTHR31225:SF13,Pfam:PF01397,Gene3D:1.50.30.10,Superfamily:SSF48239
GLYMA12G32381	12:35881569-35881569	A	synonymous_variant	LOW	GLYMA12G32381.1	protein_coding	GLYMA12G32381.1:c.1521G>A	GLYMA12G32381.1:p.Arg507%3D	1570	1521	507	R	agG/agA	1	-	K7LVZ2_SOYBN	UPI00023D0448	PANTHER:PTHR31225,PANTHER:PTHR31225:SF13,Pfam:PF03936,Gene3D:1.10.600.10,Superfamily:SSF48576
GLYMA12G32381	12:35881609-35881609	A	missense_variant	MODERATE	GLYMA12G32381.1	protein_coding	GLYMA12G32381.1:c.1561T>A	GLYMA12G32381.1:p.Ser521Thr	1610	1561	521	S/T	Tcc/Acc	1	-	K7LVZ2_SOYBN	UPI00023D0448	PANTHER:PTHR31225,PANTHER:PTHR31225:SF13,Gene3D:1.10.600.10,Superfamily:SSF48576
GLYMA12G36510	12:39555164-39555164	T	missense_variant	MODERATE	GLYMA12G36510.2	protein_coding	GLYMA12G36510.2:c.1138C>A	GLYMA12G36510.2:p.Gln380Lys	1423	1138	380	Q/K	Caa/Aaa	-1	-	K7LWL6_SOYBN	UPI00029624BB	PANTHER:PTHR23155,PANTHER:PTHR23155:SF410,Pfam:PF00931,Superfamily:SSF52540
GLYMA12G36510	12:39555164-39555164	T	missense_variant	MODERATE	GLYMA12G36510.3	protein_coding	GLYMA12G36510.3:c.1129C>A	GLYMA12G36510.3:p.Gln377Lys	1414	1129	377	Q/K	Caa/Aaa	-1	-	K7LWL7_SOYBN	UPI000296A733	PANTHER:PTHR23155:SF410,PANTHER:PTHR23155,Pfam:PF00931,Superfamily:SSF52540
GLYMA13G00200	13:5442-5442	A	upstream_gene_variant	MODIFIER	GLYMA13G00200.1	protein_coding	-	-	-	-	-	-	-	1	-	I1LVJ1_SOYBN	UPI000233B97A	-
GLYMA13G00200	13:5453-5453	G	upstream_gene_variant	MODIFIER	GLYMA13G00200.1	protein_coding	-	-	-	-	-	-	-	1	-	I1LVJ1_SOYBN	UPI000233B97A	-
GLYMA13G00200	13:8454-8454	G	upstream_gene_variant	MODIFIER	GLYMA13G00200.1	protein_coding	-	-	-	-	-	-	-	1	-	I1LVJ1_SOYBN	UPI000233B97A	-
GLYMA13G00211	13:8454-8454	G	upstream_gene_variant	MODIFIER	GLYMA13G00211.1	protein_coding	-	-	-	-	-	-	-	1	-	K7LWR0_SOYBN	UPI000296F14E	-
GLYMA13G00200	13:11785-11785	T	downstream_gene_variant	MODIFIER	GLYMA13G00200.1	protein_coding	-	-	-	-	-	-	-	1	-	I1LVJ1_SOYBN	UPI000233B97A	-
GLYMA13G00211	13:11785-11785	T	upstream_gene_variant	MODIFIER	GLYMA13G00211.1	protein_coding	-	-	-	-	-	-	-	1	-	K7LWR0_SOYBN	UPI000296F14E	-
GLYMA13G00200	13:12372-12372	C	downstream_gene_variant	MODIFIER	GLYMA13G00200.1	protein_coding	-	-	-	-	-	-	-	1	-	I1LVJ1_SOYBN	UPI000233B97A	-
GLYMA13G00211	13:12372-12372	C	upstream_gene_variant	MODIFIER	GLYMA13G00211.1	protein_coding	-	-	-	-	-	-	-	1	-	K7LWR0_SOYBN	UPI000296F14E	-
GLYMA13G00200	13:12392-12392	G	downstream_gene_variant	MODIFIER	GLYMA13G00200.1	protein_coding	-	-	-	-	-	-	-	1	-	I1LVJ1_SOYBN	UPI000233B97A	-
GLYMA13G00211	13:12392-12392	G	upstream_gene_variant	MODIFIER	GLYMA13G00211.1	protein_coding	-	-	-	-	-	-	-	1	-	K7LWR0_SOYBN	UPI000296F14E	-
GLYMA13G00211	13:19257-19257	G	downstream_gene_variant	MODIFIER	GLYMA13G00211.1	protein_coding	-	-	-	-	-	-	-	1	-	K7LWR0_SOYBN	UPI000296F14E	-
GLYMA13G00221	13:19257-19257	G	3_prime_UTR_variant	MODIFIER	GLYMA13G00221.1	protein_coding	GLYMA13G00221.1:c.*195A>G	-	710	-	-	-	-	1	-	K7LWR1_SOYBN	UPI00023D061B	-
GLYMA13G00230	13:19257-19257	G	downstream_gene_variant	MODIFIER	GLYMA13G00230.1	protein_coding	-	-	-	-	-	-	-	-1	-	I1LVJ3_SOYBN	UPI000233B93E	-
GLYMA13G00211	13:19312-19312	A	downstream_gene_variant	MODIFIER	GLYMA13G00211.1	protein_coding	-	-	-	-	-	-	-	1	-	K7LWR0_SOYBN	UPI000296F14E	-
GLYMA13G00221	13:19312-19312	A	3_prime_UTR_variant	MODIFIER	GLYMA13G00221.1	protein_coding	GLYMA13G00221.1:c.*250T>A	-	765	-	-	-	-	1	-	K7LWR1_SOYBN	UPI00023D061B	-
GLYMA13G00230	13:19312-19312	A	downstream_gene_variant	MODIFIER	GLYMA13G00230.1	protein_coding	-	-	-	-	-	-	-	-1	-	I1LVJ3_SOYBN	UPI000233B93E	-
GLYMA13G00230	13:26335-26335	T	upstream_gene_variant	MODIFIER	GLYMA13G00230.1	protein_coding	-	-	-	-	-	-	-	-1	-	I1LVJ3_SOYBN	UPI000233B93E	-
GLYMA13G00240	13:26335-26335	T	downstream_gene_variant	MODIFIER	GLYMA13G00240.1	protein_coding	-	-	-	-	-	-	-	-1	-	I1LVJ4_SOYBN	UPI00023D061D	-
GLYMA13G00261	13:26335-26335	T	upstream_gene_variant	MODIFIER	GLYMA13G00261.1	protein_coding	-	-	-	-	-	-	-	1	-	K7LWR2_SOYBN	UPI0002966839	-
GLYMA13G00280	13:47337-47337	C	upstream_gene_variant	MODIFIER	GLYMA13G00280.1	protein_coding	-	-	-	-	-	-	-	-1	-	C6TEP4_SOYBN	-	-
-	13:47337-47337	C6T6P7_SOYBN	UPI0001B63968	-	-	-	-	-	-	-	-	-	-	-	-	-	-	-
GLYMA13G00280	13:47345-47345	G	upstream_gene_variant	MODIFIER	GLYMA13G00280.1	protein_coding	-	-	-	-	-	-	-	-1	-	C6TEP4_SOYBN	-	-
-	13:47345-47345	C6T6P7_SOYBN	UPI0001B63968	-	-	-	-	-	-	-	-	-	-	-	-	-	-	-
GLYMA13G00280	13:47346-47346	C	upstream_gene_variant	MODIFIER	GLYMA13G00280.1	protein_coding	-	-	-	-	-	-	-	-1	-	C6TEP4_SOYBN	-	-
-	13:47346-47346	C6T6P7_SOYBN	UPI0001B63968	-	-	-	-	-	-	-	-	-	-	-	-	-	-	-
-	13:48987-48987	A	intergenic_variant	MODIFIER	-	-	-	-	-	-	-	-	-	-	-	-	-	-
-	13:48989-48989	A	intergenic_variant	MODIFIER	-	-	-	-	-	-	-	-	-	-	-	-	-	-
-	13:48990-48990	A	intergenic_variant	MODIFIER	-	-	-	-	-	-	-	-	-	-	-	-	-	-
-	13:48991-48991	A	intergenic_variant	MODIFIER	-	-	-	-	-	-	-	-	-	-	-	-	-	-
-	13:50129-50129	A	intergenic_variant	MODIFIER	-	-	-	-	-	-	-	-	-	-	-	-	-	-
GLYMA13G00291	13:54124-54124	A	downstream_gene_variant	MODIFIER	GLYMA13G00291.1	protein_coding	-	-	-	-	-	-	-	-1	-	K7LWR3_SOYBN	UPI0002959196	-
GLYMA13G00291	13:54349-54349	A	downstream_gene_variant	MODIFIER	GLYMA13G00291.1	protein_coding	-	-	-	-	-	-	-	-1	-	K7LWR3_SOYBN	UPI0002959196	-
GLYMA13G00291	13:57621-57621	T	downstream_gene_variant	MODIFIER	GLYMA13G00291.1	protein_coding	-	-	-	-	-	-	-	-1	-	K7LWR3_SOYBN	UPI0002959196	-
GLYMA13G00300	13:57621-57621	T	upstream_gene_variant	MODIFIER	GLYMA13G00300.1	protein_coding	-	-	-	-	-	-	-	1	-	I1LVJ8_SOYBN	UPI000233D4BE	-
GLYMA13G00291	13:57666-57666	T	downstream_gene_variant	MODIFIER	GLYMA13G00291.1	protein_coding	-	-	-	-	-	-	-	-1	-	K7LWR3_SOYBN	UPI0002959196	-
GLYMA13G00300	13:57666-57666	T	upstream_gene_variant	MODIFIER	GLYMA13G00300.1	protein_coding	-	-	-	-	-	-	-	1	-	I1LVJ8_SOYBN	UPI000233D4BE	-
GLYMA13G00291	13:57674-57674	T	downstream_gene_variant	MODIFIER	GLYMA13G00291.1	protein_coding	-	-	-	-	-	-	-	-1	-	K7LWR3_SOYBN	UPI0002959196	-
GLYMA13G00300	13:57674-57674	T	upstream_gene_variant	MODIFIER	GLYMA13G00300.1	protein_coding	-	-	-	-	-	-	-	1	-	I1LVJ8_SOYBN	UPI000233D4BE	-
GLYMA13G00291	13:60758-60758	T	upstream_gene_variant	MODIFIER	GLYMA13G00291.1	protein_coding	-	-	-	-	-	-	-	-1	-	K7LWR3_SOYBN	UPI0002959196	-
GLYMA13G00300	13:60758-60758	T	upstream_gene_variant	MODIFIER	GLYMA13G00300.1	protein_coding	-	-	-	-	-	-	-	1	-	I1LVJ8_SOYBN	UPI000233D4BE	-
GLYMA13G00291	13:61916-61916	C	upstream_gene_variant	MODIFIER	GLYMA13G00291.1	protein_coding	-	-	-	-	-	-	-	-1	-	K7LWR3_SOYBN	UPI0002959196	-
GLYMA13G00300	13:61916-61916	C	upstream_gene_variant	MODIFIER	GLYMA13G00300.1	protein_coding	-	-	-	-	-	-	-	1	-	I1LVJ8_SOYBN	UPI000233D4BE	-
GLYMA13G00291	13:61918-61918	C	upstream_gene_variant	MODIFIER	GLYMA13G00291.1	protein_coding	-	-	-	-	-	-	-	-1	-	K7LWR3_SOYBN	UPI0002959196	-
GLYMA13G00300	13:61918-61918	C	upstream_gene_variant	MODIFIER	GLYMA13G00300.1	protein_coding	-	-	-	-	-	-	-	1	-	I1LVJ8_SOYBN	UPI000233D4BE	-
GLYMA13G00375	13:114408-114408	T	upstream_gene_variant	MODIFIER	GLYMA13G00375.1	protein_coding	-	-	-	-	-	-	-	-1	-	K7LWR9_SOYBN	UPI00023D0631	-
GLYMA13G00375	13:114844-114844	C	upstream_gene_variant	MODIFIER	GLYMA13G00375.1	protein_coding	-	-	-	-	-	-	-	-1	-	K7LWR9_SOYBN	UPI00023D0631	-
GLYMA13G00375	13:114859-114859	G	upstream_gene_variant	MODIFIER	GLYMA13G00375.1	protein_coding	-	-	-	-	-	-	-	-1	-	K7LWR9_SOYBN	UPI00023D0631	-
GLYMA13G00380	13:124786-124786	C	3_prime_UTR_variant	MODIFIER	GLYMA13G00380.1	protein_coding	GLYMA13G00380.1:c.*12T>G	-	1093	-	-	-	-	-1	-	I1LVK7_SOYBN	UPI00023D07BC	-
GLYMA13G00380	13:130792-130792	C	upstream_gene_variant	MODIFIER	GLYMA13G00380.1	protein_coding	-	-	-	-	-	-	-	-1	-	I1LVK7_SOYBN	UPI00023D07BC	-
GLYMA13G00390	13:130792-130792	C	upstream_gene_variant	MODIFIER	GLYMA13G00390.1	protein_coding	-	-	-	-	-	-	-	1	-	I1LVK8_SOYBN	UPI00023D07BE	-
GLYMA13G00403	13:144587-144587	A	upstream_gene_variant	MODIFIER	GLYMA13G00403.1	protein_coding	-	-	-	-	-	-	-	-1	-	K7LWS0_SOYBN	UPI000295778B	-
GLYMA13G00403	13:144587-144587	A	upstream_gene_variant	MODIFIER	GLYMA13G00403.2	protein_coding	-	-	-	-	-	-	-	-1	-	K7LWS1_SOYBN	UPI0002963845	-
GLYMA13G00416	13:144587-144587	A	3_prime_UTR_variant	MODIFIER	GLYMA13G00416.1	protein_coding	GLYMA13G00416.1:c.*268C>T	-	4112	-	-	-	-	-1	-	K7LWS4_SOYBN	UPI000233B97F	-
GLYMA13G00416	13:144587-144587	A	3_prime_UTR_variant	MODIFIER	GLYMA13G00416.2	protein_coding	GLYMA13G00416.2:c.*268C>T	-	3837	-	-	-	-	-1	-	K7LWS4_SOYBN	UPI000233B97F	-
GLYMA13G00416	13:144587-144587	A	downstream_gene_variant	MODIFIER	GLYMA13G00416.3	protein_coding	-	-	-	-	-	-	-	-1	-	K7LWS4_SOYBN	UPI000233B97F	-
GLYMA13G00416	13:157563-157563	C	intron_variant	MODIFIER	GLYMA13G00416.1	protein_coding	GLYMA13G00416.1:c.1026+231A>G	-	-	-	-	-	-	-1	-	K7LWS4_SOYBN	UPI000233B97F	-
GLYMA13G00416	13:157563-157563	C	intron_variant	MODIFIER	GLYMA13G00416.2	protein_coding	GLYMA13G00416.2:c.1026+231A>G	-	-	-	-	-	-	-1	-	K7LWS4_SOYBN	UPI000233B97F	-
GLYMA13G00416	13:157563-157563	C	intron_variant	MODIFIER	GLYMA13G00416.3	protein_coding	GLYMA13G00416.3:c.1026+231A>G	-	-	-	-	-	-	-1	-	K7LWS4_SOYBN	UPI000233B97F	-
GLYMA13G00416	13:173048-173048	A	upstream_gene_variant	MODIFIER	GLYMA13G00416.2	protein_coding	-	-	-	-	-	-	-	-1	-	K7LWS4_SOYBN	UPI000233B97F	-
GLYMA13G00440	13:194480-194480	A	upstream_gene_variant	MODIFIER	GLYMA13G00440.1	protein_coding	-	-	-	-	-	-	-	-1	-	C6T4Q3_SOYBN	UPI0001B14DE2	-
GLYMA13G00450	13:201787-201787	C	upstream_gene_variant	MODIFIER	GLYMA13G00450.1	protein_coding	-	-	-	-	-	-	-	-1	-	-	UPI00018C65E0	-
GLYMA13G00460	13:201787-201787	C	downstream_gene_variant	MODIFIER	GLYMA13G00460.1	protein_coding	-	-	-	-	-	-	-	-1	-	I1LVL3_SOYBN	UPI000294A1A8	-
GLYMA13G00450	13:202219-202219	T	upstream_gene_variant	MODIFIER	GLYMA13G00450.1	protein_coding	-	-	-	-	-	-	-	-1	-	-	UPI00018C65E0	-
GLYMA13G00460	13:202219-202219	T	downstream_gene_variant	MODIFIER	GLYMA13G00460.1	protein_coding	-	-	-	-	-	-	-	-1	-	I1LVL3_SOYBN	UPI000294A1A8	-
GLYMA13G00450	13:203584-203584	G	upstream_gene_variant	MODIFIER	GLYMA13G00450.1	protein_coding	-	-	-	-	-	-	-	-1	-	-	UPI00018C65E0	-
GLYMA13G00460	13:203584-203584	G	downstream_gene_variant	MODIFIER	GLYMA13G00460.1	protein_coding	-	-	-	-	-	-	-	-1	-	I1LVL3_SOYBN	UPI000294A1A8	-
GLYMA13G00470	13:218130-218130	G	downstream_gene_variant	MODIFIER	GLYMA13G00470.2	protein_coding	-	-	-	-	-	-	-	-1	-	K7LWS5_SOYBN	UPI0002961DE5	-
GLYMA13G00480	13:237350-237350	T	downstream_gene_variant	MODIFIER	GLYMA13G00480.2	protein_coding	-	-	-	-	-	-	-	1	-	K7LWS6_SOYBN	UPI000294E5AF	-
GLYMA13G00480	13:237371-237371	A	downstream_gene_variant	MODIFIER	GLYMA13G00480.2	protein_coding	-	-	-	-	-	-	-	1	-	K7LWS6_SOYBN	UPI000294E5AF	-
GLYMA13G00480	13:239763-239763	T	downstream_gene_variant	MODIFIER	GLYMA13G00480.2	protein_coding	-	-	-	-	-	-	-	1	-	K7LWS6_SOYBN	UPI000294E5AF	-
GLYMA13G00490	13:239763-239763	T	upstream_gene_variant	MODIFIER	GLYMA13G00490.1	protein_coding	-	-	-	-	-	-	-	1	-	I1LVL6_SOYBN	UPI0001BA58CF	-
GLYMA13G00480	13:240662-240662	A	downstream_gene_variant	MODIFIER	GLYMA13G00480.2	protein_coding	-	-	-	-	-	-	-	1	-	K7LWS6_SOYBN	UPI000294E5AF	-
GLYMA13G00490	13:240662-240662	A	upstream_gene_variant	MODIFIER	GLYMA13G00490.1	protein_coding	-	-	-	-	-	-	-	1	-	I1LVL6_SOYBN	UPI0001BA58CF	-
GLYMA13G00480	13:240692-240692	A	downstream_gene_variant	MODIFIER	GLYMA13G00480.2	protein_coding	-	-	-	-	-	-	-	1	-	K7LWS6_SOYBN	UPI000294E5AF	-
GLYMA13G00490	13:240692-240692	A	upstream_gene_variant	MODIFIER	GLYMA13G00490.1	protein_coding	-	-	-	-	-	-	-	1	-	I1LVL6_SOYBN	UPI0001BA58CF	-
GLYMA13G00540	13:285148-285148	A	upstream_gene_variant	MODIFIER	GLYMA13G00540.1	protein_coding	-	-	-	-	-	-	-	-1	-	I1LVM1_SOYBN	UPI000233B982	-
GLYMA13G00540	13:285148-285148	A	upstream_gene_variant	MODIFIER	GLYMA13G00540.2	protein_coding	-	-	-	-	-	-	-	-1	-	I1LVM1_SOYBN	UPI000233B982	-
GLYMA13G00540	13:285148-285148	A	upstream_gene_variant	MODIFIER	GLYMA13G00540.3	protein_coding	-	-	-	-	-	-	-	-1	-	K7LWS9_SOYBN	UPI0002952510	-
GLYMA13G00540	13:285148-285148	A	upstream_gene_variant	MODIFIER	GLYMA13G00540.4	protein_coding	-	-	-	-	-	-	-	-1	-	K7LWS9_SOYBN	UPI0002952510	-
GLYMA13G00550	13:285148-285148	A	upstream_gene_variant	MODIFIER	GLYMA13G00550.1	protein_coding	-	-	-	-	-	-	-	1	-	I1LVM2_SOYBN	UPI00029597DE	-
GLYMA13G00540	13:285166-285166	A	upstream_gene_variant	MODIFIER	GLYMA13G00540.1	protein_coding	-	-	-	-	-	-	-	-1	-	I1LVM1_SOYBN	UPI000233B982	-
GLYMA13G00540	13:285166-285166	A	upstream_gene_variant	MODIFIER	GLYMA13G00540.2	protein_coding	-	-	-	-	-	-	-	-1	-	I1LVM1_SOYBN	UPI000233B982	-
GLYMA13G00540	13:285166-285166	A	upstream_gene_variant	MODIFIER	GLYMA13G00540.3	protein_coding	-	-	-	-	-	-	-	-1	-	K7LWS9_SOYBN	UPI0002952510	-
GLYMA13G00540	13:285166-285166	A	upstream_gene_variant	MODIFIER	GLYMA13G00540.4	protein_coding	-	-	-	-	-	-	-	-1	-	K7LWS9_SOYBN	UPI0002952510	-
GLYMA13G00550	13:285166-285166	A	upstream_gene_variant	MODIFIER	GLYMA13G00550.1	protein_coding	-	-	-	-	-	-	-	1	-	I1LVM2_SOYBN	UPI00029597DE	-
GLYMA13G00570	13:303985-303985	T	upstream_gene_variant	MODIFIER	GLYMA13G00570.1	protein_coding	-	-	-	-	-	-	-	-1	-	I1LVM5_SOYBN	UPI0002952886	-
GLYMA13G00570	13:303985-303985	T	upstream_gene_variant	MODIFIER	GLYMA13G00570.2	protein_coding	-	-	-	-	-	-	-	-1	-	K7LWT2_SOYBN	UPI0002955706	-
GLYMA13G00570	13:303985-303985	T	upstream_gene_variant	MODIFIER	GLYMA13G00570.3	protein_coding	-	-	-	-	-	-	-	-1	-	K7LWT2_SOYBN	UPI0002955706	-
GLYMA13G00570	13:304009-304009	T	upstream_gene_variant	MODIFIER	GLYMA13G00570.1	protein_coding	-	-	-	-	-	-	-	-1	-	I1LVM5_SOYBN	UPI0002952886	-
GLYMA13G00570	13:304009-304009	T	upstream_gene_variant	MODIFIER	GLYMA13G00570.2	protein_coding	-	-	-	-	-	-	-	-1	-	K7LWT2_SOYBN	UPI0002955706	-
GLYMA13G00570	13:304009-304009	T	upstream_gene_variant	MODIFIER	GLYMA13G00570.3	protein_coding	-	-	-	-	-	-	-	-1	-	K7LWT2_SOYBN	UPI0002955706	-
GLYMA13G00570	13:304054-304054	T	upstream_gene_variant	MODIFIER	GLYMA13G00570.1	protein_coding	-	-	-	-	-	-	-	-1	-	I1LVM5_SOYBN	UPI0002952886	-
GLYMA13G00570	13:304054-304054	T	upstream_gene_variant	MODIFIER	GLYMA13G00570.2	protein_coding	-	-	-	-	-	-	-	-1	-	K7LWT2_SOYBN	UPI0002955706	-
GLYMA13G00570	13:304054-304054	T	upstream_gene_variant	MODIFIER	GLYMA13G00570.3	protein_coding	-	-	-	-	-	-	-	-1	-	K7LWT2_SOYBN	UPI0002955706	-
GLYMA13G00570	13:304070-304070	G	upstream_gene_variant	MODIFIER	GLYMA13G00570.1	protein_coding	-	-	-	-	-	-	-	-1	-	I1LVM5_SOYBN	UPI0002952886	-
GLYMA13G00570	13:304070-304070	G	upstream_gene_variant	MODIFIER	GLYMA13G00570.2	protein_coding	-	-	-	-	-	-	-	-1	-	K7LWT2_SOYBN	UPI0002955706	-
GLYMA13G00570	13:304070-304070	G	upstream_gene_variant	MODIFIER	GLYMA13G00570.3	protein_coding	-	-	-	-	-	-	-	-1	-	K7LWT2_SOYBN	UPI0002955706	-
GLYMA13G00610	13:344455-344455	A	upstream_gene_variant	MODIFIER	GLYMA13G00610.1	protein_coding	-	-	-	-	-	-	-	1	-	I1LVM9_SOYBN	UPI000233B0E6	-
GLYMA13G00610	13:344455-344455	A	upstream_gene_variant	MODIFIER	GLYMA13G00610.2	protein_coding	-	-	-	-	-	-	-	1	-	I1LVM9_SOYBN	UPI000233B0E6	-
GLYMA13G00610	13:358222-358222	C	downstream_gene_variant	MODIFIER	GLYMA13G00610.1	protein_coding	-	-	-	-	-	-	-	1	-	I1LVM9_SOYBN	UPI000233B0E6	-
GLYMA13G00610	13:358222-358222	C	downstream_gene_variant	MODIFIER	GLYMA13G00610.2	protein_coding	-	-	-	-	-	-	-	1	-	I1LVM9_SOYBN	UPI000233B0E6	-
GLYMA13G00610	13:358236-358236	G	downstream_gene_variant	MODIFIER	GLYMA13G00610.1	protein_coding	-	-	-	-	-	-	-	1	-	I1LVM9_SOYBN	UPI000233B0E6	-
GLYMA13G00610	13:358236-358236	G	downstream_gene_variant	MODIFIER	GLYMA13G00610.2	protein_coding	-	-	-	-	-	-	-	1	-	I1LVM9_SOYBN	UPI000233B0E6	-
GLYMA13G00610	13:358237-358237	T	downstream_gene_variant	MODIFIER	GLYMA13G00610.1	protein_coding	-	-	-	-	-	-	-	1	-	I1LVM9_SOYBN	UPI000233B0E6	-
GLYMA13G00610	13:358237-358237	T	downstream_gene_variant	MODIFIER	GLYMA13G00610.2	protein_coding	-	-	-	-	-	-	-	1	-	I1LVM9_SOYBN	UPI000233B0E6	-
GLYMA13G00610	13:358255-358255	G	downstream_gene_variant	MODIFIER	GLYMA13G00610.1	protein_coding	-	-	-	-	-	-	-	1	-	I1LVM9_SOYBN	UPI000233B0E6	-
GLYMA13G00610	13:358255-358255	G	downstream_gene_variant	MODIFIER	GLYMA13G00610.2	protein_coding	-	-	-	-	-	-	-	1	-	I1LVM9_SOYBN	UPI000233B0E6	-
-	13:359507-359507	A	intergenic_variant	MODIFIER	-	-	-	-	-	-	-	-	-	-	-	-	-	-
-	13:359514-359514	C	intergenic_variant	MODIFIER	-	-	-	-	-	-	-	-	-	-	-	-	-	-
-	13:360630-360630	T	intergenic_variant	MODIFIER	-	-	-	-	-	-	-	-	-	-	-	-	-	-
-	13:360638-360638	T	intergenic_variant	MODIFIER	-	-	-	-	-	-	-	-	-	-	-	-	-	-
-	13:361208-361208	C	intergenic_variant	MODIFIER	-	-	-	-	-	-	-	-	-	-	-	-	-	-
-	13:361256-361256	T	intergenic_variant	MODIFIER	-	-	-	-	-	-	-	-	-	-	-	-	-	-
-	13:361259-361259	T	intergenic_variant	MODIFIER	-	-	-	-	-	-	-	-	-	-	-	-	-	-
-	13:361264-361264	A	intergenic_variant	MODIFIER	-	-	-	-	-	-	-	-	-	-	-	-	-	-
-	13:361288-361288	T	intergenic_variant	MODIFIER	-	-	-	-	-	-	-	-	-	-	-	-	-	-
GLYMA13G00630	13:371511-371511	C	downstream_gene_variant	MODIFIER	GLYMA13G00630.2	protein_coding	-	-	-	-	-	-	-	-1	-	K7LWU0_SOYBN	UPI0002950396	-
GLYMA13G00630	13:380491-380491	C	intron_variant	MODIFIER	GLYMA13G00630.2	protein_coding	GLYMA13G00630.2:c.448+37T>G	-	-	-	-	-	-	-1	-	K7LWU0_SOYBN	UPI0002950396	-
GLYMA13G00630	13:381247-381247	C	intron_variant	MODIFIER	GLYMA13G00630.2	protein_coding	GLYMA13G00630.2:c.191-462A>G	-	-	-	-	-	-	-1	-	K7LWU0_SOYBN	UPI0002950396	-
GLYMA13G00630	13:386888-386888	T	upstream_gene_variant	MODIFIER	GLYMA13G00630.2	protein_coding	-	-	-	-	-	-	-	-1	-	K7LWU0_SOYBN	UPI0002950396	-
GLYMA13G00640	13:386888-386888	T	downstream_gene_variant	MODIFIER	GLYMA13G00640.1	protein_coding	-	-	-	-	-	-	-	1	-	K7LWU1_SOYBN	UPI0002960F5D	-
GLYMA13G00630	13:386950-386950	A	upstream_gene_variant	MODIFIER	GLYMA13G00630.2	protein_coding	-	-	-	-	-	-	-	-1	-	K7LWU0_SOYBN	UPI0002950396	-
GLYMA13G00640	13:386950-386950	A	downstream_gene_variant	MODIFIER	GLYMA13G00640.1	protein_coding	-	-	-	-	-	-	-	1	-	K7LWU1_SOYBN	UPI0002960F5D	-
GLYMA13G00630	13:386951-386951	A	upstream_gene_variant	MODIFIER	GLYMA13G00630.2	protein_coding	-	-	-	-	-	-	-	-1	-	K7LWU0_SOYBN	UPI0002950396	-
GLYMA13G00640	13:386951-386951	A	downstream_gene_variant	MODIFIER	GLYMA13G00640.1	protein_coding	-	-	-	-	-	-	-	1	-	K7LWU1_SOYBN	UPI0002960F5D	-
GLYMA13G00640	13:388390-388390	A	downstream_gene_variant	MODIFIER	GLYMA13G00640.1	protein_coding	-	-	-	-	-	-	-	1	-	K7LWU1_SOYBN	UPI0002960F5D	-
-	13:391763-391763	A	intergenic_variant	MODIFIER	-	-	-	-	-	-	-	-	-	-	-	-	-	-
GLYMA13G00820	13:525915-525915	T	downstream_gene_variant	MODIFIER	GLYMA13G00820.1	protein_coding	-	-	-	-	-	-	-	-1	-	C6T189_SOYBN	UPI0001B157B0	-
-	13:577170-577170	C	intergenic_variant	MODIFIER	-	-	-	-	-	-	-	-	-	-	-	-	-	-
GLYMA13G00860	13:591239-591239	A	downstream_gene_variant	MODIFIER	GLYMA13G00860.1	protein_coding	-	-	-	-	-	-	-	1	-	B9MST0_SOYBN	UPI000191EBA0	-
GLYMA13G00870	13:591239-591239	A	upstream_gene_variant	MODIFIER	GLYMA13G00870.1	protein_coding	-	-	-	-	-	-	-	1	-	I1LVQ2_SOYBN	UPI000233C473	-
GLYMA13G00860	13:592461-592461	T	downstream_gene_variant	MODIFIER	GLYMA13G00860.1	protein_coding	-	-	-	-	-	-	-	1	-	B9MST0_SOYBN	UPI000191EBA0	-
GLYMA13G00870	13:592461-592461	T	upstream_gene_variant	MODIFIER	GLYMA13G00870.1	protein_coding	-	-	-	-	-	-	-	1	-	I1LVQ2_SOYBN	UPI000233C473	-
GLYMA13G00880	13:592461-592461	T	upstream_gene_variant	MODIFIER	GLYMA13G00880.1	protein_coding	-	-	-	-	-	-	-	1	-	I1LVQ3_SOYBN	UPI000233C47C	-
GLYMA13G00890	13:615139-615139	A	upstream_gene_variant	MODIFIER	GLYMA13G00890.1	protein_coding	-	-	-	-	-	-	-	-1	-	I1LVQ4_SOYBN	UPI000233C5E5	-
GLYMA13G00920	13:640353-640353	G	upstream_gene_variant	MODIFIER	GLYMA13G00920.1	protein_coding	-	-	-	-	-	-	-	-1	-	I1LVQ7_SOYBN	UPI000233CEEF	-
-	13:662536-662536	T	intergenic_variant	MODIFIER	-	-	-	-	-	-	-	-	-	-	-	-	-	-
GLYMA13G00950	13:673888-673888	G	intron_variant	MODIFIER	GLYMA13G00950.1	protein_coding	GLYMA13G00950.1:c.541+235A>C	-	-	-	-	-	-	-1	-	I1LVQ8_SOYBN	UPI0001EDA826	-
GLYMA13G00950	13:679945-679945	T	upstream_gene_variant	MODIFIER	GLYMA13G00950.1	protein_coding	-	-	-	-	-	-	-	-1	-	I1LVQ8_SOYBN	UPI0001EDA826	-
GLYMA13G00960	13:679945-679945	T	downstream_gene_variant	MODIFIER	GLYMA13G00960.2	protein_coding	-	-	-	-	-	-	-	-1	-	K7LWV0_SOYBN	UPI000233D4AF	-
GLYMA13G00960	13:679945-679945	T	downstream_gene_variant	MODIFIER	GLYMA13G00960.3	protein_coding	-	-	-	-	-	-	-	-1	-	K7LWV0_SOYBN	UPI000233D4AF	-
GLYMA13G00960	13:685683-685683	C	intron_variant	MODIFIER	GLYMA13G00960.2	protein_coding	GLYMA13G00960.2:c.684-184T>G	-	-	-	-	-	-	-1	-	K7LWV0_SOYBN	UPI000233D4AF	-
GLYMA13G00960	13:685683-685683	C	intron_variant	MODIFIER	GLYMA13G00960.3	protein_coding	GLYMA13G00960.3:c.684-184T>G	-	-	-	-	-	-	-1	-	K7LWV0_SOYBN	UPI000233D4AF	-
GLYMA13G00960	13:691770-691770	A	5_prime_UTR_variant	MODIFIER	GLYMA13G00960.2	protein_coding	GLYMA13G00960.2:c.-203C>T	-	74	-	-	-	-	-1	-	K7LWV0_SOYBN	UPI000233D4AF	-
GLYMA13G00960	13:691770-691770	A	5_prime_UTR_variant	MODIFIER	GLYMA13G00960.3	protein_coding	GLYMA13G00960.3:c.-198C>T	-	74	-	-	-	-	-1	-	K7LWV0_SOYBN	UPI000233D4AF	-
GLYMA13G00960	13:692128-692128	A	upstream_gene_variant	MODIFIER	GLYMA13G00960.2	protein_coding	-	-	-	-	-	-	-	-1	-	K7LWV0_SOYBN	UPI000233D4AF	-
GLYMA13G00960	13:692128-692128	A	upstream_gene_variant	MODIFIER	GLYMA13G00960.3	protein_coding	-	-	-	-	-	-	-	-1	-	K7LWV0_SOYBN	UPI000233D4AF	-
GLYMA13G00960	13:692159-692159	C	upstream_gene_variant	MODIFIER	GLYMA13G00960.2	protein_coding	-	-	-	-	-	-	-	-1	-	K7LWV0_SOYBN	UPI000233D4AF	-
GLYMA13G00960	13:692159-692159	C	upstream_gene_variant	MODIFIER	GLYMA13G00960.3	protein_coding	-	-	-	-	-	-	-	-1	-	K7LWV0_SOYBN	UPI000233D4AF	-
GLYMA13G00960	13:692171-692171	T	upstream_gene_variant	MODIFIER	GLYMA13G00960.2	protein_coding	-	-	-	-	-	-	-	-1	-	K7LWV0_SOYBN	UPI000233D4AF	-
GLYMA13G00960	13:692171-692171	T	upstream_gene_variant	MODIFIER	GLYMA13G00960.3	protein_coding	-	-	-	-	-	-	-	-1	-	K7LWV0_SOYBN	UPI000233D4AF	-
GLYMA13G00960	13:692238-692238	A	upstream_gene_variant	MODIFIER	GLYMA13G00960.2	protein_coding	-	-	-	-	-	-	-	-1	-	K7LWV0_SOYBN	UPI000233D4AF	-
GLYMA13G00960	13:692238-692238	A	upstream_gene_variant	MODIFIER	GLYMA13G00960.3	protein_coding	-	-	-	-	-	-	-	-1	-	K7LWV0_SOYBN	UPI000233D4AF	-
GLYMA13G00970	13:698953-698953	T	upstream_gene_variant	MODIFIER	GLYMA13G00970.1	protein_coding	-	-	-	-	-	-	-	1	-	I1LVR0_SOYBN	UPI00023D0E5C	-
GLYMA13G00970	13:705146-705146	A	downstream_gene_variant	MODIFIER	GLYMA13G00970.1	protein_coding	-	-	-	-	-	-	-	1	-	I1LVR0_SOYBN	UPI00023D0E5C	-
GLYMA13G00980	13:705146-705146	A	intron_variant	MODIFIER	GLYMA13G00980.1	protein_coding	GLYMA13G00980.1:c.1122+611C>T	-	-	-	-	-	-	-1	-	I1LVR1_SOYBN	UPI000233D795	-
GLYMA13G00980	13:705146-705146	A	intron_variant	MODIFIER	GLYMA13G00980.2	protein_coding	GLYMA13G00980.2:c.1095-612C>T	-	-	-	-	-	-	-1	-	K7LWV2_SOYBN	UPI000294DB8D	-
GLYMA13G00970	13:705736-705736	C	downstream_gene_variant	MODIFIER	GLYMA13G00970.1	protein_coding	-	-	-	-	-	-	-	1	-	I1LVR0_SOYBN	UPI00023D0E5C	-
GLYMA13G00980	13:705736-705736	C	intron_variant	MODIFIER	GLYMA13G00980.1	protein_coding	GLYMA13G00980.1:c.1122+21A>G	-	-	-	-	-	-	-1	-	I1LVR1_SOYBN	UPI000233D795	-
GLYMA13G00980	13:705736-705736	C	intron_variant	MODIFIER	GLYMA13G00980.2	protein_coding	GLYMA13G00980.2:c.1094+132A>G	-	-	-	-	-	-	-1	-	K7LWV2_SOYBN	UPI000294DB8D	-
GLYMA13G00990	13:716582-716582	T	upstream_gene_variant	MODIFIER	GLYMA13G00990.1	protein_coding	-	-	-	-	-	-	-	1	-	-	UPI0001D1DA09	-
GLYMA13G01040	13:776728-776728	G	upstream_gene_variant	MODIFIER	GLYMA13G01040.2	protein_coding	-	-	-	-	-	-	-	-1	-	I1LVS0_SOYBN	UPI000233BD68	-
GLYMA13G01040	13:776728-776728	G	upstream_gene_variant	MODIFIER	GLYMA13G01040.4	protein_coding	-	-	-	-	-	-	-	-1	-	I1LVS0_SOYBN	UPI000233BD68	-
GLYMA13G01040	13:776728-776728	G	upstream_gene_variant	MODIFIER	GLYMA13G01040.5	protein_coding	-	-	-	-	-	-	-	-1	-	I1LVS0_SOYBN	UPI000233BD68	-
GLYMA13G01050	13:776728-776728	G	missense_variant	MODERATE	GLYMA13G01050.2	protein_coding	GLYMA13G01050.2:c.89C>G	GLYMA13G01050.2:p.Thr30Arg	89	89	30	T/R	aCa/aGa	1	-	K7LWV7_SOYBN	UPI000296B0BB	-
GLYMA13G01060	13:776728-776728	G	downstream_gene_variant	MODIFIER	GLYMA13G01060.1	protein_coding	-	-	-	-	-	-	-	-1	-	I1LVS2_SOYBN	UPI00023D0E69	-
GLYMA13G01060	13:785785-785785	T	upstream_gene_variant	MODIFIER	GLYMA13G01060.1	protein_coding	-	-	-	-	-	-	-	-1	-	I1LVS2_SOYBN	UPI00023D0E69	-
GLYMA13G01070	13:785785-785785	T	3_prime_UTR_variant	MODIFIER	GLYMA13G01070.1	protein_coding	GLYMA13G01070.1:c.*186T>A	-	875	-	-	-	-	-1	-	I1LVS3_SOYBN	UPI000233B098	-
GLYMA13G01070	13:788517-788517	C	upstream_gene_variant	MODIFIER	GLYMA13G01070.1	protein_coding	-	-	-	-	-	-	-	-1	-	I1LVS3_SOYBN	UPI000233B098	-
GLYMA13G01070	13:789596-789596	T	upstream_gene_variant	MODIFIER	GLYMA13G01070.1	protein_coding	-	-	-	-	-	-	-	-1	-	I1LVS3_SOYBN	UPI000233B098	-
GLYMA13G01070	13:790586-790586	T	upstream_gene_variant	MODIFIER	GLYMA13G01070.1	protein_coding	-	-	-	-	-	-	-	-1	-	I1LVS3_SOYBN	UPI000233B098	-
GLYMA13G01080	13:794390-794390	G	upstream_gene_variant	MODIFIER	GLYMA13G01080.1	protein_coding	-	-	-	-	-	-	-	1	-	I1LVS4_SOYBN	UPI00023D0E6B	-
GLYMA13G01080	13:794390-794390	G	upstream_gene_variant	MODIFIER	GLYMA13G01080.2	protein_coding	-	-	-	-	-	-	-	1	-	I1LVS5_SOYBN	UPI000233B4E6	-
GLYMA13G01080	13:794427-794427	G	upstream_gene_variant	MODIFIER	GLYMA13G01080.1	protein_coding	-	-	-	-	-	-	-	1	-	I1LVS4_SOYBN	UPI00023D0E6B	-
GLYMA13G01080	13:794427-794427	G	upstream_gene_variant	MODIFIER	GLYMA13G01080.2	protein_coding	-	-	-	-	-	-	-	1	-	I1LVS5_SOYBN	UPI000233B4E6	-
GLYMA13G01080	13:796849-796849	G	upstream_gene_variant	MODIFIER	GLYMA13G01080.1	protein_coding	-	-	-	-	-	-	-	1	-	I1LVS4_SOYBN	UPI00023D0E6B	-
GLYMA13G01080	13:796849-796849	G	upstream_gene_variant	MODIFIER	GLYMA13G01080.2	protein_coding	-	-	-	-	-	-	-	1	-	I1LVS5_SOYBN	UPI000233B4E6	-
GLYMA13G01080	13:797283-797283	C	upstream_gene_variant	MODIFIER	GLYMA13G01080.1	protein_coding	-	-	-	-	-	-	-	1	-	I1LVS4_SOYBN	UPI00023D0E6B	-
GLYMA13G01080	13:797283-797283	C	upstream_gene_variant	MODIFIER	GLYMA13G01080.2	protein_coding	-	-	-	-	-	-	-	1	-	I1LVS5_SOYBN	UPI000233B4E6	-
GLYMA13G01080	13:797369-797369	A	upstream_gene_variant	MODIFIER	GLYMA13G01080.1	protein_coding	-	-	-	-	-	-	-	1	-	I1LVS4_SOYBN	UPI00023D0E6B	-
GLYMA13G01080	13:797369-797369	A	upstream_gene_variant	MODIFIER	GLYMA13G01080.2	protein_coding	-	-	-	-	-	-	-	1	-	I1LVS5_SOYBN	UPI000233B4E6	-
GLYMA13G01360	13:1055647-1055647	T	upstream_gene_variant	MODIFIER	GLYMA13G01360.3	protein_coding	-	-	-	-	-	-	-	-1	-	I1LVU7_SOYBN	UPI000233B93A	-
GLYMA13G01360	13:1055647-1055647	T	upstream_gene_variant	MODIFIER	GLYMA13G01360.4	protein_coding	-	-	-	-	-	-	-	-1	-	I1LVU7_SOYBN	UPI000233B93A	-
GLYMA13G01700	13:1355455-1355455	A	upstream_gene_variant	MODIFIER	GLYMA13G01700.1	protein_coding	-	-	-	-	-	-	-	1	-	I1LVX6_SOYBN	UPI000233BC14	-
GLYMA13G01900	13:1630980-1630980	C	upstream_gene_variant	MODIFIER	GLYMA13G01900.1	protein_coding	-	-	-	-	-	-	-	1	-	I1LVZ4_SOYBN	UPI000233BC4D	-
GLYMA13G01900	13:1630980-1630980	C	upstream_gene_variant	MODIFIER	GLYMA13G01900.2	protein_coding	-	-	-	-	-	-	-	1	-	K7LX00_SOYBN	UPI0002968B89	-
-	13:2115034-2115034	T	intergenic_variant	MODIFIER	-	-	-	-	-	-	-	-	-	-	-	-	-	-
-	13:2505287-2505287	T	intergenic_variant	MODIFIER	-	-	-	-	-	-	-	-	-	-	-	-	-	-
GLYMA13G02740	13:2713539-2713539	T	upstream_gene_variant	MODIFIER	GLYMA13G02740.1	protein_coding	-	-	-	-	-	-	-	-1	-	Q0EDG6_SOYBN	UPI0000DE2614	-
GLYMA13G02750	13:2713539-2713539	T	downstream_gene_variant	MODIFIER	GLYMA13G02750.1	protein_coding	-	-	-	-	-	-	-	-1	-	C6T2V4_SOYBN	UPI0001B15255	-
GLYMA13G02740	13:2713606-2713606	T	upstream_gene_variant	MODIFIER	GLYMA13G02740.1	protein_coding	-	-	-	-	-	-	-	-1	-	Q0EDG6_SOYBN	UPI0000DE2614	-
GLYMA13G02750	13:2713606-2713606	T	downstream_gene_variant	MODIFIER	GLYMA13G02750.1	protein_coding	-	-	-	-	-	-	-	-1	-	C6T2V4_SOYBN	UPI0001B15255	-
GLYMA13G02740	13:2713674-2713674	T	upstream_gene_variant	MODIFIER	GLYMA13G02740.1	protein_coding	-	-	-	-	-	-	-	-1	-	Q0EDG6_SOYBN	UPI0000DE2614	-
GLYMA13G02750	13:2713674-2713674	T	downstream_gene_variant	MODIFIER	GLYMA13G02750.1	protein_coding	-	-	-	-	-	-	-	-1	-	C6T2V4_SOYBN	UPI0001B15255	-
-	13:2886897-2886897	C	intergenic_variant	MODIFIER	-	-	-	-	-	-	-	-	-	-	-	-	-	-
GLYMA13G02926	13:2980770-2980770	A	downstream_gene_variant	MODIFIER	GLYMA13G02926.1	protein_coding	-	-	-	-	-	-	-	1	-	K7LX46_SOYBN	UPI0002955001	-
GLYMA13G02943	13:2980770-2980770	A	intron_variant	MODIFIER	GLYMA13G02943.1	protein_coding	GLYMA13G02943.1:c.9-20C>A	-	-	-	-	-	-	1	-	K7LX47_SOYBN	UPI00029647ED	-
GLYMA13G02926	13:2980786-2980786	A	downstream_gene_variant	MODIFIER	GLYMA13G02926.1	protein_coding	-	-	-	-	-	-	-	1	-	K7LX46_SOYBN	UPI0002955001	-
GLYMA13G02943	13:2980786-2980786	A	splice_region_variant,intron_variant	LOW	GLYMA13G02943.1	protein_coding	GLYMA13G02943.1:c.9-4C>A	-	-	-	-	-	-	1	-	K7LX47_SOYBN	UPI00029647ED	-
GLYMA13G04230	13:4581814-4581814	G	upstream_gene_variant	MODIFIER	GLYMA13G04230.1	protein_coding	-	-	-	-	-	-	-	-1	-	I1LWD2_SOYBN	UPI000233BF4B	-
GLYMA13G04230	13:4583625-4583625	A	upstream_gene_variant	MODIFIER	GLYMA13G04230.1	protein_coding	-	-	-	-	-	-	-	-1	-	I1LWD2_SOYBN	UPI000233BF4B	-
GLYMA13G04230	13:4585794-4585794	G	upstream_gene_variant	MODIFIER	GLYMA13G04230.1	protein_coding	-	-	-	-	-	-	-	-1	-	I1LWD2_SOYBN	UPI000233BF4B	-
GLYMA13G04230	13:4585925-4585925	T	upstream_gene_variant	MODIFIER	GLYMA13G04230.1	protein_coding	-	-	-	-	-	-	-	-1	-	I1LWD2_SOYBN	UPI000233BF4B	-
GLYMA13G04230	13:4585927-4585927	T	upstream_gene_variant	MODIFIER	GLYMA13G04230.1	protein_coding	-	-	-	-	-	-	-	-1	-	I1LWD2_SOYBN	UPI000233BF4B	-
-	13:4590271-4590271	G	intergenic_variant	MODIFIER	-	-	-	-	-	-	-	-	-	-	-	-	-	-
GLYMA13G04330	13:4692682-4692682	A	upstream_gene_variant	MODIFIER	GLYMA13G04330.1	protein_coding	-	-	-	-	-	-	-	-1	-	I1LWD3_SOYBN	UPI000233BF2C	-
GLYMA13G04341	13:4692682-4692682	A	upstream_gene_variant	MODIFIER	GLYMA13G04341.1	protein_coding	-	-	-	-	-	-	-	-1	-	K7LXB1_SOYBN	UPI000294A458	-
GLYMA13G04350	13:4692682-4692682	A	upstream_gene_variant	MODIFIER	GLYMA13G04350.2	protein_coding	-	-	-	-	-	-	-	1	-	K7LXB2_SOYBN	UPI000233BF30	-
GLYMA13G04440	13:4765756-4765756	G	downstream_gene_variant	MODIFIER	GLYMA13G04440.2	protein_coding	-	-	-	-	-	-	-	-1	-	K7LXB6_SOYBN	UPI000294A108	-
GLYMA13G04540	13:4882936-4882936	A	downstream_gene_variant	MODIFIER	GLYMA13G04540.1	protein_coding	-	-	-	-	-	-	-	1	-	I1LWE5_SOYBN	UPI000233AC77	-
GLYMA13G04540	13:4882936-4882936	A	downstream_gene_variant	MODIFIER	GLYMA13G04540.2	protein_coding	-	-	-	-	-	-	-	1	-	I1LWE6_SOYBN	UPI00023D1803	-
GLYMA13G04550	13:4882936-4882936	A	upstream_gene_variant	MODIFIER	GLYMA13G04550.1	protein_coding	-	-	-	-	-	-	-	-1	-	K7LXC3_SOYBN	UPI00029658E2	-
GLYMA13G04540	13:4883007-4883007	A	downstream_gene_variant	MODIFIER	GLYMA13G04540.1	protein_coding	-	-	-	-	-	-	-	1	-	I1LWE5_SOYBN	UPI000233AC77	-
GLYMA13G04540	13:4883007-4883007	A	downstream_gene_variant	MODIFIER	GLYMA13G04540.2	protein_coding	-	-	-	-	-	-	-	1	-	I1LWE6_SOYBN	UPI00023D1803	-
GLYMA13G04550	13:4883007-4883007	A	upstream_gene_variant	MODIFIER	GLYMA13G04550.1	protein_coding	-	-	-	-	-	-	-	-1	-	K7LXC3_SOYBN	UPI00029658E2	-
GLYMA13G04540	13:4883019-4883019	C	downstream_gene_variant	MODIFIER	GLYMA13G04540.1	protein_coding	-	-	-	-	-	-	-	1	-	I1LWE5_SOYBN	UPI000233AC77	-
GLYMA13G04540	13:4883019-4883019	C	downstream_gene_variant	MODIFIER	GLYMA13G04540.2	protein_coding	-	-	-	-	-	-	-	1	-	I1LWE6_SOYBN	UPI00023D1803	-
GLYMA13G04550	13:4883019-4883019	C	upstream_gene_variant	MODIFIER	GLYMA13G04550.1	protein_coding	-	-	-	-	-	-	-	-1	-	K7LXC3_SOYBN	UPI00029658E2	-
GLYMA13G04561	13:4889595-4889595	T	upstream_gene_variant	MODIFIER	GLYMA13G04561.1	protein_coding	-	-	-	-	-	-	-	1	-	K7LXC4_SOYBN	UPI000295BEAB	-
GLYMA13G04571	13:4889595-4889595	T	upstream_gene_variant	MODIFIER	GLYMA13G04571.1	protein_coding	-	-	-	-	-	-	-	1	-	K7LXC5_SOYBN	UPI0002963D69	-
GLYMA13G04580	13:4905707-4905707	G	3_prime_UTR_variant	MODIFIER	GLYMA13G04580.2	protein_coding	GLYMA13G04580.2:c.*96A>G	-	339	-	-	-	-	1	-	K7LXC6_SOYBN	UPI0002951D66	-
GLYMA13G04590	13:4905707-4905707	G	upstream_gene_variant	MODIFIER	GLYMA13G04590.1	protein_coding	-	-	-	-	-	-	-	1	-	I1LWF0_SOYBN	UPI000233AC82	-
GLYMA13G04580	13:4905777-4905777	A	downstream_gene_variant	MODIFIER	GLYMA13G04580.2	protein_coding	-	-	-	-	-	-	-	1	-	K7LXC6_SOYBN	UPI0002951D66	-
GLYMA13G04590	13:4905777-4905777	A	upstream_gene_variant	MODIFIER	GLYMA13G04590.1	protein_coding	-	-	-	-	-	-	-	1	-	I1LWF0_SOYBN	UPI000233AC82	-
GLYMA13G04670	13:4972861-4972861	C	downstream_gene_variant	MODIFIER	GLYMA13G04670.1	protein_coding	-	-	-	-	-	-	-	1	C82A3_SOYBN	-	UPI0000126CF3	-
GLYMA13G04690	13:4972861-4972861	C	synonymous_variant	LOW	GLYMA13G04690.2	protein_coding	GLYMA13G04690.2:c.234T>C	GLYMA13G04690.2:p.Ile78%3D	234	234	78	I	atT/atC	1	-	K7LXD1_SOYBN	UPI000294D77F	Transmembrane_helices:TMhelix,HAMAP:MF_01394,PANTHER:PTHR11058:SF12,PANTHER:PTHR11058,Pfam:PF00507
GLYMA13G04710	13:4972861-4972861	C	downstream_gene_variant	MODIFIER	GLYMA13G04710.1	protein_coding	-	-	-	-	-	-	-	-1	-	I1LWF5_SOYBN	UPI000294FB03	-
GLYMA13G04910	13:5184332-5184332	T	intron_variant	MODIFIER	GLYMA13G04910.2	protein_coding	GLYMA13G04910.2:c.1645-128C>T	-	-	-	-	-	-	1	-	K7LXE4_SOYBN	UPI0002960010	-
GLYMA13G04915	13:5184332-5184332	T	downstream_gene_variant	MODIFIER	GLYMA13G04915.1	protein_coding	-	-	-	-	-	-	-	-1	-	K7LXE5_SOYBN	UPI000295DFC2	-
GLYMA13G04920	13:5184332-5184332	T	downstream_gene_variant	MODIFIER	GLYMA13G04920.1	protein_coding	-	-	-	-	-	-	-	-1	-	I1LWH2_SOYBN	UPI000233C0AC	-
GLYMA13G04915	13:5190290-5190290	A	upstream_gene_variant	MODIFIER	GLYMA13G04915.1	protein_coding	-	-	-	-	-	-	-	-1	-	K7LXE5_SOYBN	UPI000295DFC2	-
GLYMA13G04920	13:5190290-5190290	A	intron_variant	MODIFIER	GLYMA13G04920.1	protein_coding	GLYMA13G04920.1:c.134-32A>T	-	-	-	-	-	-	-1	-	I1LWH2_SOYBN	UPI000233C0AC	-
GLYMA13G04940	13:5190290-5190290	A	downstream_gene_variant	MODIFIER	GLYMA13G04940.1	protein_coding	-	-	-	-	-	-	-	-1	-	I1LWH3_SOYBN	UPI000233B3CA	-
GLYMA13G04940	13:5199416-5199416	C	upstream_gene_variant	MODIFIER	GLYMA13G04940.1	protein_coding	-	-	-	-	-	-	-	-1	-	I1LWH3_SOYBN	UPI000233B3CA	-
GLYMA13G04940	13:5201165-5201165	A	upstream_gene_variant	MODIFIER	GLYMA13G04940.1	protein_coding	-	-	-	-	-	-	-	-1	-	I1LWH3_SOYBN	UPI000233B3CA	-
GLYMA13G04960	13:5201165-5201165	A	downstream_gene_variant	MODIFIER	GLYMA13G04960.1	protein_coding	-	-	-	-	-	-	-	-1	-	K7LXE6_SOYBN	UPI000294B227	-
GLYMA13G05032	13:5258435-5258435	T	upstream_gene_variant	MODIFIER	GLYMA13G05032.1	protein_coding	-	-	-	-	-	-	-	1	-	K7LXF0_SOYBN	UPI000295246E	-
GLYMA13G05032	13:5262942-5262942	A	downstream_gene_variant	MODIFIER	GLYMA13G05032.1	protein_coding	-	-	-	-	-	-	-	1	-	K7LXF0_SOYBN	UPI000295246E	-
GLYMA13G05044	13:5262942-5262942	A	downstream_gene_variant	MODIFIER	GLYMA13G05044.1	protein_coding	-	-	-	-	-	-	-	-1	-	K7LXF1_SOYBN	UPI000294FCE8	-
GLYMA13G05032	13:5263254-5263254	T	downstream_gene_variant	MODIFIER	GLYMA13G05032.1	protein_coding	-	-	-	-	-	-	-	1	-	K7LXF0_SOYBN	UPI000295246E	-
GLYMA13G05044	13:5263254-5263254	T	downstream_gene_variant	MODIFIER	GLYMA13G05044.1	protein_coding	-	-	-	-	-	-	-	-1	-	K7LXF1_SOYBN	UPI000294FCE8	-
GLYMA13G05044	13:5267857-5267857	T	intron_variant	MODIFIER	GLYMA13G05044.1	protein_coding	GLYMA13G05044.1:c.803+146G>A	-	-	-	-	-	-	-1	-	K7LXF1_SOYBN	UPI000294FCE8	-
GLYMA13G05044	13:5267886-5267886	T	intron_variant	MODIFIER	GLYMA13G05044.1	protein_coding	GLYMA13G05044.1:c.803+117G>A	-	-	-	-	-	-	-1	-	K7LXF1_SOYBN	UPI000294FCE8	-
GLYMA13G05044	13:5270619-5270619	T	upstream_gene_variant	MODIFIER	GLYMA13G05044.1	protein_coding	-	-	-	-	-	-	-	-1	-	K7LXF1_SOYBN	UPI000294FCE8	-
GLYMA13G05044	13:5271044-5271044	T	upstream_gene_variant	MODIFIER	GLYMA13G05044.1	protein_coding	-	-	-	-	-	-	-	-1	-	K7LXF1_SOYBN	UPI000294FCE8	-
GLYMA13G05044	13:5271772-5271772	T	upstream_gene_variant	MODIFIER	GLYMA13G05044.1	protein_coding	-	-	-	-	-	-	-	-1	-	K7LXF1_SOYBN	UPI000294FCE8	-
GLYMA13G05044	13:5271799-5271799	T	upstream_gene_variant	MODIFIER	GLYMA13G05044.1	protein_coding	-	-	-	-	-	-	-	-1	-	K7LXF1_SOYBN	UPI000294FCE8	-
GLYMA13G05044	13:5273160-5273160	T	upstream_gene_variant	MODIFIER	GLYMA13G05044.1	protein_coding	-	-	-	-	-	-	-	-1	-	K7LXF1_SOYBN	UPI000294FCE8	-
GLYMA13G05056	13:5273160-5273160	T	downstream_gene_variant	MODIFIER	GLYMA13G05056.1	protein_coding	-	-	-	-	-	-	-	-1	-	K7LXF2_SOYBN	UPI00029563EE	-
GLYMA13G05056	13:5275108-5275108	G	downstream_gene_variant	MODIFIER	GLYMA13G05056.1	protein_coding	-	-	-	-	-	-	-	-1	-	K7LXF2_SOYBN	UPI00029563EE	-
GLYMA13G05056	13:5275142-5275142	A	downstream_gene_variant	MODIFIER	GLYMA13G05056.1	protein_coding	-	-	-	-	-	-	-	-1	-	K7LXF2_SOYBN	UPI00029563EE	-
GLYMA13G05056	13:5275183-5275183	C	downstream_gene_variant	MODIFIER	GLYMA13G05056.1	protein_coding	-	-	-	-	-	-	-	-1	-	K7LXF2_SOYBN	UPI00029563EE	-
GLYMA13G05056	13:5275368-5275368	T	downstream_gene_variant	MODIFIER	GLYMA13G05056.1	protein_coding	-	-	-	-	-	-	-	-1	-	K7LXF2_SOYBN	UPI00029563EE	-
GLYMA13G05056	13:5276072-5276072	A	downstream_gene_variant	MODIFIER	GLYMA13G05056.1	protein_coding	-	-	-	-	-	-	-	-1	-	K7LXF2_SOYBN	UPI00029563EE	-
GLYMA13G05056	13:5276093-5276093	A	downstream_gene_variant	MODIFIER	GLYMA13G05056.1	protein_coding	-	-	-	-	-	-	-	-1	-	K7LXF2_SOYBN	UPI00029563EE	-
GLYMA13G05056	13:5280682-5280682	C	intron_variant	MODIFIER	GLYMA13G05056.1	protein_coding	GLYMA13G05056.1:c.255+893A>G	-	-	-	-	-	-	-1	-	K7LXF2_SOYBN	UPI00029563EE	-
GLYMA13G05056	13:5280684-5280684	G	intron_variant	MODIFIER	GLYMA13G05056.1	protein_coding	GLYMA13G05056.1:c.255+891T>C	-	-	-	-	-	-	-1	-	K7LXF2_SOYBN	UPI00029563EE	-
-	13:5338479-5338479	T	intergenic_variant	MODIFIER	-	-	-	-	-	-	-	-	-	-	-	-	-	-
-	13:5338707-5338707	C	intergenic_variant	MODIFIER	-	-	-	-	-	-	-	-	-	-	-	-	-	-
-	13:5340858-5340858	C	intergenic_variant	MODIFIER	-	-	-	-	-	-	-	-	-	-	-	-	-	-
-	13:5341358-5341358	A	intergenic_variant	MODIFIER	-	-	-	-	-	-	-	-	-	-	-	-	-	-
-	13:5341415-5341415	A	intergenic_variant	MODIFIER	-	-	-	-	-	-	-	-	-	-	-	-	-	-
-	13:5341472-5341472	T	intergenic_variant	MODIFIER	-	-	-	-	-	-	-	-	-	-	-	-	-	-
GLYMA13G05100	13:5375737-5375737	A	downstream_gene_variant	MODIFIER	GLYMA13G05100.1	protein_coding	-	-	-	-	-	-	-	1	-	K7LXG2_SOYBN	UPI0002957A4C	-
GLYMA13G05100	13:5376050-5376050	A	downstream_gene_variant	MODIFIER	GLYMA13G05100.1	protein_coding	-	-	-	-	-	-	-	1	-	K7LXG2_SOYBN	UPI0002957A4C	-
GLYMA13G05220	13:5425657-5425657	T	downstream_gene_variant	MODIFIER	GLYMA13G05220.4	protein_coding	-	-	-	-	-	-	-	-1	-	K7LXG7_SOYBN	UPI000295ADEC	-
-	13:5542233-5542233	A	intergenic_variant	MODIFIER	-	-	-	-	-	-	-	-	-	-	-	-	-	-
-	13:5547121-5547121	T	intergenic_variant	MODIFIER	-	-	-	-	-	-	-	-	-	-	-	-	-	-
-	13:5547152-5547152	G	intergenic_variant	MODIFIER	-	-	-	-	-	-	-	-	-	-	-	-	-	-
-	13:5547642-5547642	C	intergenic_variant	MODIFIER	-	-	-	-	-	-	-	-	-	-	-	-	-	-
-	13:5555179-5555179	T	intergenic_variant	MODIFIER	-	-	-	-	-	-	-	-	-	-	-	-	-	-
GLYMA13G05300	13:5564333-5564333	C	downstream_gene_variant	MODIFIER	GLYMA13G05300.1	protein_coding	-	-	-	-	-	-	-	-1	-	I1LWJ6_SOYBN	UPI000233BC4F	-
GLYMA13G05300	13:5564333-5564333	C	downstream_gene_variant	MODIFIER	GLYMA13G05300.2	protein_coding	-	-	-	-	-	-	-	-1	-	K7LXH3_SOYBN	UPI000294E97E	-
GLYMA13G05300	13:5564335-5564335	T	downstream_gene_variant	MODIFIER	GLYMA13G05300.1	protein_coding	-	-	-	-	-	-	-	-1	-	I1LWJ6_SOYBN	UPI000233BC4F	-
GLYMA13G05300	13:5564335-5564335	T	downstream_gene_variant	MODIFIER	GLYMA13G05300.2	protein_coding	-	-	-	-	-	-	-	-1	-	K7LXH3_SOYBN	UPI000294E97E	-
GLYMA13G05300	13:5564585-5564585	G	downstream_gene_variant	MODIFIER	GLYMA13G05300.1	protein_coding	-	-	-	-	-	-	-	-1	-	I1LWJ6_SOYBN	UPI000233BC4F	-
GLYMA13G05300	13:5564585-5564585	G	downstream_gene_variant	MODIFIER	GLYMA13G05300.2	protein_coding	-	-	-	-	-	-	-	-1	-	K7LXH3_SOYBN	UPI000294E97E	-
GLYMA13G05300	13:5564589-5564589	G	downstream_gene_variant	MODIFIER	GLYMA13G05300.1	protein_coding	-	-	-	-	-	-	-	-1	-	I1LWJ6_SOYBN	UPI000233BC4F	-
GLYMA13G05300	13:5564589-5564589	G	downstream_gene_variant	MODIFIER	GLYMA13G05300.2	protein_coding	-	-	-	-	-	-	-	-1	-	K7LXH3_SOYBN	UPI000294E97E	-
GLYMA13G05300	13:5564616-5564616	G	downstream_gene_variant	MODIFIER	GLYMA13G05300.1	protein_coding	-	-	-	-	-	-	-	-1	-	I1LWJ6_SOYBN	UPI000233BC4F	-
GLYMA13G05300	13:5564616-5564616	G	downstream_gene_variant	MODIFIER	GLYMA13G05300.2	protein_coding	-	-	-	-	-	-	-	-1	-	K7LXH3_SOYBN	UPI000294E97E	-
GLYMA13G05300	13:5576519-5576519	T	upstream_gene_variant	MODIFIER	GLYMA13G05300.1	protein_coding	-	-	-	-	-	-	-	-1	-	I1LWJ6_SOYBN	UPI000233BC4F	-
GLYMA13G05300	13:5576519-5576519	T	upstream_gene_variant	MODIFIER	GLYMA13G05300.2	protein_coding	-	-	-	-	-	-	-	-1	-	K7LXH3_SOYBN	UPI000294E97E	-
GLYMA13G05300	13:5576524-5576524	T	upstream_gene_variant	MODIFIER	GLYMA13G05300.1	protein_coding	-	-	-	-	-	-	-	-1	-	I1LWJ6_SOYBN	UPI000233BC4F	-
GLYMA13G05300	13:5576524-5576524	T	upstream_gene_variant	MODIFIER	GLYMA13G05300.2	protein_coding	-	-	-	-	-	-	-	-1	-	K7LXH3_SOYBN	UPI000294E97E	-
GLYMA13G05300	13:5576529-5576529	T	upstream_gene_variant	MODIFIER	GLYMA13G05300.1	protein_coding	-	-	-	-	-	-	-	-1	-	I1LWJ6_SOYBN	UPI000233BC4F	-
GLYMA13G05300	13:5576529-5576529	T	upstream_gene_variant	MODIFIER	GLYMA13G05300.2	protein_coding	-	-	-	-	-	-	-	-1	-	K7LXH3_SOYBN	UPI000294E97E	-
GLYMA13G05300	13:5576969-5576969	A	upstream_gene_variant	MODIFIER	GLYMA13G05300.1	protein_coding	-	-	-	-	-	-	-	-1	-	I1LWJ6_SOYBN	UPI000233BC4F	-
GLYMA13G05300	13:5576969-5576969	A	upstream_gene_variant	MODIFIER	GLYMA13G05300.2	protein_coding	-	-	-	-	-	-	-	-1	-	K7LXH3_SOYBN	UPI000294E97E	-
-	13:5581464-5581464	C	intergenic_variant	MODIFIER	-	-	-	-	-	-	-	-	-	-	-	-	-	-
GLYMA13G05420	13:5726867-5726867	G	upstream_gene_variant	MODIFIER	GLYMA13G05420.1	protein_coding	-	-	-	-	-	-	-	-1	-	I1LWK4_SOYBN	UPI0002261DFE	-
GLYMA13G05420	13:5726913-5726913	C	upstream_gene_variant	MODIFIER	GLYMA13G05420.1	protein_coding	-	-	-	-	-	-	-	-1	-	I1LWK4_SOYBN	UPI0002261DFE	-
-	13:5733547-5733547	T	intergenic_variant	MODIFIER	-	-	-	-	-	-	-	-	-	-	-	-	-	-
-	13:5736694-5736694	A	intergenic_variant	MODIFIER	-	-	-	-	-	-	-	-	-	-	-	-	-	-
GLYMA13G05430	13:5754639-5754639	C	downstream_gene_variant	MODIFIER	GLYMA13G05430.1	protein_coding	-	-	-	-	-	-	-	1	-	I1LWK5_SOYBN	UPI0002954A8E	-
GLYMA13G05430	13:5754639-5754639	C	downstream_gene_variant	MODIFIER	GLYMA13G05430.2	protein_coding	-	-	-	-	-	-	-	1	-	K7LXH6_SOYBN	UPI000296EB6C	-
GLYMA13G05430	13:5754643-5754643	C	downstream_gene_variant	MODIFIER	GLYMA13G05430.1	protein_coding	-	-	-	-	-	-	-	1	-	I1LWK5_SOYBN	UPI0002954A8E	-
GLYMA13G05430	13:5754643-5754643	C	downstream_gene_variant	MODIFIER	GLYMA13G05430.2	protein_coding	-	-	-	-	-	-	-	1	-	K7LXH6_SOYBN	UPI000296EB6C	-
GLYMA13G05441	13:5767563-5767563	T	intron_variant	MODIFIER	GLYMA13G05441.1	protein_coding	GLYMA13G05441.1:c.1374+291A>T	-	-	-	-	-	-	1	-	K7LXH7_SOYBN	UPI000296BE8B	-
GLYMA13G05441	13:5768533-5768533	A	intron_variant	MODIFIER	GLYMA13G05441.1	protein_coding	GLYMA13G05441.1:c.1374+1261T>A	-	-	-	-	-	-	1	-	K7LXH7_SOYBN	UPI000296BE8B	-
GLYMA13G05441	13:5776360-5776360	T	downstream_gene_variant	MODIFIER	GLYMA13G05441.1	protein_coding	-	-	-	-	-	-	-	1	-	K7LXH7_SOYBN	UPI000296BE8B	-
GLYMA13G05450	13:5776360-5776360	T	upstream_gene_variant	MODIFIER	GLYMA13G05450.1	protein_coding	-	-	-	-	-	-	-	1	-	K7LXH8_SOYBN	UPI00029695D6	-
GLYMA13G05460	13:5776360-5776360	T	downstream_gene_variant	MODIFIER	GLYMA13G05460.1	protein_coding	-	-	-	-	-	-	-	-1	-	C6TI13_SOYBN	UPI0001B1691E	-
GLYMA13G05441	13:5776361-5776361	A	downstream_gene_variant	MODIFIER	GLYMA13G05441.1	protein_coding	-	-	-	-	-	-	-	1	-	K7LXH7_SOYBN	UPI000296BE8B	-
GLYMA13G05450	13:5776361-5776361	A	upstream_gene_variant	MODIFIER	GLYMA13G05450.1	protein_coding	-	-	-	-	-	-	-	1	-	K7LXH8_SOYBN	UPI00029695D6	-
GLYMA13G05460	13:5776361-5776361	A	downstream_gene_variant	MODIFIER	GLYMA13G05460.1	protein_coding	-	-	-	-	-	-	-	-1	-	C6TI13_SOYBN	UPI0001B1691E	-
GLYMA13G05441	13:5776552-5776552	T	downstream_gene_variant	MODIFIER	GLYMA13G05441.1	protein_coding	-	-	-	-	-	-	-	1	-	K7LXH7_SOYBN	UPI000296BE8B	-
GLYMA13G05450	13:5776552-5776552	T	upstream_gene_variant	MODIFIER	GLYMA13G05450.1	protein_coding	-	-	-	-	-	-	-	1	-	K7LXH8_SOYBN	UPI00029695D6	-
GLYMA13G05460	13:5776552-5776552	T	downstream_gene_variant	MODIFIER	GLYMA13G05460.1	protein_coding	-	-	-	-	-	-	-	-1	-	C6TI13_SOYBN	UPI0001B1691E	-
GLYMA13G05441	13:5776554-5776554	G	downstream_gene_variant	MODIFIER	GLYMA13G05441.1	protein_coding	-	-	-	-	-	-	-	1	-	K7LXH7_SOYBN	UPI000296BE8B	-
GLYMA13G05450	13:5776554-5776554	G	upstream_gene_variant	MODIFIER	GLYMA13G05450.1	protein_coding	-	-	-	-	-	-	-	1	-	K7LXH8_SOYBN	UPI00029695D6	-
GLYMA13G05460	13:5776554-5776554	G	downstream_gene_variant	MODIFIER	GLYMA13G05460.1	protein_coding	-	-	-	-	-	-	-	-1	-	C6TI13_SOYBN	UPI0001B1691E	-
GLYMA13G05441	13:5776555-5776555	A	downstream_gene_variant	MODIFIER	GLYMA13G05441.1	protein_coding	-	-	-	-	-	-	-	1	-	K7LXH7_SOYBN	UPI000296BE8B	-
GLYMA13G05450	13:5776555-5776555	A	upstream_gene_variant	MODIFIER	GLYMA13G05450.1	protein_coding	-	-	-	-	-	-	-	1	-	K7LXH8_SOYBN	UPI00029695D6	-
GLYMA13G05460	13:5776555-5776555	A	downstream_gene_variant	MODIFIER	GLYMA13G05460.1	protein_coding	-	-	-	-	-	-	-	-1	-	C6TI13_SOYBN	UPI0001B1691E	-
GLYMA13G05441	13:5776557-5776557	A	downstream_gene_variant	MODIFIER	GLYMA13G05441.1	protein_coding	-	-	-	-	-	-	-	1	-	K7LXH7_SOYBN	UPI000296BE8B	-
GLYMA13G05450	13:5776557-5776557	A	upstream_gene_variant	MODIFIER	GLYMA13G05450.1	protein_coding	-	-	-	-	-	-	-	1	-	K7LXH8_SOYBN	UPI00029695D6	-
GLYMA13G05460	13:5776557-5776557	A	downstream_gene_variant	MODIFIER	GLYMA13G05460.1	protein_coding	-	-	-	-	-	-	-	-1	-	C6TI13_SOYBN	UPI0001B1691E	-
GLYMA13G05441	13:5776561-5776561	T	downstream_gene_variant	MODIFIER	GLYMA13G05441.1	protein_coding	-	-	-	-	-	-	-	1	-	K7LXH7_SOYBN	UPI000296BE8B	-
GLYMA13G05450	13:5776561-5776561	T	upstream_gene_variant	MODIFIER	GLYMA13G05450.1	protein_coding	-	-	-	-	-	-	-	1	-	K7LXH8_SOYBN	UPI00029695D6	-
GLYMA13G05460	13:5776561-5776561	T	downstream_gene_variant	MODIFIER	GLYMA13G05460.1	protein_coding	-	-	-	-	-	-	-	-1	-	C6TI13_SOYBN	UPI0001B1691E	-
GLYMA13G05441	13:5776562-5776562	A	downstream_gene_variant	MODIFIER	GLYMA13G05441.1	protein_coding	-	-	-	-	-	-	-	1	-	K7LXH7_SOYBN	UPI000296BE8B	-
GLYMA13G05450	13:5776562-5776562	A	upstream_gene_variant	MODIFIER	GLYMA13G05450.1	protein_coding	-	-	-	-	-	-	-	1	-	K7LXH8_SOYBN	UPI00029695D6	-
GLYMA13G05460	13:5776562-5776562	A	downstream_gene_variant	MODIFIER	GLYMA13G05460.1	protein_coding	-	-	-	-	-	-	-	-1	-	C6TI13_SOYBN	UPI0001B1691E	-
GLYMA13G05441	13:5776563-5776563	T	downstream_gene_variant	MODIFIER	GLYMA13G05441.1	protein_coding	-	-	-	-	-	-	-	1	-	K7LXH7_SOYBN	UPI000296BE8B	-
GLYMA13G05450	13:5776563-5776563	T	upstream_gene_variant	MODIFIER	GLYMA13G05450.1	protein_coding	-	-	-	-	-	-	-	1	-	K7LXH8_SOYBN	UPI00029695D6	-
GLYMA13G05460	13:5776563-5776563	T	downstream_gene_variant	MODIFIER	GLYMA13G05460.1	protein_coding	-	-	-	-	-	-	-	-1	-	C6TI13_SOYBN	UPI0001B1691E	-
GLYMA13G05460	13:5783220-5783220	C	3_prime_UTR_variant	MODIFIER	GLYMA13G05460.1	protein_coding	GLYMA13G05460.1:c.*466A>G	-	1842	-	-	-	-	-1	-	C6TI13_SOYBN	UPI0001B1691E	-
GLYMA13G05460	13:5786155-5786155	T	upstream_gene_variant	MODIFIER	GLYMA13G05460.1	protein_coding	-	-	-	-	-	-	-	-1	-	C6TI13_SOYBN	UPI0001B1691E	-
GLYMA13G05460	13:5786161-5786161	A	upstream_gene_variant	MODIFIER	GLYMA13G05460.1	protein_coding	-	-	-	-	-	-	-	-1	-	C6TI13_SOYBN	UPI0001B1691E	-
-	13:5796424-5796424	G	intergenic_variant	MODIFIER	-	-	-	-	-	-	-	-	-	-	-	-	-	-
GLYMA13G05490	13:5810841-5810841	C	upstream_gene_variant	MODIFIER	GLYMA13G05490.1	protein_coding	-	-	-	-	-	-	-	-1	-	I1LWL0_SOYBN	UPI0001BA89DB	-
GLYMA13G05490	13:5810841-5810841	C	upstream_gene_variant	MODIFIER	GLYMA13G05490.2	protein_coding	-	-	-	-	-	-	-	-1	-	I1LWL0_SOYBN	UPI0001BA89DB	-
GLYMA13G05500	13:5810841-5810841	C	downstream_gene_variant	MODIFIER	GLYMA13G05500.2	protein_coding	-	-	-	-	-	-	-	-1	-	K7LXI0_SOYBN	UPI0002953119	-
GLYMA13G05490	13:5810842-5810842	C	upstream_gene_variant	MODIFIER	GLYMA13G05490.1	protein_coding	-	-	-	-	-	-	-	-1	-	I1LWL0_SOYBN	UPI0001BA89DB	-
GLYMA13G05490	13:5810842-5810842	C	upstream_gene_variant	MODIFIER	GLYMA13G05490.2	protein_coding	-	-	-	-	-	-	-	-1	-	I1LWL0_SOYBN	UPI0001BA89DB	-
GLYMA13G05500	13:5810842-5810842	C	downstream_gene_variant	MODIFIER	GLYMA13G05500.2	protein_coding	-	-	-	-	-	-	-	-1	-	K7LXI0_SOYBN	UPI0002953119	-
GLYMA13G05490	13:5811053-5811053	A	upstream_gene_variant	MODIFIER	GLYMA13G05490.1	protein_coding	-	-	-	-	-	-	-	-1	-	I1LWL0_SOYBN	UPI0001BA89DB	-
GLYMA13G05490	13:5811053-5811053	A	upstream_gene_variant	MODIFIER	GLYMA13G05490.2	protein_coding	-	-	-	-	-	-	-	-1	-	I1LWL0_SOYBN	UPI0001BA89DB	-
GLYMA13G05500	13:5811053-5811053	A	downstream_gene_variant	MODIFIER	GLYMA13G05500.2	protein_coding	-	-	-	-	-	-	-	-1	-	K7LXI0_SOYBN	UPI0002953119	-
GLYMA13G05490	13:5811081-5811081	G	upstream_gene_variant	MODIFIER	GLYMA13G05490.1	protein_coding	-	-	-	-	-	-	-	-1	-	I1LWL0_SOYBN	UPI0001BA89DB	-
GLYMA13G05490	13:5811081-5811081	G	upstream_gene_variant	MODIFIER	GLYMA13G05490.2	protein_coding	-	-	-	-	-	-	-	-1	-	I1LWL0_SOYBN	UPI0001BA89DB	-
GLYMA13G05500	13:5811081-5811081	G	downstream_gene_variant	MODIFIER	GLYMA13G05500.2	protein_coding	-	-	-	-	-	-	-	-1	-	K7LXI0_SOYBN	UPI0002953119	-
GLYMA13G05490	13:5811082-5811082	A	upstream_gene_variant	MODIFIER	GLYMA13G05490.1	protein_coding	-	-	-	-	-	-	-	-1	-	I1LWL0_SOYBN	UPI0001BA89DB	-
GLYMA13G05490	13:5811082-5811082	A	upstream_gene_variant	MODIFIER	GLYMA13G05490.2	protein_coding	-	-	-	-	-	-	-	-1	-	I1LWL0_SOYBN	UPI0001BA89DB	-
GLYMA13G05500	13:5811082-5811082	A	downstream_gene_variant	MODIFIER	GLYMA13G05500.2	protein_coding	-	-	-	-	-	-	-	-1	-	K7LXI0_SOYBN	UPI0002953119	-
GLYMA13G05490	13:5811632-5811632	T	upstream_gene_variant	MODIFIER	GLYMA13G05490.1	protein_coding	-	-	-	-	-	-	-	-1	-	I1LWL0_SOYBN	UPI0001BA89DB	-
GLYMA13G05490	13:5811632-5811632	T	upstream_gene_variant	MODIFIER	GLYMA13G05490.2	protein_coding	-	-	-	-	-	-	-	-1	-	I1LWL0_SOYBN	UPI0001BA89DB	-
GLYMA13G05500	13:5811632-5811632	T	downstream_gene_variant	MODIFIER	GLYMA13G05500.2	protein_coding	-	-	-	-	-	-	-	-1	-	K7LXI0_SOYBN	UPI0002953119	-
GLYMA13G05490	13:5812412-5812412	T	upstream_gene_variant	MODIFIER	GLYMA13G05490.1	protein_coding	-	-	-	-	-	-	-	-1	-	I1LWL0_SOYBN	UPI0001BA89DB	-
GLYMA13G05490	13:5812412-5812412	T	upstream_gene_variant	MODIFIER	GLYMA13G05490.2	protein_coding	-	-	-	-	-	-	-	-1	-	I1LWL0_SOYBN	UPI0001BA89DB	-
GLYMA13G05500	13:5812412-5812412	T	downstream_gene_variant	MODIFIER	GLYMA13G05500.2	protein_coding	-	-	-	-	-	-	-	-1	-	K7LXI0_SOYBN	UPI0002953119	-
GLYMA13G05490	13:5812420-5812420	T	upstream_gene_variant	MODIFIER	GLYMA13G05490.1	protein_coding	-	-	-	-	-	-	-	-1	-	I1LWL0_SOYBN	UPI0001BA89DB	-
GLYMA13G05490	13:5812420-5812420	T	upstream_gene_variant	MODIFIER	GLYMA13G05490.2	protein_coding	-	-	-	-	-	-	-	-1	-	I1LWL0_SOYBN	UPI0001BA89DB	-
GLYMA13G05500	13:5812420-5812420	T	downstream_gene_variant	MODIFIER	GLYMA13G05500.2	protein_coding	-	-	-	-	-	-	-	-1	-	K7LXI0_SOYBN	UPI0002953119	-
GLYMA13G05490	13:5812424-5812424	T	upstream_gene_variant	MODIFIER	GLYMA13G05490.1	protein_coding	-	-	-	-	-	-	-	-1	-	I1LWL0_SOYBN	UPI0001BA89DB	-
GLYMA13G05490	13:5812424-5812424	T	upstream_gene_variant	MODIFIER	GLYMA13G05490.2	protein_coding	-	-	-	-	-	-	-	-1	-	I1LWL0_SOYBN	UPI0001BA89DB	-
GLYMA13G05500	13:5812424-5812424	T	downstream_gene_variant	MODIFIER	GLYMA13G05500.2	protein_coding	-	-	-	-	-	-	-	-1	-	K7LXI0_SOYBN	UPI0002953119	-
-	13:5847321-5847321	G	intergenic_variant	MODIFIER	-	-	-	-	-	-	-	-	-	-	-	-	-	-
GLYMA13G05540	13:5864119-5864119	G	upstream_gene_variant	MODIFIER	GLYMA13G05540.1	protein_coding	-	-	-	-	-	-	-	1	-	I1LWL6_SOYBN	UPI0001E2422D	-
GLYMA13G05540	13:5869166-5869166	T	downstream_gene_variant	MODIFIER	GLYMA13G05540.1	protein_coding	-	-	-	-	-	-	-	1	-	I1LWL6_SOYBN	UPI0001E2422D	-
-	13:5876522-5876522	A	intergenic_variant	MODIFIER	-	-	-	-	-	-	-	-	-	-	-	-	-	-
-	13:5877717-5877717	C	intergenic_variant	MODIFIER	-	-	-	-	-	-	-	-	-	-	-	-	-	-
-	13:5884824-5884824	C	intergenic_variant	MODIFIER	-	-	-	-	-	-	-	-	-	-	-	-	-	-
GLYMA13G05550	13:5901234-5901234	A	downstream_gene_variant	MODIFIER	GLYMA13G05550.2	protein_coding	-	-	-	-	-	-	-	1	-	K7LXI3_SOYBN	UPI000233BDD7	-
-	13:5909411-5909411	T	intergenic_variant	MODIFIER	-	-	-	-	-	-	-	-	-	-	-	-	-	-
GLYMA13G05561	13:5912003-5912003	C	downstream_gene_variant	MODIFIER	GLYMA13G05561.1	protein_coding	-	-	-	-	-	-	-	-1	-	K7LXI4_SOYBN	UPI000294C1A4	-
GLYMA13G05561	13:5912003-5912003	C	downstream_gene_variant	MODIFIER	GLYMA13G05561.2	protein_coding	-	-	-	-	-	-	-	-1	-	K7LXI5_SOYBN	UPI000295FE10	-
GLYMA13G05561	13:5923039-5923039	G	upstream_gene_variant	MODIFIER	GLYMA13G05561.1	protein_coding	-	-	-	-	-	-	-	-1	-	K7LXI4_SOYBN	UPI000294C1A4	-
GLYMA13G05561	13:5923039-5923039	G	upstream_gene_variant	MODIFIER	GLYMA13G05561.2	protein_coding	-	-	-	-	-	-	-	-1	-	K7LXI5_SOYBN	UPI000295FE10	-
GLYMA13G05580	13:5951458-5951458	C	upstream_gene_variant	MODIFIER	GLYMA13G05580.1	protein_coding	-	-	-	-	-	-	-	-1	-	I1LWL9_SOYBN	UPI000233C0B9	-
GLYMA13G05590	13:5951458-5951458	C	downstream_gene_variant	MODIFIER	GLYMA13G05590.1	protein_coding	-	-	-	-	-	-	-	-1	-	I1LWM0_SOYBN	UPI000233C0BA	-
GLYMA13G05601	13:5951458-5951458	C	downstream_gene_variant	MODIFIER	GLYMA13G05601.1	protein_coding	-	-	-	-	-	-	-	-1	-	K7LXI6_SOYBN	UPI0002968132	-
GLYMA13G05660	13:5993650-5993650	C	downstream_gene_variant	MODIFIER	GLYMA13G05660.3	protein_coding	-	-	-	-	-	-	-	1	-	K7LXI7_SOYBN	UPI0002960E29	-
GLYMA13G05710	13:6070604-6070604	C	intron_variant	MODIFIER	GLYMA13G05710.2	protein_coding	GLYMA13G05710.2:c.328-603T>G	-	-	-	-	-	-	-1	-	K7LXJ2_SOYBN	UPI0002955007	-
GLYMA13G05710	13:6070604-6070604	C	intron_variant	MODIFIER	GLYMA13G05710.3	protein_coding	GLYMA13G05710.3:c.328-603T>G	-	-	-	-	-	-	-1	-	K7LXJ3_SOYBN	UPI00029621B8	-
GLYMA13G05710	13:6075845-6075845	T	upstream_gene_variant	MODIFIER	GLYMA13G05710.2	protein_coding	-	-	-	-	-	-	-	-1	-	K7LXJ2_SOYBN	UPI0002955007	-
GLYMA13G05710	13:6075845-6075845	T	upstream_gene_variant	MODIFIER	GLYMA13G05710.3	protein_coding	-	-	-	-	-	-	-	-1	-	K7LXJ3_SOYBN	UPI00029621B8	-
GLYMA13G05731	13:6075845-6075845	T	downstream_gene_variant	MODIFIER	GLYMA13G05731.1	protein_coding	-	-	-	-	-	-	-	-1	-	K7LXJ7_SOYBN	UPI00023D0B5A	-
GLYMA13G05731	13:6075845-6075845	T	downstream_gene_variant	MODIFIER	GLYMA13G05731.2	protein_coding	-	-	-	-	-	-	-	-1	-	K7LXJ7_SOYBN	UPI00023D0B5A	-
GLYMA13G05731	13:6075845-6075845	T	downstream_gene_variant	MODIFIER	GLYMA13G05731.3	protein_coding	-	-	-	-	-	-	-	-1	-	K7LXJ7_SOYBN	UPI00023D0B5A	-
GLYMA13G05731	13:6075845-6075845	T	downstream_gene_variant	MODIFIER	GLYMA13G05731.4	protein_coding	-	-	-	-	-	-	-	-1	-	K7LXJ7_SOYBN	UPI00023D0B5A	-
GLYMA13G05731	13:6075845-6075845	T	downstream_gene_variant	MODIFIER	GLYMA13G05731.5	protein_coding	-	-	-	-	-	-	-	-1	-	K7LXJ7_SOYBN	UPI00023D0B5A	-
GLYMA13G05731	13:6075845-6075845	T	downstream_gene_variant	MODIFIER	GLYMA13G05731.6	protein_coding	-	-	-	-	-	-	-	-1	-	K7LXJ7_SOYBN	UPI00023D0B5A	-
GLYMA13G05710	13:6075914-6075914	G	upstream_gene_variant	MODIFIER	GLYMA13G05710.2	protein_coding	-	-	-	-	-	-	-	-1	-	K7LXJ2_SOYBN	UPI0002955007	-
GLYMA13G05710	13:6075914-6075914	G	upstream_gene_variant	MODIFIER	GLYMA13G05710.3	protein_coding	-	-	-	-	-	-	-	-1	-	K7LXJ3_SOYBN	UPI00029621B8	-
GLYMA13G05731	13:6075914-6075914	G	downstream_gene_variant	MODIFIER	GLYMA13G05731.1	protein_coding	-	-	-	-	-	-	-	-1	-	K7LXJ7_SOYBN	UPI00023D0B5A	-
GLYMA13G05731	13:6075914-6075914	G	downstream_gene_variant	MODIFIER	GLYMA13G05731.2	protein_coding	-	-	-	-	-	-	-	-1	-	K7LXJ7_SOYBN	UPI00023D0B5A	-
GLYMA13G05731	13:6075914-6075914	G	downstream_gene_variant	MODIFIER	GLYMA13G05731.3	protein_coding	-	-	-	-	-	-	-	-1	-	K7LXJ7_SOYBN	UPI00023D0B5A	-
GLYMA13G05731	13:6075914-6075914	G	downstream_gene_variant	MODIFIER	GLYMA13G05731.4	protein_coding	-	-	-	-	-	-	-	-1	-	K7LXJ7_SOYBN	UPI00023D0B5A	-
GLYMA13G05731	13:6075914-6075914	G	downstream_gene_variant	MODIFIER	GLYMA13G05731.5	protein_coding	-	-	-	-	-	-	-	-1	-	K7LXJ7_SOYBN	UPI00023D0B5A	-
GLYMA13G05731	13:6075914-6075914	G	downstream_gene_variant	MODIFIER	GLYMA13G05731.6	protein_coding	-	-	-	-	-	-	-	-1	-	K7LXJ7_SOYBN	UPI00023D0B5A	-
GLYMA13G05710	13:6075915-6075915	C	upstream_gene_variant	MODIFIER	GLYMA13G05710.2	protein_coding	-	-	-	-	-	-	-	-1	-	K7LXJ2_SOYBN	UPI0002955007	-
GLYMA13G05710	13:6075915-6075915	C	upstream_gene_variant	MODIFIER	GLYMA13G05710.3	protein_coding	-	-	-	-	-	-	-	-1	-	K7LXJ3_SOYBN	UPI00029621B8	-
GLYMA13G05731	13:6075915-6075915	C	downstream_gene_variant	MODIFIER	GLYMA13G05731.1	protein_coding	-	-	-	-	-	-	-	-1	-	K7LXJ7_SOYBN	UPI00023D0B5A	-
GLYMA13G05731	13:6075915-6075915	C	downstream_gene_variant	MODIFIER	GLYMA13G05731.2	protein_coding	-	-	-	-	-	-	-	-1	-	K7LXJ7_SOYBN	UPI00023D0B5A	-
GLYMA13G05731	13:6075915-6075915	C	downstream_gene_variant	MODIFIER	GLYMA13G05731.3	protein_coding	-	-	-	-	-	-	-	-1	-	K7LXJ7_SOYBN	UPI00023D0B5A	-
GLYMA13G05731	13:6075915-6075915	C	downstream_gene_variant	MODIFIER	GLYMA13G05731.4	protein_coding	-	-	-	-	-	-	-	-1	-	K7LXJ7_SOYBN	UPI00023D0B5A	-
GLYMA13G05731	13:6075915-6075915	C	downstream_gene_variant	MODIFIER	GLYMA13G05731.5	protein_coding	-	-	-	-	-	-	-	-1	-	K7LXJ7_SOYBN	UPI00023D0B5A	-
GLYMA13G05731	13:6075915-6075915	C	downstream_gene_variant	MODIFIER	GLYMA13G05731.6	protein_coding	-	-	-	-	-	-	-	-1	-	K7LXJ7_SOYBN	UPI00023D0B5A	-
GLYMA13G05710	13:6075927-6075927	A	upstream_gene_variant	MODIFIER	GLYMA13G05710.2	protein_coding	-	-	-	-	-	-	-	-1	-	K7LXJ2_SOYBN	UPI0002955007	-
GLYMA13G05710	13:6075927-6075927	A	upstream_gene_variant	MODIFIER	GLYMA13G05710.3	protein_coding	-	-	-	-	-	-	-	-1	-	K7LXJ3_SOYBN	UPI00029621B8	-
GLYMA13G05731	13:6075927-6075927	A	downstream_gene_variant	MODIFIER	GLYMA13G05731.1	protein_coding	-	-	-	-	-	-	-	-1	-	K7LXJ7_SOYBN	UPI00023D0B5A	-
GLYMA13G05731	13:6075927-6075927	A	downstream_gene_variant	MODIFIER	GLYMA13G05731.2	protein_coding	-	-	-	-	-	-	-	-1	-	K7LXJ7_SOYBN	UPI00023D0B5A	-
GLYMA13G05731	13:6075927-6075927	A	downstream_gene_variant	MODIFIER	GLYMA13G05731.3	protein_coding	-	-	-	-	-	-	-	-1	-	K7LXJ7_SOYBN	UPI00023D0B5A	-
GLYMA13G05731	13:6075927-6075927	A	downstream_gene_variant	MODIFIER	GLYMA13G05731.4	protein_coding	-	-	-	-	-	-	-	-1	-	K7LXJ7_SOYBN	UPI00023D0B5A	-
GLYMA13G05731	13:6075927-6075927	A	downstream_gene_variant	MODIFIER	GLYMA13G05731.5	protein_coding	-	-	-	-	-	-	-	-1	-	K7LXJ7_SOYBN	UPI00023D0B5A	-
GLYMA13G05731	13:6075927-6075927	A	downstream_gene_variant	MODIFIER	GLYMA13G05731.6	protein_coding	-	-	-	-	-	-	-	-1	-	K7LXJ7_SOYBN	UPI00023D0B5A	-
GLYMA13G05731	13:6078226-6078226	G	intron_variant	MODIFIER	GLYMA13G05731.1	protein_coding	GLYMA13G05731.1:c.*605+1073G>C	-	-	-	-	-	-	-1	-	K7LXJ7_SOYBN	UPI00023D0B5A	-
GLYMA13G05731	13:6078226-6078226	G	intron_variant	MODIFIER	GLYMA13G05731.2	protein_coding	GLYMA13G05731.2:c.*540+1073G>C	-	-	-	-	-	-	-1	-	K7LXJ7_SOYBN	UPI00023D0B5A	-
GLYMA13G05731	13:6078226-6078226	G	intron_variant	MODIFIER	GLYMA13G05731.3	protein_coding	GLYMA13G05731.3:c.*606-848G>C	-	-	-	-	-	-	-1	-	K7LXJ7_SOYBN	UPI00023D0B5A	-
GLYMA13G05731	13:6078226-6078226	G	downstream_gene_variant	MODIFIER	GLYMA13G05731.4	protein_coding	-	-	-	-	-	-	-	-1	-	K7LXJ7_SOYBN	UPI00023D0B5A	-
GLYMA13G05731	13:6078226-6078226	G	downstream_gene_variant	MODIFIER	GLYMA13G05731.5	protein_coding	-	-	-	-	-	-	-	-1	-	K7LXJ7_SOYBN	UPI00023D0B5A	-
GLYMA13G05731	13:6078226-6078226	G	downstream_gene_variant	MODIFIER	GLYMA13G05731.6	protein_coding	-	-	-	-	-	-	-	-1	-	K7LXJ7_SOYBN	UPI00023D0B5A	-
GLYMA13G05750	13:6078226-6078226	G	downstream_gene_variant	MODIFIER	GLYMA13G05750.1	protein_coding	-	-	-	-	-	-	-	-1	-	I1LWN4_SOYBN	UPI000233C0B8	-
GLYMA13G05980	13:6297000-6297000	C	intron_variant	MODIFIER	GLYMA13G05980.1	protein_coding	GLYMA13G05980.1:c.1572+270T>G	-	-	-	-	-	-	-1	-	I1LWR1_SOYBN	UPI000233AE19	-
GLYMA13G05980	13:6297000-6297000	C	intron_variant	MODIFIER	GLYMA13G05980.2	protein_coding	GLYMA13G05980.2:c.1572+270T>G	-	-	-	-	-	-	-1	-	I1LWR1_SOYBN	UPI000233AE19	-
GLYMA13G06010	13:6297000-6297000	C	downstream_gene_variant	MODIFIER	GLYMA13G06010.3	protein_coding	-	-	-	-	-	-	-	-1	-	I1LWR2_SOYBN	UPI000233AE1C	-
GLYMA13G06010	13:6297000-6297000	C	downstream_gene_variant	MODIFIER	GLYMA13G06010.4	protein_coding	-	-	-	-	-	-	-	-1	-	I1LWR2_SOYBN	UPI000233AE1C	-
GLYMA13G06040	13:6338592-6338592	T	upstream_gene_variant	MODIFIER	GLYMA13G06040.1	protein_coding	-	-	-	-	-	-	-	1	-	I1LWR4_SOYBN	UPI000233AE1F	-
GLYMA13G06050	13:6355387-6355387	T	upstream_gene_variant	MODIFIER	GLYMA13G06050.1	protein_coding	-	-	-	-	-	-	-	-1	-	I1LWR5_SOYBN	UPI0001CAC158	-
GLYMA13G06060	13:6355387-6355387	T	upstream_gene_variant	MODIFIER	GLYMA13G06060.1	protein_coding	-	-	-	-	-	-	-	1	-	I1LWR6_SOYBN	UPI000233AB0E	-
GLYMA13G06050	13:6356085-6356085	C	upstream_gene_variant	MODIFIER	GLYMA13G06050.1	protein_coding	-	-	-	-	-	-	-	-1	-	I1LWR5_SOYBN	UPI0001CAC158	-
GLYMA13G06060	13:6356085-6356085	C	upstream_gene_variant	MODIFIER	GLYMA13G06060.1	protein_coding	-	-	-	-	-	-	-	1	-	I1LWR6_SOYBN	UPI000233AB0E	-
GLYMA13G06050	13:6357172-6357172	T	upstream_gene_variant	MODIFIER	GLYMA13G06050.1	protein_coding	-	-	-	-	-	-	-	-1	-	I1LWR5_SOYBN	UPI0001CAC158	-
GLYMA13G06060	13:6357172-6357172	T	5_prime_UTR_variant	MODIFIER	GLYMA13G06060.1	protein_coding	GLYMA13G06060.1:c.-118A>T	-	29	-	-	-	-	1	-	I1LWR6_SOYBN	UPI000233AB0E	-
GLYMA13G06060	13:6360312-6360312	T	3_prime_UTR_variant	MODIFIER	GLYMA13G06060.1	protein_coding	GLYMA13G06060.1:c.*297C>T	-	1913	-	-	-	-	1	-	I1LWR6_SOYBN	UPI000233AB0E	-
GLYMA13G06060	13:6360652-6360652	T	downstream_gene_variant	MODIFIER	GLYMA13G06060.1	protein_coding	-	-	-	-	-	-	-	1	-	I1LWR6_SOYBN	UPI000233AB0E	-
GLYMA13G06070	13:6360652-6360652	T	downstream_gene_variant	MODIFIER	GLYMA13G06070.1	protein_coding	-	-	-	-	-	-	-	-1	-	I1LWR7_SOYBN	UPI000233AF7E	-
GLYMA13G06060	13:6360653-6360653	A	downstream_gene_variant	MODIFIER	GLYMA13G06060.1	protein_coding	-	-	-	-	-	-	-	1	-	I1LWR6_SOYBN	UPI000233AB0E	-
GLYMA13G06070	13:6360653-6360653	A	downstream_gene_variant	MODIFIER	GLYMA13G06070.1	protein_coding	-	-	-	-	-	-	-	-1	-	I1LWR7_SOYBN	UPI000233AF7E	-
GLYMA13G06060	13:6360676-6360676	T	downstream_gene_variant	MODIFIER	GLYMA13G06060.1	protein_coding	-	-	-	-	-	-	-	1	-	I1LWR6_SOYBN	UPI000233AB0E	-
GLYMA13G06070	13:6360676-6360676	T	downstream_gene_variant	MODIFIER	GLYMA13G06070.1	protein_coding	-	-	-	-	-	-	-	-1	-	I1LWR7_SOYBN	UPI000233AF7E	-
GLYMA13G06060	13:6360694-6360694	C	downstream_gene_variant	MODIFIER	GLYMA13G06060.1	protein_coding	-	-	-	-	-	-	-	1	-	I1LWR6_SOYBN	UPI000233AB0E	-
GLYMA13G06070	13:6360694-6360694	C	downstream_gene_variant	MODIFIER	GLYMA13G06070.1	protein_coding	-	-	-	-	-	-	-	-1	-	I1LWR7_SOYBN	UPI000233AF7E	-
GLYMA13G06060	13:6363610-6363610	C	downstream_gene_variant	MODIFIER	GLYMA13G06060.1	protein_coding	-	-	-	-	-	-	-	1	-	I1LWR6_SOYBN	UPI000233AB0E	-
GLYMA13G06070	13:6363610-6363610	C	downstream_gene_variant	MODIFIER	GLYMA13G06070.1	protein_coding	-	-	-	-	-	-	-	-1	-	I1LWR7_SOYBN	UPI000233AF7E	-
GLYMA13G06070	13:6370885-6370885	T	upstream_gene_variant	MODIFIER	GLYMA13G06070.1	protein_coding	-	-	-	-	-	-	-	-1	-	I1LWR7_SOYBN	UPI000233AF7E	-
GLYMA13G06080	13:6370885-6370885	T	upstream_gene_variant	MODIFIER	GLYMA13G06080.1	protein_coding	-	-	-	-	-	-	-	1	-	I1LWR8_SOYBN	UPI0000E6489B	-
GLYMA13G06080	13:6379829-6379829	A	downstream_gene_variant	MODIFIER	GLYMA13G06080.1	protein_coding	-	-	-	-	-	-	-	1	-	I1LWR8_SOYBN	UPI0000E6489B	-
GLYMA13G06105	13:6379829-6379829	A	downstream_gene_variant	MODIFIER	GLYMA13G06105.1	protein_coding	-	-	-	-	-	-	-	-1	-	K7LXL8_SOYBN	UPI000296CB91	-
GLYMA13G06105	13:6379829-6379829	A	downstream_gene_variant	MODIFIER	GLYMA13G06105.2	protein_coding	-	-	-	-	-	-	-	-1	-	K7LXL9_SOYBN	UPI000294BA8D	-
GLYMA13G06105	13:6388611-6388611	C	intron_variant	MODIFIER	GLYMA13G06105.1	protein_coding	GLYMA13G06105.1:c.2884-13T>G	-	-	-	-	-	-	-1	-	K7LXL8_SOYBN	UPI000296CB91	-
-	13:6408151-6408151	T	intergenic_variant	MODIFIER	-	-	-	-	-	-	-	-	-	-	-	-	-	-
-	13:6410223-6410223	G	intergenic_variant	MODIFIER	-	-	-	-	-	-	-	-	-	-	-	-	-	-
GLYMA13G06130	13:6420458-6420458	G	upstream_gene_variant	MODIFIER	GLYMA13G06130.1	protein_coding	-	-	-	-	-	-	-	1	-	I1LWS0_SOYBN	UPI0000E64744	-
GLYMA13G06130	13:6420500-6420500	A	upstream_gene_variant	MODIFIER	GLYMA13G06130.1	protein_coding	-	-	-	-	-	-	-	1	-	I1LWS0_SOYBN	UPI0000E64744	-
GLYMA13G06270	13:6532136-6532136	T	upstream_gene_variant	MODIFIER	GLYMA13G06270.1	protein_coding	-	-	-	-	-	-	-	1	-	I1LWS8_SOYBN	UPI00023D1043	-
GLYMA13G06270	13:6532150-6532150	C	upstream_gene_variant	MODIFIER	GLYMA13G06270.1	protein_coding	-	-	-	-	-	-	-	1	-	I1LWS8_SOYBN	UPI00023D1043	-
GLYMA13G06270	13:6532151-6532151	A	upstream_gene_variant	MODIFIER	GLYMA13G06270.1	protein_coding	-	-	-	-	-	-	-	1	-	I1LWS8_SOYBN	UPI00023D1043	-
GLYMA13G06441	13:6668808-6668808	T	downstream_gene_variant	MODIFIER	GLYMA13G06441.1	protein_coding	-	-	-	-	-	-	-	1	-	K7LXN3_SOYBN	UPI0002954699	-
GLYMA13G06450	13:6668808-6668808	T	3_prime_UTR_variant	MODIFIER	GLYMA13G06450.1	protein_coding	GLYMA13G06450.1:c.*616G>A	-	2281	-	-	-	-	-1	-	C6SVN4_SOYBN	UPI0001B15816	-
GLYMA13G06481	13:6702169-6702169	G	downstream_gene_variant	MODIFIER	GLYMA13G06481.1	protein_coding	-	-	-	-	-	-	-	-1	-	K7LXN4_SOYBN	UPI0002958196	-
GLYMA13G06481	13:6702171-6702171	A	downstream_gene_variant	MODIFIER	GLYMA13G06481.1	protein_coding	-	-	-	-	-	-	-	-1	-	K7LXN4_SOYBN	UPI0002958196	-
GLYMA13G06481	13:6703657-6703657	T	downstream_gene_variant	MODIFIER	GLYMA13G06481.1	protein_coding	-	-	-	-	-	-	-	-1	-	K7LXN4_SOYBN	UPI0002958196	-
GLYMA13G06481	13:6704867-6704867	A	downstream_gene_variant	MODIFIER	GLYMA13G06481.1	protein_coding	-	-	-	-	-	-	-	-1	-	K7LXN4_SOYBN	UPI0002958196	-
GLYMA13G06481	13:6705810-6705810	T	3_prime_UTR_variant	MODIFIER	GLYMA13G06481.1	protein_coding	GLYMA13G06481.1:c.*1130C>A	-	4671	-	-	-	-	-1	-	K7LXN4_SOYBN	UPI0002958196	-
GLYMA13G06481	13:6715282-6715282	G	upstream_gene_variant	MODIFIER	GLYMA13G06481.1	protein_coding	-	-	-	-	-	-	-	-1	-	K7LXN4_SOYBN	UPI0002958196	-
GLYMA13G06490	13:6715282-6715282	G	upstream_gene_variant	MODIFIER	GLYMA13G06490.1	protein_coding	-	-	-	-	-	-	-	1	-	I1LWU2_SOYBN	UPI00023D1381	-
GLYMA13G06481	13:6716355-6716355	T	upstream_gene_variant	MODIFIER	GLYMA13G06481.1	protein_coding	-	-	-	-	-	-	-	-1	-	K7LXN4_SOYBN	UPI0002958196	-
GLYMA13G06490	13:6716355-6716355	T	upstream_gene_variant	MODIFIER	GLYMA13G06490.1	protein_coding	-	-	-	-	-	-	-	1	-	I1LWU2_SOYBN	UPI00023D1381	-
GLYMA13G06505	13:6727892-6727892	G	upstream_gene_variant	MODIFIER	GLYMA13G06505.1	protein_coding	-	-	-	-	-	-	-	1	-	K7LXN5_SOYBN	UPI000296D877	-
GLYMA13G06505	13:6727955-6727955	A	upstream_gene_variant	MODIFIER	GLYMA13G06505.1	protein_coding	-	-	-	-	-	-	-	1	-	K7LXN5_SOYBN	UPI000296D877	-
GLYMA13G06505	13:6736244-6736244	T	downstream_gene_variant	MODIFIER	GLYMA13G06505.1	protein_coding	-	-	-	-	-	-	-	1	-	K7LXN5_SOYBN	UPI000296D877	-
GLYMA13G06520	13:6736244-6736244	T	upstream_gene_variant	MODIFIER	GLYMA13G06520.2	protein_coding	-	-	-	-	-	-	-	1	-	K7LXN6_SOYBN	UPI000294D7A2	-
GLYMA13G06505	13:6738326-6738326	T	downstream_gene_variant	MODIFIER	GLYMA13G06505.1	protein_coding	-	-	-	-	-	-	-	1	-	K7LXN5_SOYBN	UPI000296D877	-
GLYMA13G06520	13:6738326-6738326	T	upstream_gene_variant	MODIFIER	GLYMA13G06520.2	protein_coding	-	-	-	-	-	-	-	1	-	K7LXN6_SOYBN	UPI000294D7A2	-
GLYMA13G06520	13:6739053-6739053	G	upstream_gene_variant	MODIFIER	GLYMA13G06520.2	protein_coding	-	-	-	-	-	-	-	1	-	K7LXN6_SOYBN	UPI000294D7A2	-
GLYMA13G06520	13:6739720-6739720	T	upstream_gene_variant	MODIFIER	GLYMA13G06520.2	protein_coding	-	-	-	-	-	-	-	1	-	K7LXN6_SOYBN	UPI000294D7A2	-
GLYMA13G06520	13:6739731-6739731	G	upstream_gene_variant	MODIFIER	GLYMA13G06520.2	protein_coding	-	-	-	-	-	-	-	1	-	K7LXN6_SOYBN	UPI000294D7A2	-
GLYMA13G06541	13:6758143-6758143	A	upstream_gene_variant	MODIFIER	GLYMA13G06541.1	protein_coding	-	-	-	-	-	-	-	1	-	K7LXN8_SOYBN	UPI000233AB1B	-
GLYMA13G06550	13:6758143-6758143	A	downstream_gene_variant	MODIFIER	GLYMA13G06550.1	protein_coding	-	-	-	-	-	-	-	-1	-	I1LWU6_SOYBN	UPI000233AB1C	-
GLYMA13G06541	13:6759772-6759772	A	upstream_gene_variant	MODIFIER	GLYMA13G06541.1	protein_coding	-	-	-	-	-	-	-	1	-	K7LXN8_SOYBN	UPI000233AB1B	-
GLYMA13G06550	13:6759772-6759772	A	downstream_gene_variant	MODIFIER	GLYMA13G06550.1	protein_coding	-	-	-	-	-	-	-	-1	-	I1LWU6_SOYBN	UPI000233AB1C	-
GLYMA13G06541	13:6759971-6759971	G	upstream_gene_variant	MODIFIER	GLYMA13G06541.1	protein_coding	-	-	-	-	-	-	-	1	-	K7LXN8_SOYBN	UPI000233AB1B	-
GLYMA13G06550	13:6759971-6759971	G	downstream_gene_variant	MODIFIER	GLYMA13G06550.1	protein_coding	-	-	-	-	-	-	-	-1	-	I1LWU6_SOYBN	UPI000233AB1C	-
GLYMA13G06620	13:6790355-6790355	G	missense_variant	MODERATE	GLYMA13G06620.1	protein_coding	GLYMA13G06620.1:c.163G>C	GLYMA13G06620.1:p.Asp55His	420	163	55	D/H	Gac/Cac	-1	-	I1LWU9_SOYBN	UPI00023D138F	PANTHER:PTHR27003,PANTHER:PTHR27003:SF104,Pfam:PF12819
GLYMA13G06620	13:6794122-6794122	T	upstream_gene_variant	MODIFIER	GLYMA13G06620.1	protein_coding	-	-	-	-	-	-	-	-1	-	I1LWU9_SOYBN	UPI00023D138F	-
GLYMA13G06630	13:6794122-6794122	T	downstream_gene_variant	MODIFIER	GLYMA13G06630.1	protein_coding	-	-	-	-	-	-	-	-1	-	I1LWV0_SOYBN	UPI000233AB21	-
GLYMA13G06620	13:6794157-6794157	A	upstream_gene_variant	MODIFIER	GLYMA13G06620.1	protein_coding	-	-	-	-	-	-	-	-1	-	I1LWU9_SOYBN	UPI00023D138F	-
GLYMA13G06630	13:6794157-6794157	A	downstream_gene_variant	MODIFIER	GLYMA13G06630.1	protein_coding	-	-	-	-	-	-	-	-1	-	I1LWV0_SOYBN	UPI000233AB21	-
GLYMA13G06620	13:6794198-6794198	C	upstream_gene_variant	MODIFIER	GLYMA13G06620.1	protein_coding	-	-	-	-	-	-	-	-1	-	I1LWU9_SOYBN	UPI00023D138F	-
GLYMA13G06630	13:6794198-6794198	C	downstream_gene_variant	MODIFIER	GLYMA13G06630.1	protein_coding	-	-	-	-	-	-	-	-1	-	I1LWV0_SOYBN	UPI000233AB21	-
GLYMA13G06640	13:6804351-6804351	G	upstream_gene_variant	MODIFIER	GLYMA13G06640.1	protein_coding	-	-	-	-	-	-	-	1	-	I1LWV1_SOYBN	UPI000233B262	-
GLYMA13G06640	13:6804392-6804392	A	upstream_gene_variant	MODIFIER	GLYMA13G06640.1	protein_coding	-	-	-	-	-	-	-	1	-	I1LWV1_SOYBN	UPI000233B262	-
GLYMA13G06640	13:6804396-6804396	A	upstream_gene_variant	MODIFIER	GLYMA13G06640.1	protein_coding	-	-	-	-	-	-	-	1	-	I1LWV1_SOYBN	UPI000233B262	-
GLYMA13G06690	13:6842571-6842571	C	upstream_gene_variant	MODIFIER	GLYMA13G06690.1	protein_coding	-	-	-	-	-	-	-	-1	-	I1LWV7_SOYBN	UPI000233B26B	-
GLYMA13G06700	13:6842571-6842571	C	downstream_gene_variant	MODIFIER	GLYMA13G06700.1	protein_coding	-	-	-	-	-	-	-	-1	-	I1LWV8_SOYBN	UPI00023D150A	-
GLYMA13G06700	13:6842571-6842571	C	downstream_gene_variant	MODIFIER	GLYMA13G06700.2	protein_coding	-	-	-	-	-	-	-	-1	-	K7LXP3_SOYBN	UPI000233B26D	-
GLYMA13G06700	13:6842571-6842571	C	downstream_gene_variant	MODIFIER	GLYMA13G06700.3	protein_coding	-	-	-	-	-	-	-	-1	-	K7LXP4_SOYBN	UPI000295B386	-
GLYMA13G06690	13:6842622-6842622	T	upstream_gene_variant	MODIFIER	GLYMA13G06690.1	protein_coding	-	-	-	-	-	-	-	-1	-	I1LWV7_SOYBN	UPI000233B26B	-
GLYMA13G06700	13:6842622-6842622	T	downstream_gene_variant	MODIFIER	GLYMA13G06700.1	protein_coding	-	-	-	-	-	-	-	-1	-	I1LWV8_SOYBN	UPI00023D150A	-
GLYMA13G06700	13:6842622-6842622	T	downstream_gene_variant	MODIFIER	GLYMA13G06700.2	protein_coding	-	-	-	-	-	-	-	-1	-	K7LXP3_SOYBN	UPI000233B26D	-
GLYMA13G06700	13:6842622-6842622	T	downstream_gene_variant	MODIFIER	GLYMA13G06700.3	protein_coding	-	-	-	-	-	-	-	-1	-	K7LXP4_SOYBN	UPI000295B386	-
GLYMA13G06690	13:6842659-6842659	G	upstream_gene_variant	MODIFIER	GLYMA13G06690.1	protein_coding	-	-	-	-	-	-	-	-1	-	I1LWV7_SOYBN	UPI000233B26B	-
GLYMA13G06700	13:6842659-6842659	G	downstream_gene_variant	MODIFIER	GLYMA13G06700.1	protein_coding	-	-	-	-	-	-	-	-1	-	I1LWV8_SOYBN	UPI00023D150A	-
GLYMA13G06700	13:6842659-6842659	G	downstream_gene_variant	MODIFIER	GLYMA13G06700.2	protein_coding	-	-	-	-	-	-	-	-1	-	K7LXP3_SOYBN	UPI000233B26D	-
GLYMA13G06700	13:6842659-6842659	G	downstream_gene_variant	MODIFIER	GLYMA13G06700.3	protein_coding	-	-	-	-	-	-	-	-1	-	K7LXP4_SOYBN	UPI000295B386	-
GLYMA13G06690	13:6842725-6842725	T	upstream_gene_variant	MODIFIER	GLYMA13G06690.1	protein_coding	-	-	-	-	-	-	-	-1	-	I1LWV7_SOYBN	UPI000233B26B	-
GLYMA13G06700	13:6842725-6842725	T	downstream_gene_variant	MODIFIER	GLYMA13G06700.1	protein_coding	-	-	-	-	-	-	-	-1	-	I1LWV8_SOYBN	UPI00023D150A	-
GLYMA13G06700	13:6842725-6842725	T	downstream_gene_variant	MODIFIER	GLYMA13G06700.2	protein_coding	-	-	-	-	-	-	-	-1	-	K7LXP3_SOYBN	UPI000233B26D	-
GLYMA13G06700	13:6842725-6842725	T	downstream_gene_variant	MODIFIER	GLYMA13G06700.3	protein_coding	-	-	-	-	-	-	-	-1	-	K7LXP4_SOYBN	UPI000295B386	-
GLYMA13G06690	13:6842756-6842756	G	upstream_gene_variant	MODIFIER	GLYMA13G06690.1	protein_coding	-	-	-	-	-	-	-	-1	-	I1LWV7_SOYBN	UPI000233B26B	-
GLYMA13G06700	13:6842756-6842756	G	downstream_gene_variant	MODIFIER	GLYMA13G06700.1	protein_coding	-	-	-	-	-	-	-	-1	-	I1LWV8_SOYBN	UPI00023D150A	-
GLYMA13G06700	13:6842756-6842756	G	downstream_gene_variant	MODIFIER	GLYMA13G06700.2	protein_coding	-	-	-	-	-	-	-	-1	-	K7LXP3_SOYBN	UPI000233B26D	-
GLYMA13G06700	13:6842756-6842756	G	downstream_gene_variant	MODIFIER	GLYMA13G06700.3	protein_coding	-	-	-	-	-	-	-	-1	-	K7LXP4_SOYBN	UPI000295B386	-
GLYMA13G06690	13:6842770-6842770	T	upstream_gene_variant	MODIFIER	GLYMA13G06690.1	protein_coding	-	-	-	-	-	-	-	-1	-	I1LWV7_SOYBN	UPI000233B26B	-
GLYMA13G06700	13:6842770-6842770	T	downstream_gene_variant	MODIFIER	GLYMA13G06700.1	protein_coding	-	-	-	-	-	-	-	-1	-	I1LWV8_SOYBN	UPI00023D150A	-
GLYMA13G06700	13:6842770-6842770	T	downstream_gene_variant	MODIFIER	GLYMA13G06700.2	protein_coding	-	-	-	-	-	-	-	-1	-	K7LXP3_SOYBN	UPI000233B26D	-
GLYMA13G06700	13:6842770-6842770	T	downstream_gene_variant	MODIFIER	GLYMA13G06700.3	protein_coding	-	-	-	-	-	-	-	-1	-	K7LXP4_SOYBN	UPI000295B386	-
GLYMA13G06690	13:6842778-6842778	G	upstream_gene_variant	MODIFIER	GLYMA13G06690.1	protein_coding	-	-	-	-	-	-	-	-1	-	I1LWV7_SOYBN	UPI000233B26B	-
GLYMA13G06700	13:6842778-6842778	G	downstream_gene_variant	MODIFIER	GLYMA13G06700.1	protein_coding	-	-	-	-	-	-	-	-1	-	I1LWV8_SOYBN	UPI00023D150A	-
GLYMA13G06700	13:6842778-6842778	G	downstream_gene_variant	MODIFIER	GLYMA13G06700.2	protein_coding	-	-	-	-	-	-	-	-1	-	K7LXP3_SOYBN	UPI000233B26D	-
GLYMA13G06700	13:6842778-6842778	G	downstream_gene_variant	MODIFIER	GLYMA13G06700.3	protein_coding	-	-	-	-	-	-	-	-1	-	K7LXP4_SOYBN	UPI000295B386	-
GLYMA13G06690	13:6844455-6844455	C	upstream_gene_variant	MODIFIER	GLYMA13G06690.1	protein_coding	-	-	-	-	-	-	-	-1	-	I1LWV7_SOYBN	UPI000233B26B	-
GLYMA13G06700	13:6844455-6844455	C	downstream_gene_variant	MODIFIER	GLYMA13G06700.1	protein_coding	-	-	-	-	-	-	-	-1	-	I1LWV8_SOYBN	UPI00023D150A	-
GLYMA13G06700	13:6844455-6844455	C	downstream_gene_variant	MODIFIER	GLYMA13G06700.2	protein_coding	-	-	-	-	-	-	-	-1	-	K7LXP3_SOYBN	UPI000233B26D	-
GLYMA13G06700	13:6844455-6844455	C	downstream_gene_variant	MODIFIER	GLYMA13G06700.3	protein_coding	-	-	-	-	-	-	-	-1	-	K7LXP4_SOYBN	UPI000295B386	-
-	13:6865915-6865915	C	intergenic_variant	MODIFIER	-	-	-	-	-	-	-	-	-	-	-	-	-	-
-	13:6866002-6866002	T	intergenic_variant	MODIFIER	-	-	-	-	-	-	-	-	-	-	-	-	-	-
-	13:6868666-6868666	A	intergenic_variant	MODIFIER	-	-	-	-	-	-	-	-	-	-	-	-	-	-
-	13:6870254-6870254	T	intergenic_variant	MODIFIER	-	-	-	-	-	-	-	-	-	-	-	-	-	-
-	13:6870727-6870727	G	intergenic_variant	MODIFIER	-	-	-	-	-	-	-	-	-	-	-	-	-	-
-	13:6870730-6870730	A	intergenic_variant	MODIFIER	-	-	-	-	-	-	-	-	-	-	-	-	-	-
GLYMA13G06715	13:6882016-6882016	T	intron_variant	MODIFIER	GLYMA13G06715.1	protein_coding	GLYMA13G06715.1:c.210+120C>A	-	-	-	-	-	-	-1	-	K7LXP5_SOYBN	UPI000233AB24	-
GLYMA13G06715	13:6883350-6883350	G	upstream_gene_variant	MODIFIER	GLYMA13G06715.1	protein_coding	-	-	-	-	-	-	-	-1	-	K7LXP5_SOYBN	UPI000233AB24	-
GLYMA13G06715	13:6883358-6883358	C	upstream_gene_variant	MODIFIER	GLYMA13G06715.1	protein_coding	-	-	-	-	-	-	-	-1	-	K7LXP5_SOYBN	UPI000233AB24	-
GLYMA13G06715	13:6883408-6883408	G	upstream_gene_variant	MODIFIER	GLYMA13G06715.1	protein_coding	-	-	-	-	-	-	-	-1	-	K7LXP5_SOYBN	UPI000233AB24	-
GLYMA13G06715	13:6883417-6883417	T	upstream_gene_variant	MODIFIER	GLYMA13G06715.1	protein_coding	-	-	-	-	-	-	-	-1	-	K7LXP5_SOYBN	UPI000233AB24	-
GLYMA13G06715	13:6883430-6883430	C	upstream_gene_variant	MODIFIER	GLYMA13G06715.1	protein_coding	-	-	-	-	-	-	-	-1	-	K7LXP5_SOYBN	UPI000233AB24	-
GLYMA13G06715	13:6883445-6883445	C	upstream_gene_variant	MODIFIER	GLYMA13G06715.1	protein_coding	-	-	-	-	-	-	-	-1	-	K7LXP5_SOYBN	UPI000233AB24	-
GLYMA13G06715	13:6883449-6883449	A	upstream_gene_variant	MODIFIER	GLYMA13G06715.1	protein_coding	-	-	-	-	-	-	-	-1	-	K7LXP5_SOYBN	UPI000233AB24	-
GLYMA13G06715	13:6883472-6883472	G	upstream_gene_variant	MODIFIER	GLYMA13G06715.1	protein_coding	-	-	-	-	-	-	-	-1	-	K7LXP5_SOYBN	UPI000233AB24	-
GLYMA13G06715	13:6883474-6883474	G	upstream_gene_variant	MODIFIER	GLYMA13G06715.1	protein_coding	-	-	-	-	-	-	-	-1	-	K7LXP5_SOYBN	UPI000233AB24	-
-	13:6889659-6889659	G	intergenic_variant	MODIFIER	-	-	-	-	-	-	-	-	-	-	-	-	-	-
-	13:6889687-6889687	C	intergenic_variant	MODIFIER	-	-	-	-	-	-	-	-	-	-	-	-	-	-
-	13:6891705-6891705	A	intergenic_variant	MODIFIER	-	-	-	-	-	-	-	-	-	-	-	-	-	-
-	13:6893601-6893601	G	intergenic_variant	MODIFIER	-	-	-	-	-	-	-	-	-	-	-	-	-	-
-	13:6893602-6893602	G	intergenic_variant	MODIFIER	-	-	-	-	-	-	-	-	-	-	-	-	-	-
-	13:6893841-6893841	T	intergenic_variant	MODIFIER	-	-	-	-	-	-	-	-	-	-	-	-	-	-
-	13:6897240-6897240	T	intergenic_variant	MODIFIER	-	-	-	-	-	-	-	-	-	-	-	-	-	-
-	13:6898180-6898180	A	intergenic_variant	MODIFIER	-	-	-	-	-	-	-	-	-	-	-	-	-	-
-	13:6898181-6898181	G	intergenic_variant	MODIFIER	-	-	-	-	-	-	-	-	-	-	-	-	-	-
-	13:6899431-6899431	T	intergenic_variant	MODIFIER	-	-	-	-	-	-	-	-	-	-	-	-	-	-
-	13:6900278-6900278	A	intergenic_variant	MODIFIER	-	-	-	-	-	-	-	-	-	-	-	-	-	-
-	13:6911677-6911677	T	intergenic_variant	MODIFIER	-	-	-	-	-	-	-	-	-	-	-	-	-	-
-	13:6912714-6912714	T	intergenic_variant	MODIFIER	-	-	-	-	-	-	-	-	-	-	-	-	-	-
-	13:6913574-6913574	A	intergenic_variant	MODIFIER	-	-	-	-	-	-	-	-	-	-	-	-	-	-
-	13:6913620-6913620	T	intergenic_variant	MODIFIER	-	-	-	-	-	-	-	-	-	-	-	-	-	-
-	13:6914028-6914028	T	intergenic_variant	MODIFIER	-	-	-	-	-	-	-	-	-	-	-	-	-	-
-	13:6914777-6914777	A	intergenic_variant	MODIFIER	-	-	-	-	-	-	-	-	-	-	-	-	-	-
-	13:6914780-6914780	C	intergenic_variant	MODIFIER	-	-	-	-	-	-	-	-	-	-	-	-	-	-
-	13:6914835-6914835	C	intergenic_variant	MODIFIER	-	-	-	-	-	-	-	-	-	-	-	-	-	-
-	13:6914851-6914851	A	intergenic_variant	MODIFIER	-	-	-	-	-	-	-	-	-	-	-	-	-	-
-	13:6914859-6914859	A	intergenic_variant	MODIFIER	-	-	-	-	-	-	-	-	-	-	-	-	-	-
-	13:6914861-6914861	C	intergenic_variant	MODIFIER	-	-	-	-	-	-	-	-	-	-	-	-	-	-
-	13:6917029-6917029	T	intergenic_variant	MODIFIER	-	-	-	-	-	-	-	-	-	-	-	-	-	-
-	13:6917736-6917736	A	intergenic_variant	MODIFIER	-	-	-	-	-	-	-	-	-	-	-	-	-	-
-	13:6918514-6918514	G	intergenic_variant	MODIFIER	-	-	-	-	-	-	-	-	-	-	-	-	-	-
-	13:6919043-6919043	C	intergenic_variant	MODIFIER	-	-	-	-	-	-	-	-	-	-	-	-	-	-
-	13:6920282-6920282	A	intergenic_variant	MODIFIER	-	-	-	-	-	-	-	-	-	-	-	-	-	-
-	13:6920286-6920286	G	intergenic_variant	MODIFIER	-	-	-	-	-	-	-	-	-	-	-	-	-	-
-	13:6920323-6920323	A	intergenic_variant	MODIFIER	-	-	-	-	-	-	-	-	-	-	-	-	-	-
-	13:6920359-6920359	T	intergenic_variant	MODIFIER	-	-	-	-	-	-	-	-	-	-	-	-	-	-
GLYMA13G06730	13:6920424-6920424	T	upstream_gene_variant	MODIFIER	GLYMA13G06730.2	protein_coding	-	-	-	-	-	-	-	1	-	I1LWW1_SOYBN	UPI000233B271	-
GLYMA13G06730	13:6935043-6935043	A	downstream_gene_variant	MODIFIER	GLYMA13G06730.1	protein_coding	-	-	-	-	-	-	-	1	-	I1LWW0_SOYBN	UPI0001D83DC9	-
GLYMA13G06730	13:6935043-6935043	A	downstream_gene_variant	MODIFIER	GLYMA13G06730.2	protein_coding	-	-	-	-	-	-	-	1	-	I1LWW1_SOYBN	UPI000233B271	-
GLYMA13G06740	13:6935043-6935043	A	upstream_gene_variant	MODIFIER	GLYMA13G06740.1	protein_coding	-	-	-	-	-	-	-	1	-	K7LXP6_SOYBN	UPI000294D553	-
GLYMA13G06780	13:6955930-6955930	T	downstream_gene_variant	MODIFIER	GLYMA13G06780.1	protein_coding	-	-	-	-	-	-	-	1	-	K7LXP8_SOYBN	UPI0002968C4B	-
GLYMA13G06780	13:6955958-6955958	T	downstream_gene_variant	MODIFIER	GLYMA13G06780.1	protein_coding	-	-	-	-	-	-	-	1	-	K7LXP8_SOYBN	UPI0002968C4B	-
GLYMA13G06811	13:6965002-6965002	A	intron_variant	MODIFIER	GLYMA13G06811.1	protein_coding	GLYMA13G06811.1:c.185+1769T>A	-	-	-	-	-	-	1	-	K7LXP9_SOYBN	UPI0002958BBE	-
GLYMA13G06811	13:6967077-6967077	T	intron_variant	MODIFIER	GLYMA13G06811.1	protein_coding	GLYMA13G06811.1:c.185+3844A>T	-	-	-	-	-	-	1	-	K7LXP9_SOYBN	UPI0002958BBE	-
GLYMA13G06811	13:6979861-6979861	A	intron_variant	MODIFIER	GLYMA13G06811.1	protein_coding	GLYMA13G06811.1:c.469-430T>A	-	-	-	-	-	-	1	-	K7LXP9_SOYBN	UPI0002958BBE	-
GLYMA13G06811	13:6986145-6986145	C	downstream_gene_variant	MODIFIER	GLYMA13G06811.1	protein_coding	-	-	-	-	-	-	-	1	-	K7LXP9_SOYBN	UPI0002958BBE	-
GLYMA13G06890	13:7056493-7056493	G	upstream_gene_variant	MODIFIER	GLYMA13G06890.2	protein_coding	-	-	-	-	-	-	-	1	-	K7LXQ1_SOYBN	UPI000233B3D3	-
GLYMA13G06890	13:7063619-7063619	G	downstream_gene_variant	MODIFIER	GLYMA13G06890.2	protein_coding	-	-	-	-	-	-	-	1	-	K7LXQ1_SOYBN	UPI000233B3D3	-
GLYMA13G06900	13:7063619-7063619	G	upstream_gene_variant	MODIFIER	GLYMA13G06900.1	protein_coding	-	-	-	-	-	-	-	1	-	C6SVX1_SOYBN	UPI0001B15917	-
GLYMA13G06900	13:7063619-7063619	G	upstream_gene_variant	MODIFIER	GLYMA13G06900.3	protein_coding	-	-	-	-	-	-	-	1	-	C6SVX1_SOYBN	UPI0001B15917	-
GLYMA13G06890	13:7064856-7064856	C	downstream_gene_variant	MODIFIER	GLYMA13G06890.2	protein_coding	-	-	-	-	-	-	-	1	-	K7LXQ1_SOYBN	UPI000233B3D3	-
GLYMA13G06900	13:7064856-7064856	C	upstream_gene_variant	MODIFIER	GLYMA13G06900.1	protein_coding	-	-	-	-	-	-	-	1	-	C6SVX1_SOYBN	UPI0001B15917	-
GLYMA13G06900	13:7064856-7064856	C	upstream_gene_variant	MODIFIER	GLYMA13G06900.3	protein_coding	-	-	-	-	-	-	-	1	-	C6SVX1_SOYBN	UPI0001B15917	-
GLYMA13G06890	13:7065102-7065102	A	downstream_gene_variant	MODIFIER	GLYMA13G06890.2	protein_coding	-	-	-	-	-	-	-	1	-	K7LXQ1_SOYBN	UPI000233B3D3	-
GLYMA13G06900	13:7065102-7065102	A	upstream_gene_variant	MODIFIER	GLYMA13G06900.1	protein_coding	-	-	-	-	-	-	-	1	-	C6SVX1_SOYBN	UPI0001B15917	-
GLYMA13G06900	13:7065102-7065102	A	upstream_gene_variant	MODIFIER	GLYMA13G06900.3	protein_coding	-	-	-	-	-	-	-	1	-	C6SVX1_SOYBN	UPI0001B15917	-
GLYMA13G06900	13:7067745-7067745	G	upstream_gene_variant	MODIFIER	GLYMA13G06900.1	protein_coding	-	-	-	-	-	-	-	1	-	C6SVX1_SOYBN	UPI0001B15917	-
GLYMA13G06900	13:7067745-7067745	G	upstream_gene_variant	MODIFIER	GLYMA13G06900.3	protein_coding	-	-	-	-	-	-	-	1	-	C6SVX1_SOYBN	UPI0001B15917	-
GLYMA13G06910	13:7067745-7067745	G	upstream_gene_variant	MODIFIER	GLYMA13G06910.1	protein_coding	-	-	-	-	-	-	-	1	-	I1LWX1_SOYBN	UPI00023D1698	-
GLYMA13G06900	13:7073877-7073877	T	downstream_gene_variant	MODIFIER	GLYMA13G06900.1	protein_coding	-	-	-	-	-	-	-	1	-	C6SVX1_SOYBN	UPI0001B15917	-
GLYMA13G06900	13:7073877-7073877	T	downstream_gene_variant	MODIFIER	GLYMA13G06900.3	protein_coding	-	-	-	-	-	-	-	1	-	C6SVX1_SOYBN	UPI0001B15917	-
GLYMA13G06910	13:7073877-7073877	T	intron_variant	MODIFIER	GLYMA13G06910.1	protein_coding	GLYMA13G06910.1:c.359+140A>T	-	-	-	-	-	-	1	-	I1LWX1_SOYBN	UPI00023D1698	-
GLYMA13G06900	13:7073879-7073879	A	downstream_gene_variant	MODIFIER	GLYMA13G06900.1	protein_coding	-	-	-	-	-	-	-	1	-	C6SVX1_SOYBN	UPI0001B15917	-
GLYMA13G06900	13:7073879-7073879	A	downstream_gene_variant	MODIFIER	GLYMA13G06900.3	protein_coding	-	-	-	-	-	-	-	1	-	C6SVX1_SOYBN	UPI0001B15917	-
GLYMA13G06910	13:7073879-7073879	A	intron_variant	MODIFIER	GLYMA13G06910.1	protein_coding	GLYMA13G06910.1:c.359+142G>A	-	-	-	-	-	-	1	-	I1LWX1_SOYBN	UPI00023D1698	-
GLYMA13G06910	13:7080927-7080927	T	downstream_gene_variant	MODIFIER	GLYMA13G06910.1	protein_coding	-	-	-	-	-	-	-	1	-	I1LWX1_SOYBN	UPI00023D1698	-
GLYMA13G06920	13:7080927-7080927	T	downstream_gene_variant	MODIFIER	GLYMA13G06920.1	protein_coding	-	-	-	-	-	-	-	-1	-	C6SZ81_SOYBN	UPI0001B14F2E	-
GLYMA13G06910	13:7081238-7081238	C	downstream_gene_variant	MODIFIER	GLYMA13G06910.1	protein_coding	-	-	-	-	-	-	-	1	-	I1LWX1_SOYBN	UPI00023D1698	-
GLYMA13G06920	13:7081238-7081238	C	downstream_gene_variant	MODIFIER	GLYMA13G06920.1	protein_coding	-	-	-	-	-	-	-	-1	-	C6SZ81_SOYBN	UPI0001B14F2E	-
GLYMA13G06920	13:7085959-7085959	G	upstream_gene_variant	MODIFIER	GLYMA13G06920.1	protein_coding	-	-	-	-	-	-	-	-1	-	C6SZ81_SOYBN	UPI0001B14F2E	-
GLYMA13G06930	13:7085959-7085959	G	downstream_gene_variant	MODIFIER	GLYMA13G06930.1	protein_coding	-	-	-	-	-	-	-	-1	-	I1LWX3_SOYBN	UPI000233B3D4	-
GLYMA13G06930	13:7085959-7085959	G	downstream_gene_variant	MODIFIER	GLYMA13G06930.3	protein_coding	-	-	-	-	-	-	-	-1	-	I1LWX3_SOYBN	UPI000233B3D4	-
GLYMA13G06930	13:7085959-7085959	G	downstream_gene_variant	MODIFIER	GLYMA13G06930.4	protein_coding	-	-	-	-	-	-	-	-1	-	I1LWX3_SOYBN	UPI000233B3D4	-
GLYMA13G06920	13:7087076-7087076	T	upstream_gene_variant	MODIFIER	GLYMA13G06920.1	protein_coding	-	-	-	-	-	-	-	-1	-	C6SZ81_SOYBN	UPI0001B14F2E	-
GLYMA13G06930	13:7087076-7087076	T	downstream_gene_variant	MODIFIER	GLYMA13G06930.1	protein_coding	-	-	-	-	-	-	-	-1	-	I1LWX3_SOYBN	UPI000233B3D4	-
GLYMA13G06930	13:7087076-7087076	T	downstream_gene_variant	MODIFIER	GLYMA13G06930.3	protein_coding	-	-	-	-	-	-	-	-1	-	I1LWX3_SOYBN	UPI000233B3D4	-
GLYMA13G06930	13:7087076-7087076	T	downstream_gene_variant	MODIFIER	GLYMA13G06930.4	protein_coding	-	-	-	-	-	-	-	-1	-	I1LWX3_SOYBN	UPI000233B3D4	-
GLYMA13G06940	13:7110018-7110018	C	downstream_gene_variant	MODIFIER	GLYMA13G06940.1	protein_coding	-	-	-	-	-	-	-	1	-	I1LWX5_SOYBN	UPI0001D83D4A	-
GLYMA13G06940	13:7110021-7110021	T	downstream_gene_variant	MODIFIER	GLYMA13G06940.1	protein_coding	-	-	-	-	-	-	-	1	-	I1LWX5_SOYBN	UPI0001D83D4A	-
GLYMA13G06940	13:7112617-7112617	A	downstream_gene_variant	MODIFIER	GLYMA13G06940.1	protein_coding	-	-	-	-	-	-	-	1	-	I1LWX5_SOYBN	UPI0001D83D4A	-
GLYMA13G06950	13:7112617-7112617	A	upstream_gene_variant	MODIFIER	GLYMA13G06950.2	protein_coding	-	-	-	-	-	-	-	1	-	K7LXQ5_SOYBN	UPI000233AC8B	-
GLYMA13G06950	13:7114438-7114438	A	upstream_gene_variant	MODIFIER	GLYMA13G06950.2	protein_coding	-	-	-	-	-	-	-	1	-	K7LXQ5_SOYBN	UPI000233AC8B	-
GLYMA13G06950	13:7114448-7114448	T	upstream_gene_variant	MODIFIER	GLYMA13G06950.2	protein_coding	-	-	-	-	-	-	-	1	-	K7LXQ5_SOYBN	UPI000233AC8B	-
-	13:7124599-7124599	C	intergenic_variant	MODIFIER	-	-	-	-	-	-	-	-	-	-	-	-	-	-
-	13:7124601-7124601	C	intergenic_variant	MODIFIER	-	-	-	-	-	-	-	-	-	-	-	-	-	-
-	13:7124902-7124902	C	intergenic_variant	MODIFIER	-	-	-	-	-	-	-	-	-	-	-	-	-	-
GLYMA13G06960	13:7125539-7125539	G	upstream_gene_variant	MODIFIER	GLYMA13G06960.1	protein_coding	-	-	-	-	-	-	-	1	-	I1LWX8_SOYBN	UPI00023D181A	-
GLYMA13G06960	13:7125664-7125664	G	upstream_gene_variant	MODIFIER	GLYMA13G06960.1	protein_coding	-	-	-	-	-	-	-	1	-	I1LWX8_SOYBN	UPI00023D181A	-
GLYMA13G06960	13:7125667-7125667	G	upstream_gene_variant	MODIFIER	GLYMA13G06960.1	protein_coding	-	-	-	-	-	-	-	1	-	I1LWX8_SOYBN	UPI00023D181A	-
GLYMA13G06960	13:7128462-7128462	T	upstream_gene_variant	MODIFIER	GLYMA13G06960.1	protein_coding	-	-	-	-	-	-	-	1	-	I1LWX8_SOYBN	UPI00023D181A	-
GLYMA13G06960	13:7128912-7128912	T	upstream_gene_variant	MODIFIER	GLYMA13G06960.1	protein_coding	-	-	-	-	-	-	-	1	-	I1LWX8_SOYBN	UPI00023D181A	-
GLYMA13G06960	13:7129393-7129393	T	upstream_gene_variant	MODIFIER	GLYMA13G06960.1	protein_coding	-	-	-	-	-	-	-	1	-	I1LWX8_SOYBN	UPI00023D181A	-
GLYMA13G06960	13:7129397-7129397	A	upstream_gene_variant	MODIFIER	GLYMA13G06960.1	protein_coding	-	-	-	-	-	-	-	1	-	I1LWX8_SOYBN	UPI00023D181A	-
GLYMA13G06960	13:7129399-7129399	G	upstream_gene_variant	MODIFIER	GLYMA13G06960.1	protein_coding	-	-	-	-	-	-	-	1	-	I1LWX8_SOYBN	UPI00023D181A	-
GLYMA13G06960	13:7131980-7131980	T	intron_variant	MODIFIER	GLYMA13G06960.1	protein_coding	GLYMA13G06960.1:c.*20+462A>T	-	-	-	-	-	-	1	-	I1LWX8_SOYBN	UPI00023D181A	-
GLYMA13G06960	13:7135658-7135658	C	downstream_gene_variant	MODIFIER	GLYMA13G06960.1	protein_coding	-	-	-	-	-	-	-	1	-	I1LWX8_SOYBN	UPI00023D181A	-
GLYMA13G06960	13:7135677-7135677	G	downstream_gene_variant	MODIFIER	GLYMA13G06960.1	protein_coding	-	-	-	-	-	-	-	1	-	I1LWX8_SOYBN	UPI00023D181A	-
GLYMA13G06960	13:7136512-7136512	A	downstream_gene_variant	MODIFIER	GLYMA13G06960.1	protein_coding	-	-	-	-	-	-	-	1	-	I1LWX8_SOYBN	UPI00023D181A	-
GLYMA13G06960	13:7136543-7136543	T	downstream_gene_variant	MODIFIER	GLYMA13G06960.1	protein_coding	-	-	-	-	-	-	-	1	-	I1LWX8_SOYBN	UPI00023D181A	-
-	13:7140643-7140643	T	intergenic_variant	MODIFIER	-	-	-	-	-	-	-	-	-	-	-	-	-	-
-	13:7140688-7140688	C	intergenic_variant	MODIFIER	-	-	-	-	-	-	-	-	-	-	-	-	-	-
GLYMA13G07005	13:7164848-7164848	T	upstream_gene_variant	MODIFIER	GLYMA13G07005.1	protein_coding	-	-	-	-	-	-	-	1	-	K7LXQ6_SOYBN	UPI000296D421	-
GLYMA13G07005	13:7168021-7168021	A	upstream_gene_variant	MODIFIER	GLYMA13G07005.1	protein_coding	-	-	-	-	-	-	-	1	-	K7LXQ6_SOYBN	UPI000296D421	-
GLYMA13G07020	13:7200666-7200666	G	downstream_gene_variant	MODIFIER	GLYMA13G07020.2	protein_coding	-	-	-	-	-	-	-	1	-	K7LXQ7_SOYBN	UPI00023D1825	-
GLYMA13G07020	13:7201406-7201406	A	downstream_gene_variant	MODIFIER	GLYMA13G07020.2	protein_coding	-	-	-	-	-	-	-	1	-	K7LXQ7_SOYBN	UPI00023D1825	-
GLYMA13G07020	13:7201407-7201407	T	downstream_gene_variant	MODIFIER	GLYMA13G07020.2	protein_coding	-	-	-	-	-	-	-	1	-	K7LXQ7_SOYBN	UPI00023D1825	-
GLYMA13G07020	13:7201409-7201409	T	downstream_gene_variant	MODIFIER	GLYMA13G07020.2	protein_coding	-	-	-	-	-	-	-	1	-	K7LXQ7_SOYBN	UPI00023D1825	-
GLYMA13G07020	13:7201499-7201499	T	downstream_gene_variant	MODIFIER	GLYMA13G07020.2	protein_coding	-	-	-	-	-	-	-	1	-	K7LXQ7_SOYBN	UPI00023D1825	-
-	13:7207909-7207909	C	intergenic_variant	MODIFIER	-	-	-	-	-	-	-	-	-	-	-	-	-	-
-	13:7210334-7210334	A	intergenic_variant	MODIFIER	-	-	-	-	-	-	-	-	-	-	-	-	-	-
GLYMA13G07060	13:7232063-7232063	G	downstream_gene_variant	MODIFIER	GLYMA13G07060.3	protein_coding	-	-	-	-	-	-	-	-1	-	K7LXQ8_SOYBN	UPI00029682E9	-
GLYMA13G07060	13:7234221-7234221	G	downstream_gene_variant	MODIFIER	GLYMA13G07060.1	protein_coding	-	-	-	-	-	-	-	-1	-	I1LWY3_SOYBN	UPI000296A679	-
GLYMA13G07060	13:7234221-7234221	G	downstream_gene_variant	MODIFIER	GLYMA13G07060.3	protein_coding	-	-	-	-	-	-	-	-1	-	K7LXQ8_SOYBN	UPI00029682E9	-
GLYMA13G07060	13:7234976-7234976	G	downstream_gene_variant	MODIFIER	GLYMA13G07060.1	protein_coding	-	-	-	-	-	-	-	-1	-	I1LWY3_SOYBN	UPI000296A679	-
GLYMA13G07060	13:7234976-7234976	G	downstream_gene_variant	MODIFIER	GLYMA13G07060.3	protein_coding	-	-	-	-	-	-	-	-1	-	K7LXQ8_SOYBN	UPI00029682E9	-
GLYMA13G07060	13:7236214-7236214	G	downstream_gene_variant	MODIFIER	GLYMA13G07060.1	protein_coding	-	-	-	-	-	-	-	-1	-	I1LWY3_SOYBN	UPI000296A679	-
GLYMA13G07060	13:7236214-7236214	G	downstream_gene_variant	MODIFIER	GLYMA13G07060.3	protein_coding	-	-	-	-	-	-	-	-1	-	K7LXQ8_SOYBN	UPI00029682E9	-
GLYMA13G07060	13:7245475-7245475	A	upstream_gene_variant	MODIFIER	GLYMA13G07060.1	protein_coding	-	-	-	-	-	-	-	-1	-	I1LWY3_SOYBN	UPI000296A679	-
GLYMA13G07060	13:7245475-7245475	A	upstream_gene_variant	MODIFIER	GLYMA13G07060.3	protein_coding	-	-	-	-	-	-	-	-1	-	K7LXQ8_SOYBN	UPI00029682E9	-
GLYMA13G07060	13:7246548-7246548	C	upstream_gene_variant	MODIFIER	GLYMA13G07060.1	protein_coding	-	-	-	-	-	-	-	-1	-	I1LWY3_SOYBN	UPI000296A679	-
GLYMA13G07060	13:7246548-7246548	C	upstream_gene_variant	MODIFIER	GLYMA13G07060.3	protein_coding	-	-	-	-	-	-	-	-1	-	K7LXQ8_SOYBN	UPI00029682E9	-
GLYMA13G07060	13:7246812-7246812	A	upstream_gene_variant	MODIFIER	GLYMA13G07060.1	protein_coding	-	-	-	-	-	-	-	-1	-	I1LWY3_SOYBN	UPI000296A679	-
GLYMA13G07060	13:7246812-7246812	A	upstream_gene_variant	MODIFIER	GLYMA13G07060.3	protein_coding	-	-	-	-	-	-	-	-1	-	K7LXQ8_SOYBN	UPI00029682E9	-
GLYMA13G07070	13:7249348-7249348	A	downstream_gene_variant	MODIFIER	GLYMA13G07070.1	protein_coding	-	-	-	-	-	-	-	-1	-	K7LXQ9_SOYBN	UPI0002951C7B	-
GLYMA13G07070	13:7249370-7249370	G	downstream_gene_variant	MODIFIER	GLYMA13G07070.1	protein_coding	-	-	-	-	-	-	-	-1	-	K7LXQ9_SOYBN	UPI0002951C7B	-
GLYMA13G07070	13:7249378-7249378	G	downstream_gene_variant	MODIFIER	GLYMA13G07070.1	protein_coding	-	-	-	-	-	-	-	-1	-	K7LXQ9_SOYBN	UPI0002951C7B	-
GLYMA13G07070	13:7249391-7249391	T	downstream_gene_variant	MODIFIER	GLYMA13G07070.1	protein_coding	-	-	-	-	-	-	-	-1	-	K7LXQ9_SOYBN	UPI0002951C7B	-
GLYMA13G07070	13:7251202-7251202	C	downstream_gene_variant	MODIFIER	GLYMA13G07070.1	protein_coding	-	-	-	-	-	-	-	-1	-	K7LXQ9_SOYBN	UPI0002951C7B	-
GLYMA13G07070	13:7255219-7255219	A	upstream_gene_variant	MODIFIER	GLYMA13G07070.1	protein_coding	-	-	-	-	-	-	-	-1	-	K7LXQ9_SOYBN	UPI0002951C7B	-
GLYMA13G07080	13:7255219-7255219	A	upstream_gene_variant	MODIFIER	GLYMA13G07080.1	protein_coding	-	-	-	-	-	-	-	1	-	I1LWY5_SOYBN	UPI000233C2E8	-
GLYMA13G07090	13:7255219-7255219	A	downstream_gene_variant	MODIFIER	GLYMA13G07090.1	protein_coding	-	-	-	-	-	-	-	-1	-	I1LWY6_SOYBN	UPI000233C2E9	-
GLYMA13G07070	13:7256085-7256085	G	upstream_gene_variant	MODIFIER	GLYMA13G07070.1	protein_coding	-	-	-	-	-	-	-	-1	-	K7LXQ9_SOYBN	UPI0002951C7B	-
GLYMA13G07080	13:7256085-7256085	G	upstream_gene_variant	MODIFIER	GLYMA13G07080.1	protein_coding	-	-	-	-	-	-	-	1	-	I1LWY5_SOYBN	UPI000233C2E8	-
GLYMA13G07090	13:7256085-7256085	G	downstream_gene_variant	MODIFIER	GLYMA13G07090.1	protein_coding	-	-	-	-	-	-	-	-1	-	I1LWY6_SOYBN	UPI000233C2E9	-
GLYMA13G07080	13:7259157-7259157	C	downstream_gene_variant	MODIFIER	GLYMA13G07080.1	protein_coding	-	-	-	-	-	-	-	1	-	I1LWY5_SOYBN	UPI000233C2E8	-
GLYMA13G07090	13:7259157-7259157	C	downstream_gene_variant	MODIFIER	GLYMA13G07090.1	protein_coding	-	-	-	-	-	-	-	-1	-	I1LWY6_SOYBN	UPI000233C2E9	-
GLYMA13G07080	13:7259314-7259314	C	downstream_gene_variant	MODIFIER	GLYMA13G07080.1	protein_coding	-	-	-	-	-	-	-	1	-	I1LWY5_SOYBN	UPI000233C2E8	-
GLYMA13G07090	13:7259314-7259314	C	downstream_gene_variant	MODIFIER	GLYMA13G07090.1	protein_coding	-	-	-	-	-	-	-	-1	-	I1LWY6_SOYBN	UPI000233C2E9	-
GLYMA13G07090	13:7264419-7264419	A	intron_variant	MODIFIER	GLYMA13G07090.1	protein_coding	GLYMA13G07090.1:c.-79-269A>T	-	-	-	-	-	-	-1	-	I1LWY6_SOYBN	UPI000233C2E9	-
GLYMA13G07090	13:7269074-7269074	G	intron_variant	MODIFIER	GLYMA13G07090.1	protein_coding	GLYMA13G07090.1:c.-80+195T>C	-	-	-	-	-	-	-1	-	I1LWY6_SOYBN	UPI000233C2E9	-
GLYMA13G07100	13:7269074-7269074	G	upstream_gene_variant	MODIFIER	GLYMA13G07100.1	protein_coding	-	-	-	-	-	-	-	1	-	I1LWY7_SOYBN	UPI0002961187	-
GLYMA13G07090	13:7270960-7270960	A	upstream_gene_variant	MODIFIER	GLYMA13G07090.1	protein_coding	-	-	-	-	-	-	-	-1	-	I1LWY6_SOYBN	UPI000233C2E9	-
GLYMA13G07100	13:7270960-7270960	A	upstream_gene_variant	MODIFIER	GLYMA13G07100.1	protein_coding	-	-	-	-	-	-	-	1	-	I1LWY7_SOYBN	UPI0002961187	-
GLYMA13G07090	13:7271814-7271814	T	upstream_gene_variant	MODIFIER	GLYMA13G07090.1	protein_coding	-	-	-	-	-	-	-	-1	-	I1LWY6_SOYBN	UPI000233C2E9	-
GLYMA13G07100	13:7271814-7271814	T	upstream_gene_variant	MODIFIER	GLYMA13G07100.1	protein_coding	-	-	-	-	-	-	-	1	-	I1LWY7_SOYBN	UPI0002961187	-
GLYMA13G07110	13:7286893-7286893	A	downstream_gene_variant	MODIFIER	GLYMA13G07110.2	protein_coding	-	-	-	-	-	-	-	-1	-	K7LXR0_SOYBN	UPI000233C2EE	-
GLYMA13G07110	13:7293417-7293417	G	upstream_gene_variant	MODIFIER	GLYMA13G07110.2	protein_coding	-	-	-	-	-	-	-	-1	-	K7LXR0_SOYBN	UPI000233C2EE	-
GLYMA13G07120	13:7293417-7293417	G	downstream_gene_variant	MODIFIER	GLYMA13G07120.1	protein_coding	-	-	-	-	-	-	-	-1	-	I1LWY9_SOYBN	UPI000233C2EF	-
GLYMA13G07110	13:7293432-7293432	C	upstream_gene_variant	MODIFIER	GLYMA13G07110.2	protein_coding	-	-	-	-	-	-	-	-1	-	K7LXR0_SOYBN	UPI000233C2EE	-
GLYMA13G07120	13:7293432-7293432	C	downstream_gene_variant	MODIFIER	GLYMA13G07120.1	protein_coding	-	-	-	-	-	-	-	-1	-	I1LWY9_SOYBN	UPI000233C2EF	-
GLYMA13G07110	13:7293447-7293447	C	upstream_gene_variant	MODIFIER	GLYMA13G07110.2	protein_coding	-	-	-	-	-	-	-	-1	-	K7LXR0_SOYBN	UPI000233C2EE	-
GLYMA13G07120	13:7293447-7293447	C	downstream_gene_variant	MODIFIER	GLYMA13G07120.1	protein_coding	-	-	-	-	-	-	-	-1	-	I1LWY9_SOYBN	UPI000233C2EF	-
GLYMA13G07110	13:7293451-7293451	A	upstream_gene_variant	MODIFIER	GLYMA13G07110.2	protein_coding	-	-	-	-	-	-	-	-1	-	K7LXR0_SOYBN	UPI000233C2EE	-
GLYMA13G07120	13:7293451-7293451	A	downstream_gene_variant	MODIFIER	GLYMA13G07120.1	protein_coding	-	-	-	-	-	-	-	-1	-	I1LWY9_SOYBN	UPI000233C2EF	-
GLYMA13G07110	13:7293701-7293701	T	upstream_gene_variant	MODIFIER	GLYMA13G07110.2	protein_coding	-	-	-	-	-	-	-	-1	-	K7LXR0_SOYBN	UPI000233C2EE	-
GLYMA13G07120	13:7293701-7293701	T	downstream_gene_variant	MODIFIER	GLYMA13G07120.1	protein_coding	-	-	-	-	-	-	-	-1	-	I1LWY9_SOYBN	UPI000233C2EF	-
GLYMA13G07110	13:7293708-7293708	A	upstream_gene_variant	MODIFIER	GLYMA13G07110.2	protein_coding	-	-	-	-	-	-	-	-1	-	K7LXR0_SOYBN	UPI000233C2EE	-
GLYMA13G07120	13:7293708-7293708	A	downstream_gene_variant	MODIFIER	GLYMA13G07120.1	protein_coding	-	-	-	-	-	-	-	-1	-	I1LWY9_SOYBN	UPI000233C2EF	-
GLYMA13G07110	13:7293712-7293712	T	upstream_gene_variant	MODIFIER	GLYMA13G07110.2	protein_coding	-	-	-	-	-	-	-	-1	-	K7LXR0_SOYBN	UPI000233C2EE	-
GLYMA13G07120	13:7293712-7293712	T	downstream_gene_variant	MODIFIER	GLYMA13G07120.1	protein_coding	-	-	-	-	-	-	-	-1	-	I1LWY9_SOYBN	UPI000233C2EF	-
GLYMA13G07110	13:7293754-7293754	A	upstream_gene_variant	MODIFIER	GLYMA13G07110.2	protein_coding	-	-	-	-	-	-	-	-1	-	K7LXR0_SOYBN	UPI000233C2EE	-
GLYMA13G07120	13:7293754-7293754	A	downstream_gene_variant	MODIFIER	GLYMA13G07120.1	protein_coding	-	-	-	-	-	-	-	-1	-	I1LWY9_SOYBN	UPI000233C2EF	-
GLYMA13G07110	13:7294466-7294466	C	upstream_gene_variant	MODIFIER	GLYMA13G07110.2	protein_coding	-	-	-	-	-	-	-	-1	-	K7LXR0_SOYBN	UPI000233C2EE	-
GLYMA13G07120	13:7294466-7294466	C	downstream_gene_variant	MODIFIER	GLYMA13G07120.1	protein_coding	-	-	-	-	-	-	-	-1	-	I1LWY9_SOYBN	UPI000233C2EF	-
GLYMA13G07120	13:7302193-7302193	C	upstream_gene_variant	MODIFIER	GLYMA13G07120.1	protein_coding	-	-	-	-	-	-	-	-1	-	I1LWY9_SOYBN	UPI000233C2EF	-
GLYMA13G07130	13:7302193-7302193	C	intron_variant	MODIFIER	GLYMA13G07130.1	protein_coding	GLYMA13G07130.1:c.616-22G>C	-	-	-	-	-	-	1	-	I1LWZ0_SOYBN	UPI000233C2F2	-
GLYMA13G07130	13:7304975-7304975	G	downstream_gene_variant	MODIFIER	GLYMA13G07130.1	protein_coding	-	-	-	-	-	-	-	1	-	I1LWZ0_SOYBN	UPI000233C2F2	-
GLYMA13G07140	13:7312353-7312353	C	intron_variant	MODIFIER	GLYMA13G07140.1	protein_coding	GLYMA13G07140.1:c.106-280A>C	-	-	-	-	-	-	1	-	I1LWZ1_SOYBN	UPI000233C2F3	-
GLYMA13G07140	13:7313696-7313696	T	intron_variant	MODIFIER	GLYMA13G07140.1	protein_coding	GLYMA13G07140.1:c.335+375C>T	-	-	-	-	-	-	1	-	I1LWZ1_SOYBN	UPI000233C2F3	-
GLYMA13G07140	13:7313709-7313709	A	intron_variant	MODIFIER	GLYMA13G07140.1	protein_coding	GLYMA13G07140.1:c.335+388G>A	-	-	-	-	-	-	1	-	I1LWZ1_SOYBN	UPI000233C2F3	-
GLYMA13G07140	13:7313768-7313768	A	intron_variant	MODIFIER	GLYMA13G07140.1	protein_coding	GLYMA13G07140.1:c.335+447T>A	-	-	-	-	-	-	1	-	I1LWZ1_SOYBN	UPI000233C2F3	-
GLYMA13G07140	13:7313984-7313984	T	intron_variant	MODIFIER	GLYMA13G07140.1	protein_coding	GLYMA13G07140.1:c.335+663A>T	-	-	-	-	-	-	1	-	I1LWZ1_SOYBN	UPI000233C2F3	-
GLYMA13G07140	13:7315060-7315060	C	intron_variant	MODIFIER	GLYMA13G07140.1	protein_coding	GLYMA13G07140.1:c.434-264A>C	-	-	-	-	-	-	1	-	I1LWZ1_SOYBN	UPI000233C2F3	-
GLYMA13G07140	13:7315713-7315713	A	intron_variant	MODIFIER	GLYMA13G07140.1	protein_coding	GLYMA13G07140.1:c.738+85C>A	-	-	-	-	-	-	1	-	I1LWZ1_SOYBN	UPI000233C2F3	-
GLYMA13G07140	13:7322942-7322942	G	downstream_gene_variant	MODIFIER	GLYMA13G07140.1	protein_coding	-	-	-	-	-	-	-	1	-	I1LWZ1_SOYBN	UPI000233C2F3	-
GLYMA13G07140	13:7324178-7324178	A	downstream_gene_variant	MODIFIER	GLYMA13G07140.1	protein_coding	-	-	-	-	-	-	-	1	-	I1LWZ1_SOYBN	UPI000233C2F3	-
GLYMA13G07151	13:7324178-7324178	A	downstream_gene_variant	MODIFIER	GLYMA13G07151.1	protein_coding	-	-	-	-	-	-	-	-1	-	K7LXR1_SOYBN	UPI000294833D	-
GLYMA13G07140	13:7324183-7324183	G	downstream_gene_variant	MODIFIER	GLYMA13G07140.1	protein_coding	-	-	-	-	-	-	-	1	-	I1LWZ1_SOYBN	UPI000233C2F3	-
GLYMA13G07151	13:7324183-7324183	G	downstream_gene_variant	MODIFIER	GLYMA13G07151.1	protein_coding	-	-	-	-	-	-	-	-1	-	K7LXR1_SOYBN	UPI000294833D	-
GLYMA13G07151	13:7328146-7328146	A	downstream_gene_variant	MODIFIER	GLYMA13G07151.1	protein_coding	-	-	-	-	-	-	-	-1	-	K7LXR1_SOYBN	UPI000294833D	-
GLYMA13G07160	13:7328146-7328146	A	upstream_gene_variant	MODIFIER	GLYMA13G07160.1	protein_coding	-	-	-	-	-	-	-	1	-	I1LWZ3_SOYBN	UPI000233AC91	-
GLYMA13G07151	13:7328204-7328204	T	downstream_gene_variant	MODIFIER	GLYMA13G07151.1	protein_coding	-	-	-	-	-	-	-	-1	-	K7LXR1_SOYBN	UPI000294833D	-
GLYMA13G07160	13:7328204-7328204	T	upstream_gene_variant	MODIFIER	GLYMA13G07160.1	protein_coding	-	-	-	-	-	-	-	1	-	I1LWZ3_SOYBN	UPI000233AC91	-
GLYMA13G07151	13:7328206-7328206	T	downstream_gene_variant	MODIFIER	GLYMA13G07151.1	protein_coding	-	-	-	-	-	-	-	-1	-	K7LXR1_SOYBN	UPI000294833D	-
GLYMA13G07160	13:7328206-7328206	T	upstream_gene_variant	MODIFIER	GLYMA13G07160.1	protein_coding	-	-	-	-	-	-	-	1	-	I1LWZ3_SOYBN	UPI000233AC91	-
GLYMA13G07151	13:7330233-7330233	G	upstream_gene_variant	MODIFIER	GLYMA13G07151.1	protein_coding	-	-	-	-	-	-	-	-1	-	K7LXR1_SOYBN	UPI000294833D	-
GLYMA13G07160	13:7330233-7330233	G	upstream_gene_variant	MODIFIER	GLYMA13G07160.1	protein_coding	-	-	-	-	-	-	-	1	-	I1LWZ3_SOYBN	UPI000233AC91	-
GLYMA13G07151	13:7330301-7330301	G	upstream_gene_variant	MODIFIER	GLYMA13G07151.1	protein_coding	-	-	-	-	-	-	-	-1	-	K7LXR1_SOYBN	UPI000294833D	-
GLYMA13G07160	13:7330301-7330301	G	upstream_gene_variant	MODIFIER	GLYMA13G07160.1	protein_coding	-	-	-	-	-	-	-	1	-	I1LWZ3_SOYBN	UPI000233AC91	-
GLYMA13G07151	13:7331015-7331015	T	upstream_gene_variant	MODIFIER	GLYMA13G07151.1	protein_coding	-	-	-	-	-	-	-	-1	-	K7LXR1_SOYBN	UPI000294833D	-
GLYMA13G07160	13:7331015-7331015	T	upstream_gene_variant	MODIFIER	GLYMA13G07160.1	protein_coding	-	-	-	-	-	-	-	1	-	I1LWZ3_SOYBN	UPI000233AC91	-
GLYMA13G07151	13:7331147-7331147	A	upstream_gene_variant	MODIFIER	GLYMA13G07151.1	protein_coding	-	-	-	-	-	-	-	-1	-	K7LXR1_SOYBN	UPI000294833D	-
GLYMA13G07160	13:7331147-7331147	A	upstream_gene_variant	MODIFIER	GLYMA13G07160.1	protein_coding	-	-	-	-	-	-	-	1	-	I1LWZ3_SOYBN	UPI000233AC91	-
GLYMA13G07151	13:7331313-7331313	T	upstream_gene_variant	MODIFIER	GLYMA13G07151.1	protein_coding	-	-	-	-	-	-	-	-1	-	K7LXR1_SOYBN	UPI000294833D	-
GLYMA13G07160	13:7331313-7331313	T	upstream_gene_variant	MODIFIER	GLYMA13G07160.1	protein_coding	-	-	-	-	-	-	-	1	-	I1LWZ3_SOYBN	UPI000233AC91	-
GLYMA13G07280	13:7424510-7424510	T	intron_variant	MODIFIER	GLYMA13G07280.1	protein_coding	GLYMA13G07280.1:c.-103+705G>A	-	-	-	-	-	-	-1	-	I1LX01_SOYBN	UPI000233C46F	-
GLYMA13G07280	13:7424519-7424519	G	intron_variant	MODIFIER	GLYMA13G07280.1	protein_coding	GLYMA13G07280.1:c.-103+696T>C	-	-	-	-	-	-	-1	-	I1LX01_SOYBN	UPI000233C46F	-
GLYMA13G07280	13:7424527-7424527	T	intron_variant	MODIFIER	GLYMA13G07280.1	protein_coding	GLYMA13G07280.1:c.-103+688G>A	-	-	-	-	-	-	-1	-	I1LX01_SOYBN	UPI000233C46F	-
GLYMA13G07280	13:7424546-7424546	T	intron_variant	MODIFIER	GLYMA13G07280.1	protein_coding	GLYMA13G07280.1:c.-103+669G>A	-	-	-	-	-	-	-1	-	I1LX01_SOYBN	UPI000233C46F	-
GLYMA13G07540	13:7725214-7725214	T	upstream_gene_variant	MODIFIER	GLYMA13G07540.2	protein_coding	-	-	-	-	-	-	-	-1	-	K7LXT1_SOYBN	UPI000233C47D	-
GLYMA13G07540	13:7725214-7725214	T	upstream_gene_variant	MODIFIER	GLYMA13G07540.3	protein_coding	-	-	-	-	-	-	-	-1	-	K7LXT1_SOYBN	UPI000233C47D	-
GLYMA13G07560	13:7765559-7765559	G	downstream_gene_variant	MODIFIER	GLYMA13G07560.1	protein_coding	-	-	-	-	-	-	-	1	-	I1LX18_SOYBN	UPI000233C47F	-
GLYMA13G07571	13:7765559-7765559	G	upstream_gene_variant	MODIFIER	GLYMA13G07571.1	protein_coding	-	-	-	-	-	-	-	1	-	K7LXT4_SOYBN	UPI000295649E	-
GLYMA13G07870	13:8086599-8086599	T	downstream_gene_variant	MODIFIER	GLYMA13G07870.1	protein_coding	-	-	-	-	-	-	-	1	-	I1LX49_SOYBN	UPI000233AE0D	-
GLYMA13G07870	13:8086599-8086599	T	downstream_gene_variant	MODIFIER	GLYMA13G07870.2	protein_coding	-	-	-	-	-	-	-	1	-	K7LXW1_SOYBN	UPI000296F11C	-
GLYMA13G07870	13:8086634-8086634	T	downstream_gene_variant	MODIFIER	GLYMA13G07870.1	protein_coding	-	-	-	-	-	-	-	1	-	I1LX49_SOYBN	UPI000233AE0D	-
GLYMA13G07870	13:8086634-8086634	T	downstream_gene_variant	MODIFIER	GLYMA13G07870.2	protein_coding	-	-	-	-	-	-	-	1	-	K7LXW1_SOYBN	UPI000296F11C	-
GLYMA13G07870	13:8086635-8086635	C	downstream_gene_variant	MODIFIER	GLYMA13G07870.1	protein_coding	-	-	-	-	-	-	-	1	-	I1LX49_SOYBN	UPI000233AE0D	-
GLYMA13G07870	13:8086635-8086635	C	downstream_gene_variant	MODIFIER	GLYMA13G07870.2	protein_coding	-	-	-	-	-	-	-	1	-	K7LXW1_SOYBN	UPI000296F11C	-
GLYMA13G07870	13:8086663-8086663	C	downstream_gene_variant	MODIFIER	GLYMA13G07870.1	protein_coding	-	-	-	-	-	-	-	1	-	I1LX49_SOYBN	UPI000233AE0D	-
GLYMA13G07870	13:8086663-8086663	C	downstream_gene_variant	MODIFIER	GLYMA13G07870.2	protein_coding	-	-	-	-	-	-	-	1	-	K7LXW1_SOYBN	UPI000296F11C	-
GLYMA13G07870	13:8086678-8086678	C	downstream_gene_variant	MODIFIER	GLYMA13G07870.1	protein_coding	-	-	-	-	-	-	-	1	-	I1LX49_SOYBN	UPI000233AE0D	-
GLYMA13G07870	13:8086678-8086678	C	downstream_gene_variant	MODIFIER	GLYMA13G07870.2	protein_coding	-	-	-	-	-	-	-	1	-	K7LXW1_SOYBN	UPI000296F11C	-
GLYMA13G07870	13:8088782-8088782	A	downstream_gene_variant	MODIFIER	GLYMA13G07870.1	protein_coding	-	-	-	-	-	-	-	1	-	I1LX49_SOYBN	UPI000233AE0D	-
GLYMA13G07870	13:8088782-8088782	A	downstream_gene_variant	MODIFIER	GLYMA13G07870.2	protein_coding	-	-	-	-	-	-	-	1	-	K7LXW1_SOYBN	UPI000296F11C	-
GLYMA13G07870	13:8088783-8088783	A	downstream_gene_variant	MODIFIER	GLYMA13G07870.1	protein_coding	-	-	-	-	-	-	-	1	-	I1LX49_SOYBN	UPI000233AE0D	-
GLYMA13G07870	13:8088783-8088783	A	downstream_gene_variant	MODIFIER	GLYMA13G07870.2	protein_coding	-	-	-	-	-	-	-	1	-	K7LXW1_SOYBN	UPI000296F11C	-
GLYMA13G07870	13:8088805-8088805	C	downstream_gene_variant	MODIFIER	GLYMA13G07870.1	protein_coding	-	-	-	-	-	-	-	1	-	I1LX49_SOYBN	UPI000233AE0D	-
GLYMA13G07870	13:8088805-8088805	C	downstream_gene_variant	MODIFIER	GLYMA13G07870.2	protein_coding	-	-	-	-	-	-	-	1	-	K7LXW1_SOYBN	UPI000296F11C	-
GLYMA13G07870	13:8088824-8088824	C	downstream_gene_variant	MODIFIER	GLYMA13G07870.1	protein_coding	-	-	-	-	-	-	-	1	-	I1LX49_SOYBN	UPI000233AE0D	-
GLYMA13G07870	13:8088824-8088824	C	downstream_gene_variant	MODIFIER	GLYMA13G07870.2	protein_coding	-	-	-	-	-	-	-	1	-	K7LXW1_SOYBN	UPI000296F11C	-
GLYMA13G07890	13:8124793-8124793	G	downstream_gene_variant	MODIFIER	GLYMA13G07890.2	protein_coding	-	-	-	-	-	-	-	1	-	K7LXW2_SOYBN	UPI000295BB32	-
-	13:8620697-8620697	A	intergenic_variant	MODIFIER	-	-	-	-	-	-	-	-	-	-	-	-	-	-
-	13:8620699-8620699	A	intergenic_variant	MODIFIER	-	-	-	-	-	-	-	-	-	-	-	-	-	-
-	13:8620877-8620877	T	intergenic_variant	MODIFIER	-	-	-	-	-	-	-	-	-	-	-	-	-	-
-	13:8866494-8866494	C	intergenic_variant	MODIFIER	-	-	-	-	-	-	-	-	-	-	-	-	-	-
-	13:9359856-9359856	C	intergenic_variant	MODIFIER	-	-	-	-	-	-	-	-	-	-	-	-	-	-
-	13:9359890-9359890	G	intergenic_variant	MODIFIER	-	-	-	-	-	-	-	-	-	-	-	-	-	-
-	13:9359923-9359923	C	intergenic_variant	MODIFIER	-	-	-	-	-	-	-	-	-	-	-	-	-	-
GLYMA13G08831	13:9552170-9552170	A	upstream_gene_variant	MODIFIER	GLYMA13G08831.1	protein_coding	-	-	-	-	-	-	-	-1	-	K7LY00_SOYBN	UPI000233AF80	-
GLYMA13G08831	13:9552209-9552209	T	upstream_gene_variant	MODIFIER	GLYMA13G08831.1	protein_coding	-	-	-	-	-	-	-	-1	-	K7LY00_SOYBN	UPI000233AF80	-
GLYMA13G08831	13:9552234-9552234	A	upstream_gene_variant	MODIFIER	GLYMA13G08831.1	protein_coding	-	-	-	-	-	-	-	-1	-	K7LY00_SOYBN	UPI000233AF80	-
-	13:9734550-9734550	A	intergenic_variant	MODIFIER	-	-	-	-	-	-	-	-	-	-	-	-	-	-
GLYMA13G08930	13:9751901-9751901	T	upstream_gene_variant	MODIFIER	GLYMA13G08930.1	protein_coding	-	-	-	-	-	-	-	-1	-	I1LX97_SOYBN	UPI000233B1FE	-
GLYMA13G08930	13:9751901-9751901	T	upstream_gene_variant	MODIFIER	GLYMA13G08930.2	protein_coding	-	-	-	-	-	-	-	-1	-	K7LY03_SOYBN	UPI00029555E5	-
GLYMA13G08940	13:9751901-9751901	T	missense_variant	MODERATE	GLYMA13G08940.1	protein_coding	GLYMA13G08940.1:c.270T>A	GLYMA13G08940.1:p.Asn90Lys	569	270	90	N/K	aaT/aaA	-1	-	I1LX98_SOYBN	UPI00023CFB90	PANTHER:PTHR33163
GLYMA13G08930	13:9751908-9751908	T	upstream_gene_variant	MODIFIER	GLYMA13G08930.1	protein_coding	-	-	-	-	-	-	-	-1	-	I1LX97_SOYBN	UPI000233B1FE	-
GLYMA13G08930	13:9751908-9751908	T	upstream_gene_variant	MODIFIER	GLYMA13G08930.2	protein_coding	-	-	-	-	-	-	-	-1	-	K7LY03_SOYBN	UPI00029555E5	-
GLYMA13G08940	13:9751908-9751908	T	missense_variant	MODERATE	GLYMA13G08940.1	protein_coding	GLYMA13G08940.1:c.263C>A	GLYMA13G08940.1:p.Thr88Lys	562	263	88	T/K	aCa/aAa	-1	-	I1LX98_SOYBN	UPI00023CFB90	PANTHER:PTHR33163
GLYMA13G08930	13:9752031-9752031	A	upstream_gene_variant	MODIFIER	GLYMA13G08930.1	protein_coding	-	-	-	-	-	-	-	-1	-	I1LX97_SOYBN	UPI000233B1FE	-
GLYMA13G08930	13:9752031-9752031	A	upstream_gene_variant	MODIFIER	GLYMA13G08930.2	protein_coding	-	-	-	-	-	-	-	-1	-	K7LY03_SOYBN	UPI00029555E5	-
GLYMA13G08940	13:9752031-9752031	A	missense_variant	MODERATE	GLYMA13G08940.1	protein_coding	GLYMA13G08940.1:c.140G>T	GLYMA13G08940.1:p.Arg47Met	439	140	47	R/M	aGg/aTg	-1	-	I1LX98_SOYBN	UPI00023CFB90	Low_complexity_(Seg):seg,PANTHER:PTHR33163,Pfam:PF05758
GLYMA13G08930	13:9752045-9752045	C	upstream_gene_variant	MODIFIER	GLYMA13G08930.1	protein_coding	-	-	-	-	-	-	-	-1	-	I1LX97_SOYBN	UPI000233B1FE	-
GLYMA13G08930	13:9752045-9752045	C	upstream_gene_variant	MODIFIER	GLYMA13G08930.2	protein_coding	-	-	-	-	-	-	-	-1	-	K7LY03_SOYBN	UPI00029555E5	-
GLYMA13G08940	13:9752045-9752045	C	missense_variant	MODERATE	GLYMA13G08940.1	protein_coding	GLYMA13G08940.1:c.126T>G	GLYMA13G08940.1:p.Asn42Lys	425	126	42	N/K	aaT/aaG	-1	-	I1LX98_SOYBN	UPI00023CFB90	PANTHER:PTHR33163,Pfam:PF05758
GLYMA13G08930	13:9752102-9752102	G	upstream_gene_variant	MODIFIER	GLYMA13G08930.1	protein_coding	-	-	-	-	-	-	-	-1	-	I1LX97_SOYBN	UPI000233B1FE	-
GLYMA13G08930	13:9752102-9752102	G	upstream_gene_variant	MODIFIER	GLYMA13G08930.2	protein_coding	-	-	-	-	-	-	-	-1	-	K7LY03_SOYBN	UPI00029555E5	-
GLYMA13G08940	13:9752102-9752102	G	synonymous_variant	LOW	GLYMA13G08940.1	protein_coding	GLYMA13G08940.1:c.69A>C	GLYMA13G08940.1:p.Ile23%3D	368	69	23	I	atA/atC	-1	-	I1LX98_SOYBN	UPI00023CFB90	PANTHER:PTHR33163,Pfam:PF05758
GLYMA13G08930	13:9752112-9752112	T	upstream_gene_variant	MODIFIER	GLYMA13G08930.1	protein_coding	-	-	-	-	-	-	-	-1	-	I1LX97_SOYBN	UPI000233B1FE	-
GLYMA13G08930	13:9752112-9752112	T	upstream_gene_variant	MODIFIER	GLYMA13G08930.2	protein_coding	-	-	-	-	-	-	-	-1	-	K7LY03_SOYBN	UPI00029555E5	-
GLYMA13G08940	13:9752112-9752112	T	stop_gained	HIGH	GLYMA13G08940.1	protein_coding	GLYMA13G08940.1:c.59G>A	GLYMA13G08940.1:p.Trp20Ter	358	59	20	W/*	tGg/tAg	-1	-	I1LX98_SOYBN	UPI00023CFB90	PANTHER:PTHR33163,Pfam:PF05758
GLYMA13G08930	13:9752113-9752113	G	upstream_gene_variant	MODIFIER	GLYMA13G08930.1	protein_coding	-	-	-	-	-	-	-	-1	-	I1LX97_SOYBN	UPI000233B1FE	-
GLYMA13G08930	13:9752113-9752113	G	upstream_gene_variant	MODIFIER	GLYMA13G08930.2	protein_coding	-	-	-	-	-	-	-	-1	-	K7LY03_SOYBN	UPI00029555E5	-
GLYMA13G08940	13:9752113-9752113	G	missense_variant	MODERATE	GLYMA13G08940.1	protein_coding	GLYMA13G08940.1:c.58T>C	GLYMA13G08940.1:p.Trp20Arg	357	58	20	W/R	Tgg/Cgg	-1	-	I1LX98_SOYBN	UPI00023CFB90	PANTHER:PTHR33163,Pfam:PF05758
GLYMA13G08930	13:9752122-9752122	C	upstream_gene_variant	MODIFIER	GLYMA13G08930.1	protein_coding	-	-	-	-	-	-	-	-1	-	I1LX97_SOYBN	UPI000233B1FE	-
GLYMA13G08930	13:9752122-9752122	C	upstream_gene_variant	MODIFIER	GLYMA13G08930.2	protein_coding	-	-	-	-	-	-	-	-1	-	K7LY03_SOYBN	UPI00029555E5	-
GLYMA13G08940	13:9752122-9752122	C	missense_variant	MODERATE	GLYMA13G08940.1	protein_coding	GLYMA13G08940.1:c.49A>G	GLYMA13G08940.1:p.Asn17Asp	348	49	17	N/D	Aat/Gat	-1	-	I1LX98_SOYBN	UPI00023CFB90	PANTHER:PTHR33163,Pfam:PF05758
GLYMA13G08930	13:9752419-9752419	C	upstream_gene_variant	MODIFIER	GLYMA13G08930.1	protein_coding	-	-	-	-	-	-	-	-1	-	I1LX97_SOYBN	UPI000233B1FE	-
GLYMA13G08930	13:9752419-9752419	C	upstream_gene_variant	MODIFIER	GLYMA13G08930.2	protein_coding	-	-	-	-	-	-	-	-1	-	K7LY03_SOYBN	UPI00029555E5	-
GLYMA13G08940	13:9752419-9752419	C	5_prime_UTR_variant	MODIFIER	GLYMA13G08940.1	protein_coding	GLYMA13G08940.1:c.-249A>G	-	51	-	-	-	-	-1	-	I1LX98_SOYBN	UPI00023CFB90	-
GLYMA13G08930	13:9752435-9752435	T	upstream_gene_variant	MODIFIER	GLYMA13G08930.1	protein_coding	-	-	-	-	-	-	-	-1	-	I1LX97_SOYBN	UPI000233B1FE	-
GLYMA13G08930	13:9752435-9752435	T	upstream_gene_variant	MODIFIER	GLYMA13G08930.2	protein_coding	-	-	-	-	-	-	-	-1	-	K7LY03_SOYBN	UPI00029555E5	-
GLYMA13G08940	13:9752435-9752435	T	5_prime_UTR_variant	MODIFIER	GLYMA13G08940.1	protein_coding	GLYMA13G08940.1:c.-265T>A	-	35	-	-	-	-	-1	-	I1LX98_SOYBN	UPI00023CFB90	-
GLYMA13G08930	13:9752442-9752442	C	upstream_gene_variant	MODIFIER	GLYMA13G08930.1	protein_coding	-	-	-	-	-	-	-	-1	-	I1LX97_SOYBN	UPI000233B1FE	-
GLYMA13G08930	13:9752442-9752442	C	upstream_gene_variant	MODIFIER	GLYMA13G08930.2	protein_coding	-	-	-	-	-	-	-	-1	-	K7LY03_SOYBN	UPI00029555E5	-
GLYMA13G08940	13:9752442-9752442	C	5_prime_UTR_variant	MODIFIER	GLYMA13G08940.1	protein_coding	GLYMA13G08940.1:c.-272A>G	-	28	-	-	-	-	-1	-	I1LX98_SOYBN	UPI00023CFB90	-
GLYMA13G08930	13:9752451-9752451	G	upstream_gene_variant	MODIFIER	GLYMA13G08930.1	protein_coding	-	-	-	-	-	-	-	-1	-	I1LX97_SOYBN	UPI000233B1FE	-
GLYMA13G08930	13:9752451-9752451	G	upstream_gene_variant	MODIFIER	GLYMA13G08930.2	protein_coding	-	-	-	-	-	-	-	-1	-	K7LY03_SOYBN	UPI00029555E5	-
GLYMA13G08940	13:9752451-9752451	G	5_prime_UTR_variant	MODIFIER	GLYMA13G08940.1	protein_coding	GLYMA13G08940.1:c.-281T>C	-	19	-	-	-	-	-1	-	I1LX98_SOYBN	UPI00023CFB90	-
GLYMA13G08930	13:9752511-9752511	T	upstream_gene_variant	MODIFIER	GLYMA13G08930.1	protein_coding	-	-	-	-	-	-	-	-1	-	I1LX97_SOYBN	UPI000233B1FE	-
GLYMA13G08930	13:9752511-9752511	T	upstream_gene_variant	MODIFIER	GLYMA13G08930.2	protein_coding	-	-	-	-	-	-	-	-1	-	K7LY03_SOYBN	UPI00029555E5	-
GLYMA13G08940	13:9752511-9752511	T	upstream_gene_variant	MODIFIER	GLYMA13G08940.1	protein_coding	-	-	-	-	-	-	-	-1	-	I1LX98_SOYBN	UPI00023CFB90	-
-	13:10104107-10104107	A	intergenic_variant	MODIFIER	-	-	-	-	-	-	-	-	-	-	-	-	-	-
-	13:10196421-10196421	C	intergenic_variant	MODIFIER	-	-	-	-	-	-	-	-	-	-	-	-	-	-
-	13:10750701-10750701	C	intergenic_variant	MODIFIER	-	-	-	-	-	-	-	-	-	-	-	-	-	-
GLYMA13G10070	13:11639515-11639515	A	intron_variant	MODIFIER	GLYMA13G10070.2	protein_coding	GLYMA13G10070.2:c.338-39A>T	-	-	-	-	-	-	-1	-	-	UPI00017066AA	-
GLYMA13G10070	13:11639515-11639515	A	intron_variant	MODIFIER	GLYMA13G10070.3	protein_coding	GLYMA13G10070.3:c.338-39A>T	-	-	-	-	-	-	-1	-	-	UPI00017066AA	-
GLYMA13G10070	13:11645261-11645261	A	upstream_gene_variant	MODIFIER	GLYMA13G10070.2	protein_coding	-	-	-	-	-	-	-	-1	-	-	UPI00017066AA	-
GLYMA13G10070	13:11645261-11645261	A	upstream_gene_variant	MODIFIER	GLYMA13G10070.3	protein_coding	-	-	-	-	-	-	-	-1	-	-	UPI00017066AA	-
GLYMA13G10070	13:11647184-11647184	G	upstream_gene_variant	MODIFIER	GLYMA13G10070.2	protein_coding	-	-	-	-	-	-	-	-1	-	-	UPI00017066AA	-
GLYMA13G10070	13:11647184-11647184	G	upstream_gene_variant	MODIFIER	GLYMA13G10070.3	protein_coding	-	-	-	-	-	-	-	-1	-	-	UPI00017066AA	-
GLYMA13G10090	13:11650811-11650811	T	downstream_gene_variant	MODIFIER	GLYMA13G10090.1	protein_coding	-	-	-	-	-	-	-	-1	-	I1LXG2_SOYBN	UPI000233B4F5	-
GLYMA13G10090	13:11650854-11650854	G	downstream_gene_variant	MODIFIER	GLYMA13G10090.1	protein_coding	-	-	-	-	-	-	-	-1	-	I1LXG2_SOYBN	UPI000233B4F5	-
GLYMA13G10090	13:11660350-11660350	C	upstream_gene_variant	MODIFIER	GLYMA13G10090.1	protein_coding	-	-	-	-	-	-	-	-1	-	I1LXG2_SOYBN	UPI000233B4F5	-
GLYMA13G10090	13:11660598-11660598	G	upstream_gene_variant	MODIFIER	GLYMA13G10090.1	protein_coding	-	-	-	-	-	-	-	-1	-	I1LXG2_SOYBN	UPI000233B4F5	-
GLYMA13G10090	13:11662469-11662469	T	upstream_gene_variant	MODIFIER	GLYMA13G10090.1	protein_coding	-	-	-	-	-	-	-	-1	-	I1LXG2_SOYBN	UPI000233B4F5	-
-	13:11667342-11667342	C	intergenic_variant	MODIFIER	-	-	-	-	-	-	-	-	-	-	-	-	-	-
-	13:11679378-11679378	A	intergenic_variant	MODIFIER	-	-	-	-	-	-	-	-	-	-	-	-	-	-
GLYMA13G10130	13:11701969-11701969	A	upstream_gene_variant	MODIFIER	GLYMA13G10130.1	protein_coding	-	-	-	-	-	-	-	1	-	C6SV91_SOYBN	UPI0001B15570	-
GLYMA13G10130	13:11705192-11705192	T	intron_variant	MODIFIER	GLYMA13G10130.1	protein_coding	GLYMA13G10130.1:c.297-325C>T	-	-	-	-	-	-	1	-	C6SV91_SOYBN	UPI0001B15570	-
GLYMA13G10130	13:11705236-11705236	T	intron_variant	MODIFIER	GLYMA13G10130.1	protein_coding	GLYMA13G10130.1:c.297-281G>T	-	-	-	-	-	-	1	-	C6SV91_SOYBN	UPI0001B15570	-
-	13:11721561-11721561	G	intergenic_variant	MODIFIER	-	-	-	-	-	-	-	-	-	-	-	-	-	-
-	13:11747806-11747806	G	intergenic_variant	MODIFIER	-	-	-	-	-	-	-	-	-	-	-	-	-	-
-	13:11785139-11785139	C	intergenic_variant	MODIFIER	-	-	-	-	-	-	-	-	-	-	-	-	-	-
-	13:11785140-11785140	T	intergenic_variant	MODIFIER	-	-	-	-	-	-	-	-	-	-	-	-	-	-
-	13:11812195-11812195	C	intergenic_variant	MODIFIER	-	-	-	-	-	-	-	-	-	-	-	-	-	-
GLYMA13G10200	13:11817049-11817049	C	upstream_gene_variant	MODIFIER	GLYMA13G10200.1	protein_coding	-	-	-	-	-	-	-	1	-	I1LXH0_SOYBN	UPI0002950A13	-
GLYMA13G10200	13:11818355-11818355	T	upstream_gene_variant	MODIFIER	GLYMA13G10200.1	protein_coding	-	-	-	-	-	-	-	1	-	I1LXH0_SOYBN	UPI0002950A13	-
GLYMA13G10250	13:11881892-11881892	A	upstream_gene_variant	MODIFIER	GLYMA13G10250.1	protein_coding	-	-	-	-	-	-	-	-1	-	C6T211_SOYBN	UPI0001B14E80	-
-	13:11915122-11915122	A	intergenic_variant	MODIFIER	-	-	-	-	-	-	-	-	-	-	-	-	-	-
GLYMA13G10260	13:11932259-11932259	T	downstream_gene_variant	MODIFIER	GLYMA13G10260.2	protein_coding	-	-	-	-	-	-	-	-1	-	K7LY75_SOYBN	UPI0002957FBF	-
GLYMA13G10260	13:11938325-11938325	A	upstream_gene_variant	MODIFIER	GLYMA13G10260.2	protein_coding	-	-	-	-	-	-	-	-1	-	K7LY75_SOYBN	UPI0002957FBF	-
GLYMA13G10281	13:11938325-11938325	A	downstream_gene_variant	MODIFIER	GLYMA13G10281.1	protein_coding	-	-	-	-	-	-	-	-1	-	C6T7F2_SOYBN	UPI0001B16585	-
GLYMA13G10300	13:12021247-12021247	A	upstream_gene_variant	MODIFIER	GLYMA13G10300.2	protein_coding	-	-	-	-	-	-	-	-1	-	K7LY77_SOYBN	UPI000294C203	-
-	13:12055390-12055390	A	intergenic_variant	MODIFIER	-	-	-	-	-	-	-	-	-	-	-	-	-	-
-	13:12069243-12069243	T	intergenic_variant	MODIFIER	-	-	-	-	-	-	-	-	-	-	-	-	-	-
-	13:12107768-12107768	A	intergenic_variant	MODIFIER	-	-	-	-	-	-	-	-	-	-	-	-	-	-
-	13:12183014-12183014	T	intergenic_variant	MODIFIER	-	-	-	-	-	-	-	-	-	-	-	-	-	-
-	13:12186602-12186602	A	intergenic_variant	MODIFIER	-	-	-	-	-	-	-	-	-	-	-	-	-	-
GLYMA13G10386	13:12195779-12195779	A	downstream_gene_variant	MODIFIER	GLYMA13G10386.1	protein_coding	-	-	-	-	-	-	-	1	-	K7LY80_SOYBN	UPI000295C7DF	-
GLYMA13G10400	13:12205545-12205545	T	upstream_gene_variant	MODIFIER	GLYMA13G10400.1	protein_coding	-	-	-	-	-	-	-	1	-	I1LXI3_SOYBN	UPI00023CF770	-
GLYMA13G10400	13:12205569-12205569	G	upstream_gene_variant	MODIFIER	GLYMA13G10400.1	protein_coding	-	-	-	-	-	-	-	1	-	I1LXI3_SOYBN	UPI00023CF770	-
GLYMA13G10400	13:12205571-12205571	G	upstream_gene_variant	MODIFIER	GLYMA13G10400.1	protein_coding	-	-	-	-	-	-	-	1	-	I1LXI3_SOYBN	UPI00023CF770	-
GLYMA13G10400	13:12205685-12205685	A	upstream_gene_variant	MODIFIER	GLYMA13G10400.1	protein_coding	-	-	-	-	-	-	-	1	-	I1LXI3_SOYBN	UPI00023CF770	-
GLYMA13G10470	13:12319060-12319060	T	downstream_gene_variant	MODIFIER	GLYMA13G10470.1	protein_coding	-	-	-	-	-	-	-	-1	-	K7LY88_SOYBN	UPI00029553A9	-
GLYMA13G10470	13:12321972-12321972	C	downstream_gene_variant	MODIFIER	GLYMA13G10470.1	protein_coding	-	-	-	-	-	-	-	-1	-	K7LY88_SOYBN	UPI00029553A9	-
GLYMA13G10480	13:12329119-12329119	T	downstream_gene_variant	MODIFIER	GLYMA13G10480.1	protein_coding	-	-	-	-	-	-	-	-1	-	I1LXJ0_SOYBN	UPI000233B664	-
GLYMA13G10480	13:12340577-12340577	G	upstream_gene_variant	MODIFIER	GLYMA13G10480.1	protein_coding	-	-	-	-	-	-	-	-1	-	I1LXJ0_SOYBN	UPI000233B664	-
GLYMA13G10503	13:12367896-12367896	A	upstream_gene_variant	MODIFIER	GLYMA13G10503.1	protein_coding	-	-	-	-	-	-	-	1	-	K7LY89_SOYBN	UPI0002956F3B	-
GLYMA13G10503	13:12367901-12367901	A	upstream_gene_variant	MODIFIER	GLYMA13G10503.1	protein_coding	-	-	-	-	-	-	-	1	-	K7LY89_SOYBN	UPI0002956F3B	-
-	13:12390085-12390085	A	intergenic_variant	MODIFIER	-	-	-	-	-	-	-	-	-	-	-	-	-	-
GLYMA13G10516	13:12399969-12399969	C	upstream_gene_variant	MODIFIER	GLYMA13G10516.1	protein_coding	-	-	-	-	-	-	-	-1	-	C6T3P1_SOYBN	UPI0001B15539	-
GLYMA13G10516	13:12399969-12399969	C	upstream_gene_variant	MODIFIER	GLYMA13G10516.2	protein_coding	-	-	-	-	-	-	-	-1	-	K7LY91_SOYBN	UPI00023CF8E0	-
GLYMA13G10530	13:12399969-12399969	C	downstream_gene_variant	MODIFIER	GLYMA13G10530.1	protein_coding	-	-	-	-	-	-	-	-1	-	I1LXJ6_SOYBN	UPI00023CF8E2	-
GLYMA13G10560	13:12440751-12440751	A	downstream_gene_variant	MODIFIER	GLYMA13G10560.1	protein_coding	-	-	-	-	-	-	-	1	-	I1LXJ7_SOYBN	UPI000233B25D	-
GLYMA13G10560	13:12440795-12440795	T	downstream_gene_variant	MODIFIER	GLYMA13G10560.1	protein_coding	-	-	-	-	-	-	-	1	-	I1LXJ7_SOYBN	UPI000233B25D	-
GLYMA13G10560	13:12443228-12443228	A	downstream_gene_variant	MODIFIER	GLYMA13G10560.1	protein_coding	-	-	-	-	-	-	-	1	-	I1LXJ7_SOYBN	UPI000233B25D	-
GLYMA13G10581	13:12453426-12453426	T	downstream_gene_variant	MODIFIER	GLYMA13G10581.1	protein_coding	-	-	-	-	-	-	-	1	-	K7LY93_SOYBN	UPI000296CF9A	-
-	13:12562821-12562821	C	intergenic_variant	MODIFIER	-	-	-	-	-	-	-	-	-	-	-	-	-	-
-	13:12601086-12601086	G	intergenic_variant	MODIFIER	-	-	-	-	-	-	-	-	-	-	-	-	-	-
GLYMA13G10640	13:12606881-12606881	C	upstream_gene_variant	MODIFIER	GLYMA13G10640.1	protein_coding	-	-	-	-	-	-	-	1	-	I1LXK1_SOYBN	UPI000233B667	-
-	13:12622741-12622741	A	intergenic_variant	MODIFIER	-	-	-	-	-	-	-	-	-	-	-	-	-	-
GLYMA13G10651	13:12631895-12631895	A	upstream_gene_variant	MODIFIER	GLYMA13G10651.1	protein_coding	-	-	-	-	-	-	-	-1	-	K7LY96_SOYBN	UPI000296C862	-
GLYMA13G10660	13:12660131-12660131	C	intron_variant	MODIFIER	GLYMA13G10660.2	protein_coding	GLYMA13G10660.2:c.495+305T>C	-	-	-	-	-	-	1	-	K7LY97_SOYBN	UPI0002948FB8	-
GLYMA13G10660	13:12660131-12660131	C	intron_variant	MODIFIER	GLYMA13G10660.3	protein_coding	GLYMA13G10660.3:c.495+305T>C	-	-	-	-	-	-	1	-	K7LY97_SOYBN	UPI0002948FB8	-
GLYMA13G10660	13:12660131-12660131	C	intron_variant	MODIFIER	GLYMA13G10660.4	protein_coding	GLYMA13G10660.4:c.495+305T>C	-	-	-	-	-	-	1	-	K7LY99_SOYBN	UPI000294DEBB	-
-	13:12671385-12671385	C	intergenic_variant	MODIFIER	-	-	-	-	-	-	-	-	-	-	-	-	-	-
-	13:12671781-12671781	G	intergenic_variant	MODIFIER	-	-	-	-	-	-	-	-	-	-	-	-	-	-
-	13:12674626-12674626	T	intergenic_variant	MODIFIER	-	-	-	-	-	-	-	-	-	-	-	-	-	-
-	13:12675319-12675319	T	intergenic_variant	MODIFIER	-	-	-	-	-	-	-	-	-	-	-	-	-	-
-	13:12675328-12675328	G	intergenic_variant	MODIFIER	-	-	-	-	-	-	-	-	-	-	-	-	-	-
-	13:12693282-12693282	A	intergenic_variant	MODIFIER	-	-	-	-	-	-	-	-	-	-	-	-	-	-
-	13:12696745-12696745	T	intergenic_variant	MODIFIER	-	-	-	-	-	-	-	-	-	-	-	-	-	-
-	13:12760244-12760244	A	intergenic_variant	MODIFIER	-	-	-	-	-	-	-	-	-	-	-	-	-	-
-	13:12762769-12762769	A	intergenic_variant	MODIFIER	-	-	-	-	-	-	-	-	-	-	-	-	-	-
GLYMA13G10700	13:12769525-12769525	T	upstream_gene_variant	MODIFIER	GLYMA13G10700.1	protein_coding	-	-	-	-	-	-	-	1	-	I1LXK6_SOYBN	UPI000233B669	-
GLYMA13G10700	13:12784565-12784565	A	downstream_gene_variant	MODIFIER	GLYMA13G10700.1	protein_coding	-	-	-	-	-	-	-	1	-	I1LXK6_SOYBN	UPI000233B669	-
-	13:12788564-12788564	A	intergenic_variant	MODIFIER	-	-	-	-	-	-	-	-	-	-	-	-	-	-
-	13:12815997-12815997	A	intergenic_variant	MODIFIER	-	-	-	-	-	-	-	-	-	-	-	-	-	-
-	13:12877740-12877740	C	intergenic_variant	MODIFIER	-	-	-	-	-	-	-	-	-	-	-	-	-	-
GLYMA13G10760	13:12916737-12916737	T	downstream_gene_variant	MODIFIER	GLYMA13G10760.1	protein_coding	-	-	-	-	-	-	-	1	-	I1LXL0_SOYBN	UPI000233B66B	-
GLYMA13G10760	13:12916774-12916774	T	downstream_gene_variant	MODIFIER	GLYMA13G10760.1	protein_coding	-	-	-	-	-	-	-	1	-	I1LXL0_SOYBN	UPI000233B66B	-
GLYMA13G10760	13:12916796-12916796	C	downstream_gene_variant	MODIFIER	GLYMA13G10760.1	protein_coding	-	-	-	-	-	-	-	1	-	I1LXL0_SOYBN	UPI000233B66B	-
GLYMA13G10760	13:12916815-12916815	A	downstream_gene_variant	MODIFIER	GLYMA13G10760.1	protein_coding	-	-	-	-	-	-	-	1	-	I1LXL0_SOYBN	UPI000233B66B	-
GLYMA13G10771	13:12924873-12924873	A	upstream_gene_variant	MODIFIER	GLYMA13G10771.1	protein_coding	-	-	-	-	-	-	-	1	-	K7LYA3_SOYBN	UPI0002962B51	-
-	13:12962333-12962333	A	intergenic_variant	MODIFIER	-	-	-	-	-	-	-	-	-	-	-	-	-	-
-	13:12962334-12962334	A	intergenic_variant	MODIFIER	-	-	-	-	-	-	-	-	-	-	-	-	-	-
GLYMA13G10800	13:12971971-12971971	A	intron_variant	MODIFIER	GLYMA13G10800.1	protein_coding	GLYMA13G10800.1:c.4-809G>T	-	-	-	-	-	-	-1	-	C6SVA2_SOYBN	UPI000151E3E6	-
GLYMA13G10800	13:12972782-12972782	C	intron_variant	MODIFIER	GLYMA13G10800.1	protein_coding	GLYMA13G10800.1:c.3+351A>G	-	-	-	-	-	-	-1	-	C6SVA2_SOYBN	UPI000151E3E6	-
GLYMA13G10800	13:12977449-12977449	G	upstream_gene_variant	MODIFIER	GLYMA13G10800.1	protein_coding	-	-	-	-	-	-	-	-1	-	C6SVA2_SOYBN	UPI000151E3E6	-
-	13:12997668-12997668	A	intergenic_variant	MODIFIER	-	-	-	-	-	-	-	-	-	-	-	-	-	-
-	13:13001521-13001521	T	intergenic_variant	MODIFIER	-	-	-	-	-	-	-	-	-	-	-	-	-	-
-	13:13001522-13001522	C	intergenic_variant	MODIFIER	-	-	-	-	-	-	-	-	-	-	-	-	-	-
-	13:13002974-13002974	G	intergenic_variant	MODIFIER	-	-	-	-	-	-	-	-	-	-	-	-	-	-
-	13:13024396-13024396	G	intergenic_variant	MODIFIER	-	-	-	-	-	-	-	-	-	-	-	-	-	-
-	13:13024587-13024587	A	intergenic_variant	MODIFIER	-	-	-	-	-	-	-	-	-	-	-	-	-	-
-	13:13048178-13048178	A	intergenic_variant	MODIFIER	-	-	-	-	-	-	-	-	-	-	-	-	-	-
-	13:13050230-13050230	A	intergenic_variant	MODIFIER	-	-	-	-	-	-	-	-	-	-	-	-	-	-
GLYMA13G10811	13:13054650-13054650	G	downstream_gene_variant	MODIFIER	GLYMA13G10811.1	protein_coding	-	-	-	-	-	-	-	-1	-	K7LYA6_SOYBN	UPI000294F5A2	-
GLYMA13G10811	13:13054650-13054650	G	downstream_gene_variant	MODIFIER	GLYMA13G10811.2	protein_coding	-	-	-	-	-	-	-	-1	-	K7LYA6_SOYBN	UPI000294F5A2	-
GLYMA13G10811	13:13054653-13054653	G	downstream_gene_variant	MODIFIER	GLYMA13G10811.1	protein_coding	-	-	-	-	-	-	-	-1	-	K7LYA6_SOYBN	UPI000294F5A2	-
GLYMA13G10811	13:13054653-13054653	G	downstream_gene_variant	MODIFIER	GLYMA13G10811.2	protein_coding	-	-	-	-	-	-	-	-1	-	K7LYA6_SOYBN	UPI000294F5A2	-
GLYMA13G10811	13:13054654-13054654	G	downstream_gene_variant	MODIFIER	GLYMA13G10811.1	protein_coding	-	-	-	-	-	-	-	-1	-	K7LYA6_SOYBN	UPI000294F5A2	-
GLYMA13G10811	13:13054654-13054654	G	downstream_gene_variant	MODIFIER	GLYMA13G10811.2	protein_coding	-	-	-	-	-	-	-	-1	-	K7LYA6_SOYBN	UPI000294F5A2	-
-	13:13066124-13066124	T	intergenic_variant	MODIFIER	-	-	-	-	-	-	-	-	-	-	-	-	-	-
-	13:13077042-13077042	A	intergenic_variant	MODIFIER	-	-	-	-	-	-	-	-	-	-	-	-	-	-
GLYMA13G10820	13:13077855-13077855	A	upstream_gene_variant	MODIFIER	GLYMA13G10820.1	protein_coding	-	-	-	-	-	-	-	1	-	I1LXL5_SOYBN	UPI0002962482	-
GLYMA13G10820	13:13078672-13078672	C	upstream_gene_variant	MODIFIER	GLYMA13G10820.1	protein_coding	-	-	-	-	-	-	-	1	-	I1LXL5_SOYBN	UPI0002962482	-
GLYMA13G10820	13:13080995-13080995	A	upstream_gene_variant	MODIFIER	GLYMA13G10820.1	protein_coding	-	-	-	-	-	-	-	1	-	I1LXL5_SOYBN	UPI0002962482	-
GLYMA13G10820	13:13091567-13091567	T	downstream_gene_variant	MODIFIER	GLYMA13G10820.1	protein_coding	-	-	-	-	-	-	-	1	-	I1LXL5_SOYBN	UPI0002962482	-
GLYMA13G10820	13:13091778-13091778	T	downstream_gene_variant	MODIFIER	GLYMA13G10820.1	protein_coding	-	-	-	-	-	-	-	1	-	I1LXL5_SOYBN	UPI0002962482	-
-	13:13094846-13094846	T	intergenic_variant	MODIFIER	-	-	-	-	-	-	-	-	-	-	-	-	-	-
-	13:13096042-13096042	G	intergenic_variant	MODIFIER	-	-	-	-	-	-	-	-	-	-	-	-	-	-
GLYMA13G10833	13:13116472-13116472	G	upstream_gene_variant	MODIFIER	GLYMA13G10833.1	protein_coding	-	-	-	-	-	-	-	-1	-	K7LYA9_SOYBN	UPI000296A92D	-
-	13:13118642-13118642	A	intergenic_variant	MODIFIER	-	-	-	-	-	-	-	-	-	-	-	-	-	-
-	13:13135169-13135169	C	intergenic_variant	MODIFIER	-	-	-	-	-	-	-	-	-	-	-	-	-	-
GLYMA13G10851	13:13151280-13151280	G	intron_variant	MODIFIER	GLYMA13G10851.1	protein_coding	GLYMA13G10851.1:c.106-228T>C	-	-	-	-	-	-	-1	-	K7LYB0_SOYBN	UPI000295D64F	-
GLYMA13G10851	13:13151280-13151280	G	intron_variant	MODIFIER	GLYMA13G10851.2	protein_coding	GLYMA13G10851.2:c.37-228T>C	-	-	-	-	-	-	-1	-	K7LYB1_SOYBN	UPI000295252F	-
GLYMA13G10851	13:13151280-13151280	G	splice_region_variant,intron_variant	LOW	GLYMA13G10851.3	protein_coding	GLYMA13G10851.3:c.27+6T>C	-	-	-	-	-	-	-1	-	K7LYB2_SOYBN	UPI000296152A	-
-	13:13158768-13158768	G	intergenic_variant	MODIFIER	-	-	-	-	-	-	-	-	-	-	-	-	-	-
-	13:13159236-13159236	A	intergenic_variant	MODIFIER	-	-	-	-	-	-	-	-	-	-	-	-	-	-
-	13:13165408-13165408	C	intergenic_variant	MODIFIER	-	-	-	-	-	-	-	-	-	-	-	-	-	-
-	13:13166102-13166102	A	intergenic_variant	MODIFIER	-	-	-	-	-	-	-	-	-	-	-	-	-	-
-	13:13168252-13168252	G	intergenic_variant	MODIFIER	-	-	-	-	-	-	-	-	-	-	-	-	-	-
-	13:13170834-13170834	A	intergenic_variant	MODIFIER	-	-	-	-	-	-	-	-	-	-	-	-	-	-
GLYMA13G10860	13:13174479-13174479	A	upstream_gene_variant	MODIFIER	GLYMA13G10860.1	protein_coding	-	-	-	-	-	-	-	1	-	I1LXL7_SOYBN	UPI00023CEA2E	-
GLYMA13G10860	13:13174479-13174479	A	upstream_gene_variant	MODIFIER	GLYMA13G10860.5	protein_coding	-	-	-	-	-	-	-	1	-	K7LYB3_SOYBN	UPI000294CC01	-
GLYMA13G10860	13:13174479-13174479	A	upstream_gene_variant	MODIFIER	GLYMA13G10860.6	protein_coding	-	-	-	-	-	-	-	1	-	I1LXL7_SOYBN	UPI00023CEA2E	-
GLYMA13G10860	13:13174479-13174479	A	upstream_gene_variant	MODIFIER	GLYMA13G10860.7	protein_coding	-	-	-	-	-	-	-	1	-	K7LYB5_SOYBN	UPI0002947F51	-
GLYMA13G10860	13:13174494-13174494	C	upstream_gene_variant	MODIFIER	GLYMA13G10860.1	protein_coding	-	-	-	-	-	-	-	1	-	I1LXL7_SOYBN	UPI00023CEA2E	-
GLYMA13G10860	13:13174494-13174494	C	upstream_gene_variant	MODIFIER	GLYMA13G10860.5	protein_coding	-	-	-	-	-	-	-	1	-	K7LYB3_SOYBN	UPI000294CC01	-
GLYMA13G10860	13:13174494-13174494	C	upstream_gene_variant	MODIFIER	GLYMA13G10860.6	protein_coding	-	-	-	-	-	-	-	1	-	I1LXL7_SOYBN	UPI00023CEA2E	-
GLYMA13G10860	13:13174494-13174494	C	upstream_gene_variant	MODIFIER	GLYMA13G10860.7	protein_coding	-	-	-	-	-	-	-	1	-	K7LYB5_SOYBN	UPI0002947F51	-
GLYMA13G10860	13:13174942-13174942	C	upstream_gene_variant	MODIFIER	GLYMA13G10860.1	protein_coding	-	-	-	-	-	-	-	1	-	I1LXL7_SOYBN	UPI00023CEA2E	-
GLYMA13G10860	13:13174942-13174942	C	upstream_gene_variant	MODIFIER	GLYMA13G10860.5	protein_coding	-	-	-	-	-	-	-	1	-	K7LYB3_SOYBN	UPI000294CC01	-
GLYMA13G10860	13:13174942-13174942	C	upstream_gene_variant	MODIFIER	GLYMA13G10860.6	protein_coding	-	-	-	-	-	-	-	1	-	I1LXL7_SOYBN	UPI00023CEA2E	-
GLYMA13G10860	13:13174942-13174942	C	upstream_gene_variant	MODIFIER	GLYMA13G10860.7	protein_coding	-	-	-	-	-	-	-	1	-	K7LYB5_SOYBN	UPI0002947F51	-
GLYMA13G10860	13:13177305-13177305	C	upstream_gene_variant	MODIFIER	GLYMA13G10860.1	protein_coding	-	-	-	-	-	-	-	1	-	I1LXL7_SOYBN	UPI00023CEA2E	-
GLYMA13G10860	13:13177305-13177305	C	upstream_gene_variant	MODIFIER	GLYMA13G10860.5	protein_coding	-	-	-	-	-	-	-	1	-	K7LYB3_SOYBN	UPI000294CC01	-
GLYMA13G10860	13:13177305-13177305	C	upstream_gene_variant	MODIFIER	GLYMA13G10860.6	protein_coding	-	-	-	-	-	-	-	1	-	I1LXL7_SOYBN	UPI00023CEA2E	-
GLYMA13G10860	13:13177305-13177305	C	upstream_gene_variant	MODIFIER	GLYMA13G10860.7	protein_coding	-	-	-	-	-	-	-	1	-	K7LYB5_SOYBN	UPI0002947F51	-
-	13:13195894-13195894	C	intergenic_variant	MODIFIER	-	-	-	-	-	-	-	-	-	-	-	-	-	-
-	13:13219363-13219363	A	intergenic_variant	MODIFIER	-	-	-	-	-	-	-	-	-	-	-	-	-	-
-	13:13224314-13224314	A	intergenic_variant	MODIFIER	-	-	-	-	-	-	-	-	-	-	-	-	-	-
-	13:13224506-13224506	T	intergenic_variant	MODIFIER	-	-	-	-	-	-	-	-	-	-	-	-	-	-
-	13:13262636-13262636	G	intergenic_variant	MODIFIER	-	-	-	-	-	-	-	-	-	-	-	-	-	-
-	13:13262677-13262677	A	intergenic_variant	MODIFIER	-	-	-	-	-	-	-	-	-	-	-	-	-	-
-	13:13313619-13313619	G	intergenic_variant	MODIFIER	-	-	-	-	-	-	-	-	-	-	-	-	-	-
-	13:13313962-13313962	A	intergenic_variant	MODIFIER	-	-	-	-	-	-	-	-	-	-	-	-	-	-
-	13:13315571-13315571	A	intergenic_variant	MODIFIER	-	-	-	-	-	-	-	-	-	-	-	-	-	-
-	13:13320526-13320526	C	intergenic_variant	MODIFIER	-	-	-	-	-	-	-	-	-	-	-	-	-	-
-	13:13325707-13325707	T	intergenic_variant	MODIFIER	-	-	-	-	-	-	-	-	-	-	-	-	-	-
-	13:13333228-13333228	T	intergenic_variant	MODIFIER	-	-	-	-	-	-	-	-	-	-	-	-	-	-
-	13:13338724-13338724	A	intergenic_variant	MODIFIER	-	-	-	-	-	-	-	-	-	-	-	-	-	-
-	13:13338743-13338743	A	intergenic_variant	MODIFIER	-	-	-	-	-	-	-	-	-	-	-	-	-	-
-	13:13343626-13343626	A	intergenic_variant	MODIFIER	-	-	-	-	-	-	-	-	-	-	-	-	-	-
-	13:13348443-13348443	A	intergenic_variant	MODIFIER	-	-	-	-	-	-	-	-	-	-	-	-	-	-
GLYMA13G11090	13:13352126-13352126	A	upstream_gene_variant	MODIFIER	GLYMA13G11090.1	protein_coding	-	-	-	-	-	-	-	1	-	I1LXM2_SOYBN	UPI000233B671	-
GLYMA13G11090	13:13355187-13355187	G	intron_variant	MODIFIER	GLYMA13G11090.1	protein_coding	GLYMA13G11090.1:c.*23+178C>G	-	-	-	-	-	-	1	-	I1LXM2_SOYBN	UPI000233B671	-
GLYMA13G11121	13:13355187-13355187	G	downstream_gene_variant	MODIFIER	GLYMA13G11121.1	protein_coding	-	-	-	-	-	-	-	-1	-	K7LYB6_SOYBN	UPI000296501E	-
GLYMA13G11090	13:13355204-13355204	G	intron_variant	MODIFIER	GLYMA13G11090.1	protein_coding	GLYMA13G11090.1:c.*23+195T>G	-	-	-	-	-	-	1	-	I1LXM2_SOYBN	UPI000233B671	-
GLYMA13G11121	13:13355204-13355204	G	downstream_gene_variant	MODIFIER	GLYMA13G11121.1	protein_coding	-	-	-	-	-	-	-	-1	-	K7LYB6_SOYBN	UPI000296501E	-
GLYMA13G11090	13:13356267-13356267	G	downstream_gene_variant	MODIFIER	GLYMA13G11090.1	protein_coding	-	-	-	-	-	-	-	1	-	I1LXM2_SOYBN	UPI000233B671	-
GLYMA13G11121	13:13356267-13356267	G	downstream_gene_variant	MODIFIER	GLYMA13G11121.1	protein_coding	-	-	-	-	-	-	-	-1	-	K7LYB6_SOYBN	UPI000296501E	-
GLYMA13G11090	13:13356448-13356448	T	downstream_gene_variant	MODIFIER	GLYMA13G11090.1	protein_coding	-	-	-	-	-	-	-	1	-	I1LXM2_SOYBN	UPI000233B671	-
GLYMA13G11121	13:13356448-13356448	T	downstream_gene_variant	MODIFIER	GLYMA13G11121.1	protein_coding	-	-	-	-	-	-	-	-1	-	K7LYB6_SOYBN	UPI000296501E	-
-	13:13375789-13375789	A	intergenic_variant	MODIFIER	-	-	-	-	-	-	-	-	-	-	-	-	-	-
-	13:13375837-13375837	G	intergenic_variant	MODIFIER	-	-	-	-	-	-	-	-	-	-	-	-	-	-
-	13:13375846-13375846	T	intergenic_variant	MODIFIER	-	-	-	-	-	-	-	-	-	-	-	-	-	-
-	13:13398982-13398982	G	intergenic_variant	MODIFIER	-	-	-	-	-	-	-	-	-	-	-	-	-	-
-	13:13399823-13399823	C	intergenic_variant	MODIFIER	-	-	-	-	-	-	-	-	-	-	-	-	-	-
-	13:13403410-13403410	C	intergenic_variant	MODIFIER	-	-	-	-	-	-	-	-	-	-	-	-	-	-
-	13:13414540-13414540	T	intergenic_variant	MODIFIER	-	-	-	-	-	-	-	-	-	-	-	-	-	-
-	13:13418010-13418010	A	intergenic_variant	MODIFIER	-	-	-	-	-	-	-	-	-	-	-	-	-	-
-	13:13418015-13418015	C	intergenic_variant	MODIFIER	-	-	-	-	-	-	-	-	-	-	-	-	-	-
-	13:13418071-13418071	C	intergenic_variant	MODIFIER	-	-	-	-	-	-	-	-	-	-	-	-	-	-
GLYMA13G11150	13:13426347-13426347	T	upstream_gene_variant	MODIFIER	GLYMA13G11150.2	protein_coding	-	-	-	-	-	-	-	1	-	K7LYB7_SOYBN	UPI000233B269	-
-	13:13524402-13524402	T	intergenic_variant	MODIFIER	-	-	-	-	-	-	-	-	-	-	-	-	-	-
GLYMA13G11200	13:13572803-13572803	T	intron_variant	MODIFIER	GLYMA13G11200.2	protein_coding	GLYMA13G11200.2:c.1186-192G>T	-	-	-	-	-	-	1	-	K7LYC1_SOYBN	UPI000296C957	-
GLYMA13G11200	13:13572803-13572803	T	intron_variant	MODIFIER	GLYMA13G11200.3	protein_coding	GLYMA13G11200.3:c.1174-192G>T	-	-	-	-	-	-	1	-	K7LYC2_SOYBN	UPI000295590D	-
GLYMA13G11200	13:13572803-13572803	T	intron_variant	MODIFIER	GLYMA13G11200.4	protein_coding	GLYMA13G11200.4:c.1153-192G>T	-	-	-	-	-	-	1	-	K7LYC3_SOYBN	UPI00029639AE	-
GLYMA13G11230	13:13598166-13598166	T	upstream_gene_variant	MODIFIER	GLYMA13G11230.1	protein_coding	-	-	-	-	-	-	-	1	-	I1LXM6_SOYBN	UPI00023CECD5	-
-	13:13766938-13766938	T	intergenic_variant	MODIFIER	-	-	-	-	-	-	-	-	-	-	-	-	-	-
-	13:13798294-13798294	A	intergenic_variant	MODIFIER	-	-	-	-	-	-	-	-	-	-	-	-	-	-
-	13:13904894-13904894	A	intergenic_variant	MODIFIER	-	-	-	-	-	-	-	-	-	-	-	-	-	-
GLYMA13G11380	13:13955858-13955858	A	upstream_gene_variant	MODIFIER	GLYMA13G11380.1	protein_coding	-	-	-	-	-	-	-	-1	-	I1LXN5_SOYBN	UPI000233B678	-
-	13:14028568-14028568	C	intergenic_variant	MODIFIER	-	-	-	-	-	-	-	-	-	-	-	-	-	-
GLYMA13G11480	13:14184274-14184274	T	downstream_gene_variant	MODIFIER	GLYMA13G11480.1	protein_coding	-	-	-	-	-	-	-	1	-	I1LXP0_SOYBN	UPI00029511A6	-
GLYMA13G11505	13:14184274-14184274	T	downstream_gene_variant	MODIFIER	GLYMA13G11505.1	protein_coding	-	-	-	-	-	-	-	-1	-	K7LYD7_SOYBN	UPI000294A37E	-
GLYMA13G11561	13:14249427-14249427	C	downstream_gene_variant	MODIFIER	GLYMA13G11561.1	protein_coding	-	-	-	-	-	-	-	1	-	K7LYE0_SOYBN	UPI00029648DB	-
GLYMA13G11570	13:14249427-14249427	C	upstream_gene_variant	MODIFIER	GLYMA13G11570.3	protein_coding	-	-	-	-	-	-	-	-1	-	C6SZE8_SOYBN	UPI0001B15025	-
GLYMA13G11570	13:14249427-14249427	C	upstream_gene_variant	MODIFIER	GLYMA13G11570.4	protein_coding	-	-	-	-	-	-	-	-1	-	C6SZE8_SOYBN	UPI0001B15025	-
-	13:14270817-14270817	A	intergenic_variant	MODIFIER	-	-	-	-	-	-	-	-	-	-	-	-	-	-
GLYMA13G11581	13:14272852-14272852	A	upstream_gene_variant	MODIFIER	GLYMA13G11581.1	protein_coding	-	-	-	-	-	-	-	1	-	K7LYE3_SOYBN	UPI0002955CE4	-
GLYMA13G11581	13:14273087-14273087	A	upstream_gene_variant	MODIFIER	GLYMA13G11581.1	protein_coding	-	-	-	-	-	-	-	1	-	K7LYE3_SOYBN	UPI0002955CE4	-
GLYMA13G11581	13:14281055-14281055	A	downstream_gene_variant	MODIFIER	GLYMA13G11581.1	protein_coding	-	-	-	-	-	-	-	1	-	K7LYE3_SOYBN	UPI0002955CE4	-
GLYMA13G11592	13:14281055-14281055	A	downstream_gene_variant	MODIFIER	GLYMA13G11592.1	protein_coding	-	-	-	-	-	-	-	-1	-	K7LYE4_SOYBN	UPI000233B7D6	-
GLYMA13G11592	13:14281055-14281055	A	downstream_gene_variant	MODIFIER	GLYMA13G11592.2	protein_coding	-	-	-	-	-	-	-	-1	-	K7LYE4_SOYBN	UPI000233B7D6	-
GLYMA13G11592	13:14283525-14283525	T	downstream_gene_variant	MODIFIER	GLYMA13G11592.1	protein_coding	-	-	-	-	-	-	-	-1	-	K7LYE4_SOYBN	UPI000233B7D6	-
GLYMA13G11592	13:14283525-14283525	T	downstream_gene_variant	MODIFIER	GLYMA13G11592.2	protein_coding	-	-	-	-	-	-	-	-1	-	K7LYE4_SOYBN	UPI000233B7D6	-
GLYMA13G11603	13:14296061-14296061	C	downstream_gene_variant	MODIFIER	GLYMA13G11603.1	protein_coding	-	-	-	-	-	-	-	1	-	K7LYE6_SOYBN	UPI000294C1F8	-
GLYMA13G11603	13:14296083-14296083	G	downstream_gene_variant	MODIFIER	GLYMA13G11603.1	protein_coding	-	-	-	-	-	-	-	1	-	K7LYE6_SOYBN	UPI000294C1F8	-
-	13:14306628-14306628	A	intergenic_variant	MODIFIER	-	-	-	-	-	-	-	-	-	-	-	-	-	-
-	13:14306629-14306629	A	intergenic_variant	MODIFIER	-	-	-	-	-	-	-	-	-	-	-	-	-	-
-	13:14306694-14306694	T	intergenic_variant	MODIFIER	-	-	-	-	-	-	-	-	-	-	-	-	-	-
GLYMA13G11614	13:14327502-14327502	T	downstream_gene_variant	MODIFIER	GLYMA13G11614.1	protein_coding	-	-	-	-	-	-	-	-1	-	K7LYE7_SOYBN	UPI0002952AA2	-
GLYMA13G11614	13:14327538-14327538	C	downstream_gene_variant	MODIFIER	GLYMA13G11614.1	protein_coding	-	-	-	-	-	-	-	-1	-	K7LYE7_SOYBN	UPI0002952AA2	-
GLYMA13G11614	13:14338339-14338339	A	missense_variant	MODERATE	GLYMA13G11614.1	protein_coding	GLYMA13G11614.1:c.1313A>T	GLYMA13G11614.1:p.Gln438Leu	1577	1313	438	Q/L	cAa/cTa	-1	-	K7LYE7_SOYBN	UPI0002952AA2	-
GLYMA13G11626	13:14338339-14338339	A	upstream_gene_variant	MODIFIER	GLYMA13G11626.1	protein_coding	-	-	-	-	-	-	-	-1	-	K7LYE8_SOYBN	UPI000294E90E	-
GLYMA13G11614	13:14341078-14341078	A	upstream_gene_variant	MODIFIER	GLYMA13G11614.1	protein_coding	-	-	-	-	-	-	-	-1	-	K7LYE7_SOYBN	UPI0002952AA2	-
GLYMA13G11614	13:14341154-14341154	G	upstream_gene_variant	MODIFIER	GLYMA13G11614.1	protein_coding	-	-	-	-	-	-	-	-1	-	K7LYE7_SOYBN	UPI0002952AA2	-
GLYMA13G11614	13:14341195-14341195	G	upstream_gene_variant	MODIFIER	GLYMA13G11614.1	protein_coding	-	-	-	-	-	-	-	-1	-	K7LYE7_SOYBN	UPI0002952AA2	-
GLYMA13G11614	13:14342647-14342647	A	upstream_gene_variant	MODIFIER	GLYMA13G11614.1	protein_coding	-	-	-	-	-	-	-	-1	-	K7LYE7_SOYBN	UPI0002952AA2	-
GLYMA13G11638	13:14356407-14356407	A	upstream_gene_variant	MODIFIER	GLYMA13G11638.1	protein_coding	-	-	-	-	-	-	-	-1	-	K7LYE9_SOYBN	UPI000295734D	-
-	13:14437559-14437559	T	intergenic_variant	MODIFIER	-	-	-	-	-	-	-	-	-	-	-	-	-	-
-	13:14437718-14437718	T	intergenic_variant	MODIFIER	-	-	-	-	-	-	-	-	-	-	-	-	-	-
-	13:14437724-14437724	T	intergenic_variant	MODIFIER	-	-	-	-	-	-	-	-	-	-	-	-	-	-
-	13:14437767-14437767	A	intergenic_variant	MODIFIER	-	-	-	-	-	-	-	-	-	-	-	-	-	-
-	13:14437769-14437769	T	intergenic_variant	MODIFIER	-	-	-	-	-	-	-	-	-	-	-	-	-	-
-	13:14437816-14437816	T	intergenic_variant	MODIFIER	-	-	-	-	-	-	-	-	-	-	-	-	-	-
GLYMA13G11740	13:14556103-14556103	A	downstream_gene_variant	MODIFIER	GLYMA13G11740.1	protein_coding	-	-	-	-	-	-	-	1	-	-	UPI00018C67C3	-
-	13:14582998-14582998	T	intergenic_variant	MODIFIER	-	-	-	-	-	-	-	-	-	-	-	-	-	-
-	13:14591382-14591382	T	intergenic_variant	MODIFIER	-	-	-	-	-	-	-	-	-	-	-	-	-	-
-	13:14591383-14591383	A	intergenic_variant	MODIFIER	-	-	-	-	-	-	-	-	-	-	-	-	-	-
-	13:14591386-14591386	A	intergenic_variant	MODIFIER	-	-	-	-	-	-	-	-	-	-	-	-	-	-
-	13:14591394-14591394	C	intergenic_variant	MODIFIER	-	-	-	-	-	-	-	-	-	-	-	-	-	-
-	13:14591410-14591410	A	intergenic_variant	MODIFIER	-	-	-	-	-	-	-	-	-	-	-	-	-	-
GLYMA13G11750	13:14609380-14609380	C	upstream_gene_variant	MODIFIER	GLYMA13G11750.1	protein_coding	-	-	-	-	-	-	-	1	-	I1LXQ3_SOYBN	UPI000233B3D2	-
GLYMA13G11750	13:14609380-14609380	C	upstream_gene_variant	MODIFIER	GLYMA13G11750.2	protein_coding	-	-	-	-	-	-	-	1	-	K7LYF2_SOYBN	UPI000296990A	-
-	13:14713206-14713206	C	intergenic_variant	MODIFIER	-	-	-	-	-	-	-	-	-	-	-	-	-	-
-	13:14718581-14718581	A	intergenic_variant	MODIFIER	-	-	-	-	-	-	-	-	-	-	-	-	-	-
GLYMA13G12056	13:15451374-15451374	C	downstream_gene_variant	MODIFIER	GLYMA13G12056.1	protein_coding	-	-	-	-	-	-	-	1	-	K7LYM2_SOYBN	UPI000295D83F	-
GLYMA13G12059	13:15451374-15451374	C	intron_variant	MODIFIER	GLYMA13G12059.1	protein_coding	GLYMA13G12059.1:c.818+842T>G	-	-	-	-	-	-	-1	-	K7LYM3_SOYBN	UPI000294F22E	-
GLYMA13G12062	13:15451374-15451374	C	upstream_gene_variant	MODIFIER	GLYMA13G12062.1	protein_coding	-	-	-	-	-	-	-	-1	-	K7LYK5_SOYBN	UPI000295F975	-
GLYMA13G12065	13:15451374-15451374	C	downstream_gene_variant	MODIFIER	GLYMA13G12065.1	protein_coding	-	-	-	-	-	-	-	-1	-	K7LYM5_SOYBN	UPI0002963684	-
GLYMA13G12056	13:15451386-15451386	A	downstream_gene_variant	MODIFIER	GLYMA13G12056.1	protein_coding	-	-	-	-	-	-	-	1	-	K7LYM2_SOYBN	UPI000295D83F	-
GLYMA13G12059	13:15451386-15451386	A	intron_variant	MODIFIER	GLYMA13G12059.1	protein_coding	GLYMA13G12059.1:c.818+830C>T	-	-	-	-	-	-	-1	-	K7LYM3_SOYBN	UPI000294F22E	-
GLYMA13G12062	13:15451386-15451386	A	upstream_gene_variant	MODIFIER	GLYMA13G12062.1	protein_coding	-	-	-	-	-	-	-	-1	-	K7LYK5_SOYBN	UPI000295F975	-
GLYMA13G12065	13:15451386-15451386	A	downstream_gene_variant	MODIFIER	GLYMA13G12065.1	protein_coding	-	-	-	-	-	-	-	-1	-	K7LYM5_SOYBN	UPI0002963684	-
GLYMA13G12074	13:15481182-15481182	T	intron_variant	MODIFIER	GLYMA13G12074.1	protein_coding	GLYMA13G12074.1:c.-28+3857G>A	-	-	-	-	-	-	-1	-	K7LYM9_SOYBN	UPI00029685AC	-
GLYMA13G12077	13:15481182-15481182	T	downstream_gene_variant	MODIFIER	GLYMA13G12077.1	protein_coding	-	-	-	-	-	-	-	-1	-	K7LYN1_SOYBN	UPI0002954345	-
GLYMA13G12074	13:15485586-15485586	A	upstream_gene_variant	MODIFIER	GLYMA13G12074.1	protein_coding	-	-	-	-	-	-	-	-1	-	K7LYM9_SOYBN	UPI00029685AC	-
GLYMA13G12077	13:15485586-15485586	A	intron_variant	MODIFIER	GLYMA13G12077.1	protein_coding	GLYMA13G12077.1:c.116-109C>T	-	-	-	-	-	-	-1	-	K7LYN1_SOYBN	UPI0002954345	-
-	13:15572228-15572228	G	intergenic_variant	MODIFIER	-	-	-	-	-	-	-	-	-	-	-	-	-	-
-	13:15573899-15573899	A	intergenic_variant	MODIFIER	-	-	-	-	-	-	-	-	-	-	-	-	-	-
-	13:15631394-15631394	A	intergenic_variant	MODIFIER	-	-	-	-	-	-	-	-	-	-	-	-	-	-
-	13:15631700-15631700	T	intergenic_variant	MODIFIER	-	-	-	-	-	-	-	-	-	-	-	-	-	-
GLYMA13G12220	13:15679783-15679783	C	upstream_gene_variant	MODIFIER	GLYMA13G12220.1	protein_coding	-	-	-	-	-	-	-	-1	-	K7LYP3_SOYBN	UPI000294FA94	-
-	13:15683002-15683002	G	intergenic_variant	MODIFIER	-	-	-	-	-	-	-	-	-	-	-	-	-	-
-	13:15683244-15683244	G	intergenic_variant	MODIFIER	-	-	-	-	-	-	-	-	-	-	-	-	-	-
-	13:15691517-15691517	G	intergenic_variant	MODIFIER	-	-	-	-	-	-	-	-	-	-	-	-	-	-
-	13:15691518-15691518	A	intergenic_variant	MODIFIER	-	-	-	-	-	-	-	-	-	-	-	-	-	-
-	13:15691999-15691999	C	intergenic_variant	MODIFIER	-	-	-	-	-	-	-	-	-	-	-	-	-	-
-	13:15695167-15695167	T	intergenic_variant	MODIFIER	-	-	-	-	-	-	-	-	-	-	-	-	-	-
-	13:15725923-15725923	A	intergenic_variant	MODIFIER	-	-	-	-	-	-	-	-	-	-	-	-	-	-
-	13:15725933-15725933	A	intergenic_variant	MODIFIER	-	-	-	-	-	-	-	-	-	-	-	-	-	-
-	13:15746514-15746514	T	intergenic_variant	MODIFIER	-	-	-	-	-	-	-	-	-	-	-	-	-	-
-	13:15746515-15746515	C	intergenic_variant	MODIFIER	-	-	-	-	-	-	-	-	-	-	-	-	-	-
-	13:15746524-15746524	G	intergenic_variant	MODIFIER	-	-	-	-	-	-	-	-	-	-	-	-	-	-
-	13:15746525-15746525	G	intergenic_variant	MODIFIER	-	-	-	-	-	-	-	-	-	-	-	-	-	-
-	13:15746537-15746537	T	intergenic_variant	MODIFIER	-	-	-	-	-	-	-	-	-	-	-	-	-	-
-	13:15751148-15751148	C	intergenic_variant	MODIFIER	-	-	-	-	-	-	-	-	-	-	-	-	-	-
-	13:15752738-15752738	T	intergenic_variant	MODIFIER	-	-	-	-	-	-	-	-	-	-	-	-	-	-
-	13:15770084-15770084	C	intergenic_variant	MODIFIER	-	-	-	-	-	-	-	-	-	-	-	-	-	-
-	13:15770545-15770545	T	intergenic_variant	MODIFIER	-	-	-	-	-	-	-	-	-	-	-	-	-	-
-	13:15783130-15783130	C	intergenic_variant	MODIFIER	-	-	-	-	-	-	-	-	-	-	-	-	-	-
-	13:15785539-15785539	A	intergenic_variant	MODIFIER	-	-	-	-	-	-	-	-	-	-	-	-	-	-
-	13:15786027-15786027	T	intergenic_variant	MODIFIER	-	-	-	-	-	-	-	-	-	-	-	-	-	-
-	13:15786029-15786029	C	intergenic_variant	MODIFIER	-	-	-	-	-	-	-	-	-	-	-	-	-	-
-	13:15791133-15791133	T	intergenic_variant	MODIFIER	-	-	-	-	-	-	-	-	-	-	-	-	-	-
-	13:15791177-15791177	A	intergenic_variant	MODIFIER	-	-	-	-	-	-	-	-	-	-	-	-	-	-
-	13:15791211-15791211	A	intergenic_variant	MODIFIER	-	-	-	-	-	-	-	-	-	-	-	-	-	-
-	13:15819330-15819330	A	intergenic_variant	MODIFIER	-	-	-	-	-	-	-	-	-	-	-	-	-	-
-	13:15826266-15826266	A	intergenic_variant	MODIFIER	-	-	-	-	-	-	-	-	-	-	-	-	-	-
-	13:15863757-15863757	G	intergenic_variant	MODIFIER	-	-	-	-	-	-	-	-	-	-	-	-	-	-
-	13:15863822-15863822	A	intergenic_variant	MODIFIER	-	-	-	-	-	-	-	-	-	-	-	-	-	-
-	13:15863867-15863867	A	intergenic_variant	MODIFIER	-	-	-	-	-	-	-	-	-	-	-	-	-	-
-	13:15886949-15886949	T	intergenic_variant	MODIFIER	-	-	-	-	-	-	-	-	-	-	-	-	-	-
-	13:16419171-16419171	T	intergenic_variant	MODIFIER	-	-	-	-	-	-	-	-	-	-	-	-	-	-
-	13:16463128-16463128	C	intergenic_variant	MODIFIER	-	-	-	-	-	-	-	-	-	-	-	-	-	-
-	13:16463141-16463141	C	intergenic_variant	MODIFIER	-	-	-	-	-	-	-	-	-	-	-	-	-	-
-	13:16463142-16463142	A	intergenic_variant	MODIFIER	-	-	-	-	-	-	-	-	-	-	-	-	-	-
-	13:16463144-16463144	C	intergenic_variant	MODIFIER	-	-	-	-	-	-	-	-	-	-	-	-	-	-
GLYMA13G12815	13:16487078-16487078	C	upstream_gene_variant	MODIFIER	GLYMA13G12815.1	protein_coding	-	-	-	-	-	-	-	1	-	K7LYQ8_SOYBN	UPI00029497BB	-
-	13:16646492-16646492	T	intergenic_variant	MODIFIER	-	-	-	-	-	-	-	-	-	-	-	-	-	-
-	13:16651345-16651345	A	intergenic_variant	MODIFIER	-	-	-	-	-	-	-	-	-	-	-	-	-	-
GLYMA13G13030	13:16697440-16697440	A	upstream_gene_variant	MODIFIER	GLYMA13G13030.1	protein_coding	-	-	-	-	-	-	-	1	-	I1LXV4_SOYBN	UPI00023CFBC1	-
GLYMA13G13030	13:16697440-16697440	A	upstream_gene_variant	MODIFIER	GLYMA13G13030.2	protein_coding	-	-	-	-	-	-	-	1	-	I1LXV5_SOYBN	UPI00023CFBC2	-
GLYMA13G13030	13:16697440-16697440	A	upstream_gene_variant	MODIFIER	GLYMA13G13030.3	protein_coding	-	-	-	-	-	-	-	1	-	I1LXV6_SOYBN	UPI00023CFBC3	-
GLYMA13G13030	13:16697440-16697440	A	upstream_gene_variant	MODIFIER	GLYMA13G13030.5	protein_coding	-	-	-	-	-	-	-	1	-	I1LXV8_SOYBN	UPI00023CFBC5	-
GLYMA13G13030	13:16697440-16697440	A	upstream_gene_variant	MODIFIER	GLYMA13G13030.6	protein_coding	-	-	-	-	-	-	-	1	-	I1LXV9_SOYBN	UPI00023CFBC6	-
GLYMA13G13030	13:16697440-16697440	A	upstream_gene_variant	MODIFIER	GLYMA13G13030.7	protein_coding	-	-	-	-	-	-	-	1	-	I1LXW0_SOYBN	UPI000233BAAA	-
-	13:16719127-16719127	T	intergenic_variant	MODIFIER	-	-	-	-	-	-	-	-	-	-	-	-	-	-
-	13:16723582-16723582	G	intergenic_variant	MODIFIER	-	-	-	-	-	-	-	-	-	-	-	-	-	-
-	13:16726528-16726528	G	intergenic_variant	MODIFIER	-	-	-	-	-	-	-	-	-	-	-	-	-	-
-	13:16813621-16813621	C	intergenic_variant	MODIFIER	-	-	-	-	-	-	-	-	-	-	-	-	-	-
-	13:16832712-16832712	G	intergenic_variant	MODIFIER	-	-	-	-	-	-	-	-	-	-	-	-	-	-
-	13:16984969-16984969	C	intergenic_variant	MODIFIER	-	-	-	-	-	-	-	-	-	-	-	-	-	-
-	13:17002413-17002413	T	intergenic_variant	MODIFIER	-	-	-	-	-	-	-	-	-	-	-	-	-	-
-	13:17016915-17016915	A	intergenic_variant	MODIFIER	-	-	-	-	-	-	-	-	-	-	-	-	-	-
-	13:17034526-17034526	A	intergenic_variant	MODIFIER	-	-	-	-	-	-	-	-	-	-	-	-	-	-
-	13:17178865-17178865	G	intergenic_variant	MODIFIER	-	-	-	-	-	-	-	-	-	-	-	-	-	-
-	13:17232404-17232404	A	intergenic_variant	MODIFIER	-	-	-	-	-	-	-	-	-	-	-	-	-	-
-	13:17234936-17234936	C	intergenic_variant	MODIFIER	-	-	-	-	-	-	-	-	-	-	-	-	-	-
-	13:17256919-17256919	T	intergenic_variant	MODIFIER	-	-	-	-	-	-	-	-	-	-	-	-	-	-
-	13:17257353-17257353	A	intergenic_variant	MODIFIER	-	-	-	-	-	-	-	-	-	-	-	-	-	-
-	13:17257376-17257376	G	intergenic_variant	MODIFIER	-	-	-	-	-	-	-	-	-	-	-	-	-	-
-	13:17262600-17262600	T	intergenic_variant	MODIFIER	-	-	-	-	-	-	-	-	-	-	-	-	-	-
-	13:17298599-17298599	T	intergenic_variant	MODIFIER	-	-	-	-	-	-	-	-	-	-	-	-	-	-
GLYMA13G13550	13:17367109-17367109	A	downstream_gene_variant	MODIFIER	GLYMA13G13550.1	protein_coding	-	-	-	-	-	-	-	1	-	I1LXW7_SOYBN	UPI000233BAAF	-
GLYMA13G13550	13:17367109-17367109	A	downstream_gene_variant	MODIFIER	GLYMA13G13550.2	protein_coding	-	-	-	-	-	-	-	1	-	K7LYR3_SOYBN	UPI000294F054	-
GLYMA13G13550	13:17367109-17367109	A	downstream_gene_variant	MODIFIER	GLYMA13G13550.3	protein_coding	-	-	-	-	-	-	-	1	-	K7LYR4_SOYBN	UPI000296BCAF	-
GLYMA13G13550	13:17367109-17367109	A	downstream_gene_variant	MODIFIER	GLYMA13G13550.4	protein_coding	-	-	-	-	-	-	-	1	-	K7LYR5_SOYBN	UPI0002959288	-
-	13:17381362-17381362	G	intergenic_variant	MODIFIER	-	-	-	-	-	-	-	-	-	-	-	-	-	-
-	13:17385597-17385597	T	intergenic_variant	MODIFIER	-	-	-	-	-	-	-	-	-	-	-	-	-	-
-	13:17401899-17401899	A	intergenic_variant	MODIFIER	-	-	-	-	-	-	-	-	-	-	-	-	-	-
-	13:17449877-17449877	T	intergenic_variant	MODIFIER	-	-	-	-	-	-	-	-	-	-	-	-	-	-
-	13:17501419-17501419	A	intergenic_variant	MODIFIER	-	-	-	-	-	-	-	-	-	-	-	-	-	-
GLYMA13G13880	13:17583743-17583743	T	upstream_gene_variant	MODIFIER	GLYMA13G13880.1	protein_coding	-	-	-	-	-	-	-	1	-	K7LYR9_SOYBN	UPI000296380A	-
GLYMA13G13911	13:17583743-17583743	T	upstream_gene_variant	MODIFIER	GLYMA13G13911.1	protein_coding	-	-	-	-	-	-	-	1	-	K7LYS0_SOYBN	UPI0002950B15	-
-	13:17663106-17663106	T	intergenic_variant	MODIFIER	-	-	-	-	-	-	-	-	-	-	-	-	-	-
-	13:17679297-17679297	A	intergenic_variant	MODIFIER	-	-	-	-	-	-	-	-	-	-	-	-	-	-
-	13:17679321-17679321	A	intergenic_variant	MODIFIER	-	-	-	-	-	-	-	-	-	-	-	-	-	-
-	13:17679327-17679327	A	intergenic_variant	MODIFIER	-	-	-	-	-	-	-	-	-	-	-	-	-	-
-	13:17679331-17679331	G	intergenic_variant	MODIFIER	-	-	-	-	-	-	-	-	-	-	-	-	-	-
-	13:17679339-17679339	G	intergenic_variant	MODIFIER	-	-	-	-	-	-	-	-	-	-	-	-	-	-
-	13:17690029-17690029	C	intergenic_variant	MODIFIER	-	-	-	-	-	-	-	-	-	-	-	-	-	-
-	13:17691123-17691123	T	intergenic_variant	MODIFIER	-	-	-	-	-	-	-	-	-	-	-	-	-	-
-	13:17691913-17691913	T	intergenic_variant	MODIFIER	-	-	-	-	-	-	-	-	-	-	-	-	-	-
-	13:17691973-17691973	T	intergenic_variant	MODIFIER	-	-	-	-	-	-	-	-	-	-	-	-	-	-
-	13:17693372-17693372	G	intergenic_variant	MODIFIER	-	-	-	-	-	-	-	-	-	-	-	-	-	-
-	13:17710937-17710937	G	intergenic_variant	MODIFIER	-	-	-	-	-	-	-	-	-	-	-	-	-	-
-	13:17716617-17716617	C	intergenic_variant	MODIFIER	-	-	-	-	-	-	-	-	-	-	-	-	-	-
-	13:17718892-17718892	A	intergenic_variant	MODIFIER	-	-	-	-	-	-	-	-	-	-	-	-	-	-
-	13:17735428-17735428	C	intergenic_variant	MODIFIER	-	-	-	-	-	-	-	-	-	-	-	-	-	-
-	13:17735470-17735470	A	intergenic_variant	MODIFIER	-	-	-	-	-	-	-	-	-	-	-	-	-	-
-	13:17735503-17735503	G	intergenic_variant	MODIFIER	-	-	-	-	-	-	-	-	-	-	-	-	-	-
-	13:17735508-17735508	G	intergenic_variant	MODIFIER	-	-	-	-	-	-	-	-	-	-	-	-	-	-
-	13:17735519-17735519	C	intergenic_variant	MODIFIER	-	-	-	-	-	-	-	-	-	-	-	-	-	-
-	13:17735520-17735520	G	intergenic_variant	MODIFIER	-	-	-	-	-	-	-	-	-	-	-	-	-	-
-	13:17738749-17738749	C	intergenic_variant	MODIFIER	-	-	-	-	-	-	-	-	-	-	-	-	-	-
-	13:17751225-17751225	T	intergenic_variant	MODIFIER	-	-	-	-	-	-	-	-	-	-	-	-	-	-
-	13:17759616-17759616	C	intergenic_variant	MODIFIER	-	-	-	-	-	-	-	-	-	-	-	-	-	-
-	13:17764973-17764973	T	intergenic_variant	MODIFIER	-	-	-	-	-	-	-	-	-	-	-	-	-	-
-	13:17765090-17765090	A	intergenic_variant	MODIFIER	-	-	-	-	-	-	-	-	-	-	-	-	-	-
-	13:17772094-17772094	G	intergenic_variant	MODIFIER	-	-	-	-	-	-	-	-	-	-	-	-	-	-
-	13:17774176-17774176	G	intergenic_variant	MODIFIER	-	-	-	-	-	-	-	-	-	-	-	-	-	-
-	13:17822638-17822638	C	intergenic_variant	MODIFIER	-	-	-	-	-	-	-	-	-	-	-	-	-	-
-	13:17822874-17822874	T	intergenic_variant	MODIFIER	-	-	-	-	-	-	-	-	-	-	-	-	-	-
-	13:17823172-17823172	A	intergenic_variant	MODIFIER	-	-	-	-	-	-	-	-	-	-	-	-	-	-
-	13:17830289-17830289	A	intergenic_variant	MODIFIER	-	-	-	-	-	-	-	-	-	-	-	-	-	-
-	13:17830300-17830300	G	intergenic_variant	MODIFIER	-	-	-	-	-	-	-	-	-	-	-	-	-	-
GLYMA13G14190	13:17853559-17853559	A	upstream_gene_variant	MODIFIER	GLYMA13G14190.1	protein_coding	-	-	-	-	-	-	-	1	-	I1LXX4_SOYBN	UPI00023CEBBB	-
GLYMA13G14190	13:17854143-17854143	G	upstream_gene_variant	MODIFIER	GLYMA13G14190.1	protein_coding	-	-	-	-	-	-	-	1	-	I1LXX4_SOYBN	UPI00023CEBBB	-
-	13:17999465-17999465	G	intergenic_variant	MODIFIER	-	-	-	-	-	-	-	-	-	-	-	-	-	-
-	13:17999470-17999470	A	intergenic_variant	MODIFIER	-	-	-	-	-	-	-	-	-	-	-	-	-	-
-	13:17999480-17999480	A	intergenic_variant	MODIFIER	-	-	-	-	-	-	-	-	-	-	-	-	-	-
-	13:18094581-18094581	A	intergenic_variant	MODIFIER	-	-	-	-	-	-	-	-	-	-	-	-	-	-
-	13:18163988-18163988	C	intergenic_variant	MODIFIER	-	-	-	-	-	-	-	-	-	-	-	-	-	-
GLYMA13G14563	13:18240810-18240810	C	downstream_gene_variant	MODIFIER	GLYMA13G14563.1	protein_coding	-	-	-	-	-	-	-	-1	-	K7LYS7_SOYBN	UPI000295B03F	-
GLYMA13G14563	13:18241196-18241196	G	downstream_gene_variant	MODIFIER	GLYMA13G14563.1	protein_coding	-	-	-	-	-	-	-	-1	-	K7LYS7_SOYBN	UPI000295B03F	-
GLYMA13G14563	13:18241199-18241199	G	downstream_gene_variant	MODIFIER	GLYMA13G14563.1	protein_coding	-	-	-	-	-	-	-	-1	-	K7LYS7_SOYBN	UPI000295B03F	-
GLYMA13G14563	13:18241254-18241254	G	downstream_gene_variant	MODIFIER	GLYMA13G14563.1	protein_coding	-	-	-	-	-	-	-	-1	-	K7LYS7_SOYBN	UPI000295B03F	-
GLYMA13G14563	13:18244160-18244160	G	downstream_gene_variant	MODIFIER	GLYMA13G14563.1	protein_coding	-	-	-	-	-	-	-	-1	-	K7LYS7_SOYBN	UPI000295B03F	-
GLYMA13G14563	13:18244196-18244196	C	downstream_gene_variant	MODIFIER	GLYMA13G14563.1	protein_coding	-	-	-	-	-	-	-	-1	-	K7LYS7_SOYBN	UPI000295B03F	-
GLYMA13G14563	13:18247202-18247202	G	upstream_gene_variant	MODIFIER	GLYMA13G14563.1	protein_coding	-	-	-	-	-	-	-	-1	-	K7LYS7_SOYBN	UPI000295B03F	-
-	13:18249544-18249544	C	intergenic_variant	MODIFIER	-	-	-	-	-	-	-	-	-	-	-	-	-	-
-	13:18249957-18249957	A	intergenic_variant	MODIFIER	-	-	-	-	-	-	-	-	-	-	-	-	-	-
GLYMA13G14716	13:18264457-18264457	A	downstream_gene_variant	MODIFIER	GLYMA13G14716.1	protein_coding	-	-	-	-	-	-	-	-1	-	K7LYS8_SOYBN	UPI0002951E30	-
GLYMA13G14716	13:18264457-18264457	A	downstream_gene_variant	MODIFIER	GLYMA13G14716.2	protein_coding	-	-	-	-	-	-	-	-1	-	K7LYS9_SOYBN	UPI000296ACDE	-
GLYMA13G14716	13:18268889-18268889	T	intron_variant	MODIFIER	GLYMA13G14716.1	protein_coding	GLYMA13G14716.1:c.4+258T>A	-	-	-	-	-	-	-1	-	K7LYS8_SOYBN	UPI0002951E30	-
GLYMA13G14716	13:18268889-18268889	T	upstream_gene_variant	MODIFIER	GLYMA13G14716.2	protein_coding	-	-	-	-	-	-	-	-1	-	K7LYS9_SOYBN	UPI000296ACDE	-
-	13:18304126-18304126	G	intergenic_variant	MODIFIER	-	-	-	-	-	-	-	-	-	-	-	-	-	-
-	13:18342845-18342845	G	intergenic_variant	MODIFIER	-	-	-	-	-	-	-	-	-	-	-	-	-	-
-	13:18342892-18342892	A	intergenic_variant	MODIFIER	-	-	-	-	-	-	-	-	-	-	-	-	-	-
-	13:18393350-18393350	C	intergenic_variant	MODIFIER	-	-	-	-	-	-	-	-	-	-	-	-	-	-
-	13:18424727-18424727	A	intergenic_variant	MODIFIER	-	-	-	-	-	-	-	-	-	-	-	-	-	-
-	13:18424904-18424904	G	intergenic_variant	MODIFIER	-	-	-	-	-	-	-	-	-	-	-	-	-	-
-	13:18474749-18474749	A	intergenic_variant	MODIFIER	-	-	-	-	-	-	-	-	-	-	-	-	-	-
-	13:18486408-18486408	A	intergenic_variant	MODIFIER	-	-	-	-	-	-	-	-	-	-	-	-	-	-
-	13:18598288-18598288	G	intergenic_variant	MODIFIER	-	-	-	-	-	-	-	-	-	-	-	-	-	-
-	13:18685148-18685148	G	intergenic_variant	MODIFIER	-	-	-	-	-	-	-	-	-	-	-	-	-	-
-	13:18712662-18712662	C	intergenic_variant	MODIFIER	-	-	-	-	-	-	-	-	-	-	-	-	-	-
-	13:18712759-18712759	G	intergenic_variant	MODIFIER	-	-	-	-	-	-	-	-	-	-	-	-	-	-
-	13:18717071-18717071	T	intergenic_variant	MODIFIER	-	-	-	-	-	-	-	-	-	-	-	-	-	-
-	13:18717073-18717073	C	intergenic_variant	MODIFIER	-	-	-	-	-	-	-	-	-	-	-	-	-	-
GLYMA13G15140	13:19013358-19013358	G	upstream_gene_variant	MODIFIER	GLYMA13G15140.1	protein_coding	-	-	-	-	-	-	-	1	-	I1LXY1_SOYBN	UPI000233BAB7	-
GLYMA13G15140	13:19013358-19013358	G	upstream_gene_variant	MODIFIER	GLYMA13G15140.2	protein_coding	-	-	-	-	-	-	-	1	-	I1LXY2_SOYBN	UPI00023CF104	-
GLYMA13G15140	13:19013476-19013476	A	upstream_gene_variant	MODIFIER	GLYMA13G15140.1	protein_coding	-	-	-	-	-	-	-	1	-	I1LXY1_SOYBN	UPI000233BAB7	-
GLYMA13G15140	13:19013476-19013476	A	upstream_gene_variant	MODIFIER	GLYMA13G15140.2	protein_coding	-	-	-	-	-	-	-	1	-	I1LXY2_SOYBN	UPI00023CF104	-
GLYMA13G15140	13:19013493-19013493	A	upstream_gene_variant	MODIFIER	GLYMA13G15140.1	protein_coding	-	-	-	-	-	-	-	1	-	I1LXY1_SOYBN	UPI000233BAB7	-
GLYMA13G15140	13:19013493-19013493	A	upstream_gene_variant	MODIFIER	GLYMA13G15140.2	protein_coding	-	-	-	-	-	-	-	1	-	I1LXY2_SOYBN	UPI00023CF104	-
-	13:19079303-19079303	C	intergenic_variant	MODIFIER	-	-	-	-	-	-	-	-	-	-	-	-	-	-
-	13:19080230-19080230	G	intergenic_variant	MODIFIER	-	-	-	-	-	-	-	-	-	-	-	-	-	-
-	13:19105879-19105879	A	intergenic_variant	MODIFIER	-	-	-	-	-	-	-	-	-	-	-	-	-	-
-	13:19146846-19146846	A	intergenic_variant	MODIFIER	-	-	-	-	-	-	-	-	-	-	-	-	-	-
-	13:19189850-19189850	T	intergenic_variant	MODIFIER	-	-	-	-	-	-	-	-	-	-	-	-	-	-
-	13:19260293-19260293	C	intergenic_variant	MODIFIER	-	-	-	-	-	-	-	-	-	-	-	-	-	-
-	13:19283704-19283704	G	intergenic_variant	MODIFIER	-	-	-	-	-	-	-	-	-	-	-	-	-	-
-	13:19308709-19308709	A	intergenic_variant	MODIFIER	-	-	-	-	-	-	-	-	-	-	-	-	-	-
-	13:19324701-19324701	T	intergenic_variant	MODIFIER	-	-	-	-	-	-	-	-	-	-	-	-	-	-
-	13:19339385-19339385	C	intergenic_variant	MODIFIER	-	-	-	-	-	-	-	-	-	-	-	-	-	-
-	13:19350717-19350717	G	intergenic_variant	MODIFIER	-	-	-	-	-	-	-	-	-	-	-	-	-	-
-	13:19350722-19350722	G	intergenic_variant	MODIFIER	-	-	-	-	-	-	-	-	-	-	-	-	-	-
-	13:19398777-19398777	G	intergenic_variant	MODIFIER	-	-	-	-	-	-	-	-	-	-	-	-	-	-
-	13:19428917-19428917	T	intergenic_variant	MODIFIER	-	-	-	-	-	-	-	-	-	-	-	-	-	-
GLYMA13G15560	13:19447069-19447069	C	downstream_gene_variant	MODIFIER	GLYMA13G15560.1	protein_coding	-	-	-	-	-	-	-	-1	-	I1LXY5_SOYBN	UPI000296B8DE	-
GLYMA13G15560	13:19447166-19447166	G	downstream_gene_variant	MODIFIER	GLYMA13G15560.1	protein_coding	-	-	-	-	-	-	-	-1	-	I1LXY5_SOYBN	UPI000296B8DE	-
GLYMA13G15560	13:19447239-19447239	T	downstream_gene_variant	MODIFIER	GLYMA13G15560.1	protein_coding	-	-	-	-	-	-	-	-1	-	I1LXY5_SOYBN	UPI000296B8DE	-
GLYMA13G15560	13:19447241-19447241	G	downstream_gene_variant	MODIFIER	GLYMA13G15560.1	protein_coding	-	-	-	-	-	-	-	-1	-	I1LXY5_SOYBN	UPI000296B8DE	-
GLYMA13G15560	13:19447242-19447242	C	downstream_gene_variant	MODIFIER	GLYMA13G15560.1	protein_coding	-	-	-	-	-	-	-	-1	-	I1LXY5_SOYBN	UPI000296B8DE	-
GLYMA13G15560	13:19447308-19447308	G	downstream_gene_variant	MODIFIER	GLYMA13G15560.1	protein_coding	-	-	-	-	-	-	-	-1	-	I1LXY5_SOYBN	UPI000296B8DE	-
GLYMA13G15560	13:19447461-19447461	C	downstream_gene_variant	MODIFIER	GLYMA13G15560.1	protein_coding	-	-	-	-	-	-	-	-1	-	I1LXY5_SOYBN	UPI000296B8DE	-
GLYMA13G15560	13:19447468-19447468	T	downstream_gene_variant	MODIFIER	GLYMA13G15560.1	protein_coding	-	-	-	-	-	-	-	-1	-	I1LXY5_SOYBN	UPI000296B8DE	-
GLYMA13G15560	13:19447533-19447533	C	downstream_gene_variant	MODIFIER	GLYMA13G15560.1	protein_coding	-	-	-	-	-	-	-	-1	-	I1LXY5_SOYBN	UPI000296B8DE	-
GLYMA13G15560	13:19447557-19447557	C	downstream_gene_variant	MODIFIER	GLYMA13G15560.1	protein_coding	-	-	-	-	-	-	-	-1	-	I1LXY5_SOYBN	UPI000296B8DE	-
GLYMA13G15560	13:19447585-19447585	C	downstream_gene_variant	MODIFIER	GLYMA13G15560.1	protein_coding	-	-	-	-	-	-	-	-1	-	I1LXY5_SOYBN	UPI000296B8DE	-
GLYMA13G15560	13:19447781-19447781	C	missense_variant	MODERATE	GLYMA13G15560.1	protein_coding	GLYMA13G15560.1:c.686A>G	GLYMA13G15560.1:p.Asn229Ser	686	686	229	N/S	aAc/aGc	-1	-	I1LXY5_SOYBN	UPI000296B8DE	Transmembrane_helices:TMhelix,PANTHER:PTHR33149,PANTHER:PTHR33149:SF4,Gene3D:1.20.85.10,Pfam:PF00124,Superfamily:SSF81483
GLYMA13G15560	13:19447815-19447815	C	missense_variant	MODERATE	GLYMA13G15560.1	protein_coding	GLYMA13G15560.1:c.652A>G	GLYMA13G15560.1:p.Ile218Val	652	652	218	I/V	Ata/Gta	-1	-	I1LXY5_SOYBN	UPI000296B8DE	Transmembrane_helices:TMhelix,PANTHER:PTHR33149,PANTHER:PTHR33149:SF4,Gene3D:1.20.85.10,Pfam:PF00124,Superfamily:SSF81483
GLYMA13G15560	13:19447828-19447828	T	missense_variant	MODERATE	GLYMA13G15560.1	protein_coding	GLYMA13G15560.1:c.639T>A	GLYMA13G15560.1:p.Phe213Leu	639	639	213	F/L	ttT/ttA	-1	-	I1LXY5_SOYBN	UPI000296B8DE	Transmembrane_helices:TMhelix,PANTHER:PTHR33149,PANTHER:PTHR33149:SF4,Gene3D:1.20.85.10,Pfam:PF00124,Superfamily:SSF81483
GLYMA13G15560	13:19447904-19447904	G	missense_variant	MODERATE	GLYMA13G15560.1	protein_coding	GLYMA13G15560.1:c.563T>C	GLYMA13G15560.1:p.Val188Ala	563	563	188	V/A	gTt/gCt	-1	-	I1LXY5_SOYBN	UPI000296B8DE	PANTHER:PTHR33149,PANTHER:PTHR33149:SF4,Gene3D:1.20.85.10,Pfam:PF00124,Superfamily:SSF81483
GLYMA13G15560	13:19448053-19448053	T	synonymous_variant	LOW	GLYMA13G15560.1	protein_coding	GLYMA13G15560.1:c.414G>A	GLYMA13G15560.1:p.Leu138%3D	414	414	138	L	ttG/ttA	-1	-	I1LXY5_SOYBN	UPI000296B8DE	Transmembrane_helices:TMhelix,PANTHER:PTHR33149,PANTHER:PTHR33149:SF4,Gene3D:1.20.85.10,Pfam:PF00124,Superfamily:SSF81483
GLYMA13G15560	13:19448209-19448209	C	intron_variant	MODIFIER	GLYMA13G15560.1	protein_coding	GLYMA13G15560.1:c.272-14A>G	-	-	-	-	-	-	-1	-	I1LXY5_SOYBN	UPI000296B8DE	-
GLYMA13G15560	13:19448465-19448465	G	missense_variant	MODERATE	GLYMA13G15560.1	protein_coding	GLYMA13G15560.1:c.35T>C	GLYMA13G15560.1:p.Leu12Pro	35	35	12	L/P	cTa/cCa	-1	-	I1LXY5_SOYBN	UPI000296B8DE	PANTHER:PTHR33149,PANTHER:PTHR33149:SF4,Pfam:PF00124,Superfamily:SSF81483
GLYMA13G15560	13:19448484-19448484	C	missense_variant	MODERATE	GLYMA13G15560.1	protein_coding	GLYMA13G15560.1:c.16A>G	GLYMA13G15560.1:p.Thr6Ala	16	16	6	T/A	Act/Gct	-1	-	I1LXY5_SOYBN	UPI000296B8DE	PANTHER:PTHR33149,PANTHER:PTHR33149:SF4,Pfam:PF00124,Superfamily:SSF81483
GLYMA13G15560	13:19448488-19448488	A	synonymous_variant	LOW	GLYMA13G15560.1	protein_coding	GLYMA13G15560.1:c.12C>T	GLYMA13G15560.1:p.Ile4%3D	12	12	4	I	atC/atT	-1	-	I1LXY5_SOYBN	UPI000296B8DE	PANTHER:PTHR33149,PANTHER:PTHR33149:SF4,Pfam:PF00124,Superfamily:SSF81483
-	13:19483430-19483430	T	intergenic_variant	MODIFIER	-	-	-	-	-	-	-	-	-	-	-	-	-	-
-	13:19685935-19685935	A	intergenic_variant	MODIFIER	-	-	-	-	-	-	-	-	-	-	-	-	-	-
-	13:19693426-19693426	C	intergenic_variant	MODIFIER	-	-	-	-	-	-	-	-	-	-	-	-	-	-
-	13:19693940-19693940	A	intergenic_variant	MODIFIER	-	-	-	-	-	-	-	-	-	-	-	-	-	-
-	13:19693941-19693941	G	intergenic_variant	MODIFIER	-	-	-	-	-	-	-	-	-	-	-	-	-	-
-	13:19752310-19752310	C	intergenic_variant	MODIFIER	-	-	-	-	-	-	-	-	-	-	-	-	-	-
-	13:19752318-19752318	C	intergenic_variant	MODIFIER	-	-	-	-	-	-	-	-	-	-	-	-	-	-
-	13:19752327-19752327	T	intergenic_variant	MODIFIER	-	-	-	-	-	-	-	-	-	-	-	-	-	-
-	13:19754505-19754505	A	intergenic_variant	MODIFIER	-	-	-	-	-	-	-	-	-	-	-	-	-	-
-	13:19777807-19777807	A	intergenic_variant	MODIFIER	-	-	-	-	-	-	-	-	-	-	-	-	-	-
-	13:19806799-19806799	C	intergenic_variant	MODIFIER	-	-	-	-	-	-	-	-	-	-	-	-	-	-
-	13:19818671-19818671	G	intergenic_variant	MODIFIER	-	-	-	-	-	-	-	-	-	-	-	-	-	-
-	13:19872010-19872010	T	intergenic_variant	MODIFIER	-	-	-	-	-	-	-	-	-	-	-	-	-	-
-	13:19876083-19876083	A	intergenic_variant	MODIFIER	-	-	-	-	-	-	-	-	-	-	-	-	-	-
-	13:19884903-19884903	C	intergenic_variant	MODIFIER	-	-	-	-	-	-	-	-	-	-	-	-	-	-
-	13:19887636-19887636	T	intergenic_variant	MODIFIER	-	-	-	-	-	-	-	-	-	-	-	-	-	-
-	13:19932786-19932786	A	intergenic_variant	MODIFIER	-	-	-	-	-	-	-	-	-	-	-	-	-	-
GLYMA13G16040	13:19944197-19944197	C	downstream_gene_variant	MODIFIER	GLYMA13G16040.2	protein_coding	-	-	-	-	-	-	-	-1	-	K7LYT3_SOYBN	UPI000294D81E	-
GLYMA13G16040	13:19953901-19953901	A	intron_variant	MODIFIER	GLYMA13G16040.2	protein_coding	GLYMA13G16040.2:c.280-133C>T	-	-	-	-	-	-	-1	-	K7LYT3_SOYBN	UPI000294D81E	-
-	13:20078006-20078006	T	intergenic_variant	MODIFIER	-	-	-	-	-	-	-	-	-	-	-	-	-	-
-	13:20088697-20088697	A	intergenic_variant	MODIFIER	-	-	-	-	-	-	-	-	-	-	-	-	-	-
-	13:20091323-20091323	G	intergenic_variant	MODIFIER	-	-	-	-	-	-	-	-	-	-	-	-	-	-
-	13:20106109-20106109	G	intergenic_variant	MODIFIER	-	-	-	-	-	-	-	-	-	-	-	-	-	-
-	13:20163914-20163914	T	intergenic_variant	MODIFIER	-	-	-	-	-	-	-	-	-	-	-	-	-	-
-	13:20217674-20217674	A	intergenic_variant	MODIFIER	-	-	-	-	-	-	-	-	-	-	-	-	-	-
-	13:20242534-20242534	C	intergenic_variant	MODIFIER	-	-	-	-	-	-	-	-	-	-	-	-	-	-
-	13:20250185-20250185	T	intergenic_variant	MODIFIER	-	-	-	-	-	-	-	-	-	-	-	-	-	-
-	13:20322060-20322060	G	intergenic_variant	MODIFIER	-	-	-	-	-	-	-	-	-	-	-	-	-	-
-	13:20325777-20325777	G	intergenic_variant	MODIFIER	-	-	-	-	-	-	-	-	-	-	-	-	-	-
GLYMA13G16390	13:20355605-20355605	T	upstream_gene_variant	MODIFIER	GLYMA13G16390.2	protein_coding	-	-	-	-	-	-	-	-1	-	K7LYU8_SOYBN	UPI000233BC0D	-
GLYMA13G16390	13:20355605-20355605	T	upstream_gene_variant	MODIFIER	GLYMA13G16390.3	protein_coding	-	-	-	-	-	-	-	-1	-	K7LYU8_SOYBN	UPI000233BC0D	-
GLYMA13G16400	13:20355605-20355605	T	downstream_gene_variant	MODIFIER	GLYMA13G16400.1	protein_coding	-	-	-	-	-	-	-	-1	-	K7LYU9_SOYBN	UPI000294CF32	-
GLYMA13G16390	13:20355607-20355607	T	upstream_gene_variant	MODIFIER	GLYMA13G16390.2	protein_coding	-	-	-	-	-	-	-	-1	-	K7LYU8_SOYBN	UPI000233BC0D	-
GLYMA13G16390	13:20355607-20355607	T	upstream_gene_variant	MODIFIER	GLYMA13G16390.3	protein_coding	-	-	-	-	-	-	-	-1	-	K7LYU8_SOYBN	UPI000233BC0D	-
GLYMA13G16400	13:20355607-20355607	T	downstream_gene_variant	MODIFIER	GLYMA13G16400.1	protein_coding	-	-	-	-	-	-	-	-1	-	K7LYU9_SOYBN	UPI000294CF32	-
GLYMA13G16390	13:20358909-20358909	T	upstream_gene_variant	MODIFIER	GLYMA13G16390.2	protein_coding	-	-	-	-	-	-	-	-1	-	K7LYU8_SOYBN	UPI000233BC0D	-
GLYMA13G16390	13:20358909-20358909	T	upstream_gene_variant	MODIFIER	GLYMA13G16390.3	protein_coding	-	-	-	-	-	-	-	-1	-	K7LYU8_SOYBN	UPI000233BC0D	-
GLYMA13G16400	13:20358909-20358909	T	downstream_gene_variant	MODIFIER	GLYMA13G16400.1	protein_coding	-	-	-	-	-	-	-	-1	-	K7LYU9_SOYBN	UPI000294CF32	-
GLYMA13G16390	13:20358910-20358910	C	upstream_gene_variant	MODIFIER	GLYMA13G16390.2	protein_coding	-	-	-	-	-	-	-	-1	-	K7LYU8_SOYBN	UPI000233BC0D	-
GLYMA13G16390	13:20358910-20358910	C	upstream_gene_variant	MODIFIER	GLYMA13G16390.3	protein_coding	-	-	-	-	-	-	-	-1	-	K7LYU8_SOYBN	UPI000233BC0D	-
GLYMA13G16400	13:20358910-20358910	C	downstream_gene_variant	MODIFIER	GLYMA13G16400.1	protein_coding	-	-	-	-	-	-	-	-1	-	K7LYU9_SOYBN	UPI000294CF32	-
GLYMA13G16390	13:20360003-20360003	T	upstream_gene_variant	MODIFIER	GLYMA13G16390.2	protein_coding	-	-	-	-	-	-	-	-1	-	K7LYU8_SOYBN	UPI000233BC0D	-
GLYMA13G16390	13:20360003-20360003	T	upstream_gene_variant	MODIFIER	GLYMA13G16390.3	protein_coding	-	-	-	-	-	-	-	-1	-	K7LYU8_SOYBN	UPI000233BC0D	-
GLYMA13G16400	13:20360003-20360003	T	upstream_gene_variant	MODIFIER	GLYMA13G16400.1	protein_coding	-	-	-	-	-	-	-	-1	-	K7LYU9_SOYBN	UPI000294CF32	-
GLYMA13G16400	13:20360246-20360246	A	upstream_gene_variant	MODIFIER	GLYMA13G16400.1	protein_coding	-	-	-	-	-	-	-	-1	-	K7LYU9_SOYBN	UPI000294CF32	-
GLYMA13G16410	13:20360246-20360246	A	upstream_gene_variant	MODIFIER	GLYMA13G16410.1	protein_coding	-	-	-	-	-	-	-	1	-	I1LXZ4_SOYBN	UPI00023CF911	-
GLYMA13G16410	13:20369928-20369928	T	downstream_gene_variant	MODIFIER	GLYMA13G16410.1	protein_coding	-	-	-	-	-	-	-	1	-	I1LXZ4_SOYBN	UPI00023CF911	-
GLYMA13G16420	13:20369928-20369928	T	upstream_gene_variant	MODIFIER	GLYMA13G16420.2	protein_coding	-	-	-	-	-	-	-	1	-	K7LYV0_SOYBN	UPI00029591F6	-
GLYMA13G16410	13:20371077-20371077	A	downstream_gene_variant	MODIFIER	GLYMA13G16410.1	protein_coding	-	-	-	-	-	-	-	1	-	I1LXZ4_SOYBN	UPI00023CF911	-
GLYMA13G16420	13:20371077-20371077	A	upstream_gene_variant	MODIFIER	GLYMA13G16420.2	protein_coding	-	-	-	-	-	-	-	1	-	K7LYV0_SOYBN	UPI00029591F6	-
GLYMA13G16420	13:20381533-20381533	G	downstream_gene_variant	MODIFIER	GLYMA13G16420.2	protein_coding	-	-	-	-	-	-	-	1	-	K7LYV0_SOYBN	UPI00029591F6	-
GLYMA13G16430	13:20381533-20381533	G	downstream_gene_variant	MODIFIER	GLYMA13G16430.1	protein_coding	-	-	-	-	-	-	-	-1	-	I1LXZ6_SOYBN	UPI000233BC0E	-
GLYMA13G16430	13:20389950-20389950	C	upstream_gene_variant	MODIFIER	GLYMA13G16430.1	protein_coding	-	-	-	-	-	-	-	-1	-	I1LXZ6_SOYBN	UPI000233BC0E	-
GLYMA13G16440	13:20389950-20389950	C	upstream_gene_variant	MODIFIER	GLYMA13G16440.1	protein_coding	-	-	-	-	-	-	-	1	-	I1LXZ7_SOYBN	UPI000233BC0F	-
GLYMA13G16440	13:20395516-20395516	A	downstream_gene_variant	MODIFIER	GLYMA13G16440.1	protein_coding	-	-	-	-	-	-	-	1	-	I1LXZ7_SOYBN	UPI000233BC0F	-
GLYMA13G16451	13:20412581-20412581	T	upstream_gene_variant	MODIFIER	GLYMA13G16451.1	protein_coding	-	-	-	-	-	-	-	-1	-	K7LYV1_SOYBN	UPI000296BD6E	-
GLYMA13G16451	13:20412581-20412581	T	upstream_gene_variant	MODIFIER	GLYMA13G16451.2	protein_coding	-	-	-	-	-	-	-	-1	-	K7LYV2_SOYBN	UPI00023CF91A	-
GLYMA13G16451	13:20412581-20412581	T	upstream_gene_variant	MODIFIER	GLYMA13G16451.3	protein_coding	-	-	-	-	-	-	-	-1	-	K7LYV3_SOYBN	UPI000296D2AF	-
GLYMA13G16461	13:20412581-20412581	T	intron_variant	MODIFIER	GLYMA13G16461.1	protein_coding	GLYMA13G16461.1:c.481+220G>A	-	-	-	-	-	-	-1	-	K7LYV4_SOYBN	UPI000295F52D	-
GLYMA13G16470	13:20412581-20412581	T	downstream_gene_variant	MODIFIER	GLYMA13G16470.10	protein_coding	-	-	-	-	-	-	-	-1	-	K7LYV5_SOYBN	UPI00023CF91E	-
GLYMA13G16470	13:20412581-20412581	T	downstream_gene_variant	MODIFIER	GLYMA13G16470.11	protein_coding	-	-	-	-	-	-	-	-1	-	K7LYV6_SOYBN	UPI00023CF91D	-
GLYMA13G16470	13:20412581-20412581	T	downstream_gene_variant	MODIFIER	GLYMA13G16470.12	protein_coding	-	-	-	-	-	-	-	-1	-	K7LYV6_SOYBN	UPI00023CF91D	-
GLYMA13G16470	13:20412581-20412581	T	downstream_gene_variant	MODIFIER	GLYMA13G16470.5	protein_coding	-	-	-	-	-	-	-	-1	-	I1LY02_SOYBN	UPI000233BC11	-
GLYMA13G16470	13:20412581-20412581	T	downstream_gene_variant	MODIFIER	GLYMA13G16470.6	protein_coding	-	-	-	-	-	-	-	-1	-	I1LY02_SOYBN	UPI000233BC11	-
GLYMA13G16470	13:20412581-20412581	T	downstream_gene_variant	MODIFIER	GLYMA13G16470.7	protein_coding	-	-	-	-	-	-	-	-1	-	K7LYW1_SOYBN	UPI0002962C04	-
GLYMA13G16470	13:20412581-20412581	T	downstream_gene_variant	MODIFIER	GLYMA13G16470.8	protein_coding	-	-	-	-	-	-	-	-1	-	K7LYW1_SOYBN	UPI0002962C04	-
GLYMA13G16470	13:20412581-20412581	T	downstream_gene_variant	MODIFIER	GLYMA13G16470.9	protein_coding	-	-	-	-	-	-	-	-1	-	K7LYV5_SOYBN	UPI00023CF91E	-
GLYMA13G16461	13:20417866-20417866	T	upstream_gene_variant	MODIFIER	GLYMA13G16461.1	protein_coding	-	-	-	-	-	-	-	-1	-	K7LYV4_SOYBN	UPI000295F52D	-
GLYMA13G16470	13:20417866-20417866	T	intron_variant	MODIFIER	GLYMA13G16470.10	protein_coding	GLYMA13G16470.10:c.608+81G>A	-	-	-	-	-	-	-1	-	K7LYV5_SOYBN	UPI00023CF91E	-
GLYMA13G16470	13:20417866-20417866	T	intron_variant	MODIFIER	GLYMA13G16470.11	protein_coding	GLYMA13G16470.11:c.596+81G>A	-	-	-	-	-	-	-1	-	K7LYV6_SOYBN	UPI00023CF91D	-
GLYMA13G16470	13:20417866-20417866	T	intron_variant	MODIFIER	GLYMA13G16470.12	protein_coding	GLYMA13G16470.12:c.596+81G>A	-	-	-	-	-	-	-1	-	K7LYV6_SOYBN	UPI00023CF91D	-
GLYMA13G16470	13:20417866-20417866	T	intron_variant	MODIFIER	GLYMA13G16470.5	protein_coding	GLYMA13G16470.5:c.752+81G>A	-	-	-	-	-	-	-1	-	I1LY02_SOYBN	UPI000233BC11	-
GLYMA13G16470	13:20417866-20417866	T	intron_variant	MODIFIER	GLYMA13G16470.6	protein_coding	GLYMA13G16470.6:c.752+81G>A	-	-	-	-	-	-	-1	-	I1LY02_SOYBN	UPI000233BC11	-
GLYMA13G16470	13:20417866-20417866	T	intron_variant	MODIFIER	GLYMA13G16470.7	protein_coding	GLYMA13G16470.7:c.740+81G>A	-	-	-	-	-	-	-1	-	K7LYW1_SOYBN	UPI0002962C04	-
GLYMA13G16470	13:20417866-20417866	T	intron_variant	MODIFIER	GLYMA13G16470.8	protein_coding	GLYMA13G16470.8:c.740+81G>A	-	-	-	-	-	-	-1	-	K7LYW1_SOYBN	UPI0002962C04	-
GLYMA13G16470	13:20417866-20417866	T	intron_variant	MODIFIER	GLYMA13G16470.9	protein_coding	GLYMA13G16470.9:c.608+81G>A	-	-	-	-	-	-	-1	-	K7LYV5_SOYBN	UPI00023CF91E	-
GLYMA13G16470	13:20424782-20424782	T	upstream_gene_variant	MODIFIER	GLYMA13G16470.10	protein_coding	-	-	-	-	-	-	-	-1	-	K7LYV5_SOYBN	UPI00023CF91E	-
GLYMA13G16470	13:20424782-20424782	T	upstream_gene_variant	MODIFIER	GLYMA13G16470.11	protein_coding	-	-	-	-	-	-	-	-1	-	K7LYV6_SOYBN	UPI00023CF91D	-
GLYMA13G16470	13:20424782-20424782	T	upstream_gene_variant	MODIFIER	GLYMA13G16470.12	protein_coding	-	-	-	-	-	-	-	-1	-	K7LYV6_SOYBN	UPI00023CF91D	-
GLYMA13G16470	13:20424782-20424782	T	upstream_gene_variant	MODIFIER	GLYMA13G16470.5	protein_coding	-	-	-	-	-	-	-	-1	-	I1LY02_SOYBN	UPI000233BC11	-
GLYMA13G16470	13:20424782-20424782	T	upstream_gene_variant	MODIFIER	GLYMA13G16470.6	protein_coding	-	-	-	-	-	-	-	-1	-	I1LY02_SOYBN	UPI000233BC11	-
GLYMA13G16470	13:20424782-20424782	T	upstream_gene_variant	MODIFIER	GLYMA13G16470.7	protein_coding	-	-	-	-	-	-	-	-1	-	K7LYW1_SOYBN	UPI0002962C04	-
GLYMA13G16470	13:20424782-20424782	T	upstream_gene_variant	MODIFIER	GLYMA13G16470.8	protein_coding	-	-	-	-	-	-	-	-1	-	K7LYW1_SOYBN	UPI0002962C04	-
GLYMA13G16470	13:20424782-20424782	T	upstream_gene_variant	MODIFIER	GLYMA13G16470.9	protein_coding	-	-	-	-	-	-	-	-1	-	K7LYV5_SOYBN	UPI00023CF91E	-
GLYMA13G16470	13:20425875-20425875	T	upstream_gene_variant	MODIFIER	GLYMA13G16470.10	protein_coding	-	-	-	-	-	-	-	-1	-	K7LYV5_SOYBN	UPI00023CF91E	-
GLYMA13G16470	13:20425875-20425875	T	upstream_gene_variant	MODIFIER	GLYMA13G16470.11	protein_coding	-	-	-	-	-	-	-	-1	-	K7LYV6_SOYBN	UPI00023CF91D	-
GLYMA13G16470	13:20425875-20425875	T	upstream_gene_variant	MODIFIER	GLYMA13G16470.12	protein_coding	-	-	-	-	-	-	-	-1	-	K7LYV6_SOYBN	UPI00023CF91D	-
GLYMA13G16470	13:20425875-20425875	T	upstream_gene_variant	MODIFIER	GLYMA13G16470.5	protein_coding	-	-	-	-	-	-	-	-1	-	I1LY02_SOYBN	UPI000233BC11	-
GLYMA13G16470	13:20425875-20425875	T	upstream_gene_variant	MODIFIER	GLYMA13G16470.6	protein_coding	-	-	-	-	-	-	-	-1	-	I1LY02_SOYBN	UPI000233BC11	-
GLYMA13G16470	13:20425875-20425875	T	upstream_gene_variant	MODIFIER	GLYMA13G16470.7	protein_coding	-	-	-	-	-	-	-	-1	-	K7LYW1_SOYBN	UPI0002962C04	-
GLYMA13G16470	13:20425875-20425875	T	upstream_gene_variant	MODIFIER	GLYMA13G16470.8	protein_coding	-	-	-	-	-	-	-	-1	-	K7LYW1_SOYBN	UPI0002962C04	-
GLYMA13G16470	13:20425875-20425875	T	upstream_gene_variant	MODIFIER	GLYMA13G16470.9	protein_coding	-	-	-	-	-	-	-	-1	-	K7LYV5_SOYBN	UPI00023CF91E	-
-	13:20429423-20429423	A	intergenic_variant	MODIFIER	-	-	-	-	-	-	-	-	-	-	-	-	-	-
GLYMA13G16500	13:20455285-20455285	G	upstream_gene_variant	MODIFIER	GLYMA13G16500.1	protein_coding	-	-	-	-	-	-	-	-1	-	I1LY05_SOYBN	UPI00023CF924	-
GLYMA13G16500	13:20455285-20455285	G	upstream_gene_variant	MODIFIER	GLYMA13G16500.2	protein_coding	-	-	-	-	-	-	-	-1	-	C6TJB3_SOYBN	UPI0001B165C9	-
GLYMA13G16500	13:20455285-20455285	G	upstream_gene_variant	MODIFIER	GLYMA13G16500.3	protein_coding	-	-	-	-	-	-	-	-1	-	I1LY07_SOYBN	UPI00023CFA86	-
GLYMA13G16500	13:20455285-20455285	G	upstream_gene_variant	MODIFIER	GLYMA13G16500.4	protein_coding	-	-	-	-	-	-	-	-1	-	I1LY08_SOYBN	UPI00023CFA87	-
GLYMA13G16500	13:20455285-20455285	G	upstream_gene_variant	MODIFIER	GLYMA13G16500.5	protein_coding	-	-	-	-	-	-	-	-1	-	I1LY10_SOYBN	UPI00023CFA88	-
GLYMA13G16500	13:20455285-20455285	G	upstream_gene_variant	MODIFIER	GLYMA13G16500.6	protein_coding	-	-	-	-	-	-	-	-1	-	I1LY10_SOYBN	UPI00023CFA88	-
GLYMA13G16500	13:20455349-20455349	G	upstream_gene_variant	MODIFIER	GLYMA13G16500.1	protein_coding	-	-	-	-	-	-	-	-1	-	I1LY05_SOYBN	UPI00023CF924	-
GLYMA13G16500	13:20455349-20455349	G	upstream_gene_variant	MODIFIER	GLYMA13G16500.2	protein_coding	-	-	-	-	-	-	-	-1	-	C6TJB3_SOYBN	UPI0001B165C9	-
GLYMA13G16500	13:20455349-20455349	G	upstream_gene_variant	MODIFIER	GLYMA13G16500.3	protein_coding	-	-	-	-	-	-	-	-1	-	I1LY07_SOYBN	UPI00023CFA86	-
GLYMA13G16500	13:20455349-20455349	G	upstream_gene_variant	MODIFIER	GLYMA13G16500.4	protein_coding	-	-	-	-	-	-	-	-1	-	I1LY08_SOYBN	UPI00023CFA87	-
GLYMA13G16500	13:20455349-20455349	G	upstream_gene_variant	MODIFIER	GLYMA13G16500.5	protein_coding	-	-	-	-	-	-	-	-1	-	I1LY10_SOYBN	UPI00023CFA88	-
GLYMA13G16500	13:20455349-20455349	G	upstream_gene_variant	MODIFIER	GLYMA13G16500.6	protein_coding	-	-	-	-	-	-	-	-1	-	I1LY10_SOYBN	UPI00023CFA88	-
GLYMA13G16500	13:20455450-20455450	T	upstream_gene_variant	MODIFIER	GLYMA13G16500.1	protein_coding	-	-	-	-	-	-	-	-1	-	I1LY05_SOYBN	UPI00023CF924	-
GLYMA13G16500	13:20455450-20455450	T	upstream_gene_variant	MODIFIER	GLYMA13G16500.2	protein_coding	-	-	-	-	-	-	-	-1	-	C6TJB3_SOYBN	UPI0001B165C9	-
GLYMA13G16500	13:20455450-20455450	T	upstream_gene_variant	MODIFIER	GLYMA13G16500.3	protein_coding	-	-	-	-	-	-	-	-1	-	I1LY07_SOYBN	UPI00023CFA86	-
GLYMA13G16500	13:20455450-20455450	T	upstream_gene_variant	MODIFIER	GLYMA13G16500.4	protein_coding	-	-	-	-	-	-	-	-1	-	I1LY08_SOYBN	UPI00023CFA87	-
GLYMA13G16500	13:20455450-20455450	T	upstream_gene_variant	MODIFIER	GLYMA13G16500.5	protein_coding	-	-	-	-	-	-	-	-1	-	I1LY10_SOYBN	UPI00023CFA88	-
GLYMA13G16500	13:20455450-20455450	T	upstream_gene_variant	MODIFIER	GLYMA13G16500.6	protein_coding	-	-	-	-	-	-	-	-1	-	I1LY10_SOYBN	UPI00023CFA88	-
GLYMA13G16500	13:20455453-20455453	T	upstream_gene_variant	MODIFIER	GLYMA13G16500.1	protein_coding	-	-	-	-	-	-	-	-1	-	I1LY05_SOYBN	UPI00023CF924	-
GLYMA13G16500	13:20455453-20455453	T	upstream_gene_variant	MODIFIER	GLYMA13G16500.2	protein_coding	-	-	-	-	-	-	-	-1	-	C6TJB3_SOYBN	UPI0001B165C9	-
GLYMA13G16500	13:20455453-20455453	T	upstream_gene_variant	MODIFIER	GLYMA13G16500.3	protein_coding	-	-	-	-	-	-	-	-1	-	I1LY07_SOYBN	UPI00023CFA86	-
GLYMA13G16500	13:20455453-20455453	T	upstream_gene_variant	MODIFIER	GLYMA13G16500.4	protein_coding	-	-	-	-	-	-	-	-1	-	I1LY08_SOYBN	UPI00023CFA87	-
GLYMA13G16500	13:20455453-20455453	T	upstream_gene_variant	MODIFIER	GLYMA13G16500.5	protein_coding	-	-	-	-	-	-	-	-1	-	I1LY10_SOYBN	UPI00023CFA88	-
GLYMA13G16500	13:20455453-20455453	T	upstream_gene_variant	MODIFIER	GLYMA13G16500.6	protein_coding	-	-	-	-	-	-	-	-1	-	I1LY10_SOYBN	UPI00023CFA88	-
GLYMA13G16500	13:20455455-20455455	A	upstream_gene_variant	MODIFIER	GLYMA13G16500.1	protein_coding	-	-	-	-	-	-	-	-1	-	I1LY05_SOYBN	UPI00023CF924	-
GLYMA13G16500	13:20455455-20455455	A	upstream_gene_variant	MODIFIER	GLYMA13G16500.2	protein_coding	-	-	-	-	-	-	-	-1	-	C6TJB3_SOYBN	UPI0001B165C9	-
GLYMA13G16500	13:20455455-20455455	A	upstream_gene_variant	MODIFIER	GLYMA13G16500.3	protein_coding	-	-	-	-	-	-	-	-1	-	I1LY07_SOYBN	UPI00023CFA86	-
GLYMA13G16500	13:20455455-20455455	A	upstream_gene_variant	MODIFIER	GLYMA13G16500.4	protein_coding	-	-	-	-	-	-	-	-1	-	I1LY08_SOYBN	UPI00023CFA87	-
GLYMA13G16500	13:20455455-20455455	A	upstream_gene_variant	MODIFIER	GLYMA13G16500.5	protein_coding	-	-	-	-	-	-	-	-1	-	I1LY10_SOYBN	UPI00023CFA88	-
GLYMA13G16500	13:20455455-20455455	A	upstream_gene_variant	MODIFIER	GLYMA13G16500.6	protein_coding	-	-	-	-	-	-	-	-1	-	I1LY10_SOYBN	UPI00023CFA88	-
GLYMA13G16500	13:20455464-20455464	C	upstream_gene_variant	MODIFIER	GLYMA13G16500.1	protein_coding	-	-	-	-	-	-	-	-1	-	I1LY05_SOYBN	UPI00023CF924	-
GLYMA13G16500	13:20455464-20455464	C	upstream_gene_variant	MODIFIER	GLYMA13G16500.2	protein_coding	-	-	-	-	-	-	-	-1	-	C6TJB3_SOYBN	UPI0001B165C9	-
GLYMA13G16500	13:20455464-20455464	C	upstream_gene_variant	MODIFIER	GLYMA13G16500.3	protein_coding	-	-	-	-	-	-	-	-1	-	I1LY07_SOYBN	UPI00023CFA86	-
GLYMA13G16500	13:20455464-20455464	C	upstream_gene_variant	MODIFIER	GLYMA13G16500.4	protein_coding	-	-	-	-	-	-	-	-1	-	I1LY08_SOYBN	UPI00023CFA87	-
GLYMA13G16500	13:20455464-20455464	C	upstream_gene_variant	MODIFIER	GLYMA13G16500.5	protein_coding	-	-	-	-	-	-	-	-1	-	I1LY10_SOYBN	UPI00023CFA88	-
GLYMA13G16500	13:20455464-20455464	C	upstream_gene_variant	MODIFIER	GLYMA13G16500.6	protein_coding	-	-	-	-	-	-	-	-1	-	I1LY10_SOYBN	UPI00023CFA88	-
GLYMA13G16500	13:20459877-20459877	T	upstream_gene_variant	MODIFIER	GLYMA13G16500.1	protein_coding	-	-	-	-	-	-	-	-1	-	I1LY05_SOYBN	UPI00023CF924	-
GLYMA13G16500	13:20459877-20459877	T	upstream_gene_variant	MODIFIER	GLYMA13G16500.2	protein_coding	-	-	-	-	-	-	-	-1	-	C6TJB3_SOYBN	UPI0001B165C9	-
GLYMA13G16500	13:20459877-20459877	T	upstream_gene_variant	MODIFIER	GLYMA13G16500.3	protein_coding	-	-	-	-	-	-	-	-1	-	I1LY07_SOYBN	UPI00023CFA86	-
GLYMA13G16500	13:20459877-20459877	T	upstream_gene_variant	MODIFIER	GLYMA13G16500.4	protein_coding	-	-	-	-	-	-	-	-1	-	I1LY08_SOYBN	UPI00023CFA87	-
GLYMA13G16500	13:20459877-20459877	T	upstream_gene_variant	MODIFIER	GLYMA13G16500.5	protein_coding	-	-	-	-	-	-	-	-1	-	I1LY10_SOYBN	UPI00023CFA88	-
GLYMA13G16500	13:20459877-20459877	T	upstream_gene_variant	MODIFIER	GLYMA13G16500.6	protein_coding	-	-	-	-	-	-	-	-1	-	I1LY10_SOYBN	UPI00023CFA88	-
GLYMA13G16510	13:20459877-20459877	T	upstream_gene_variant	MODIFIER	GLYMA13G16510.1	protein_coding	-	-	-	-	-	-	-	1	-	I1LY11_SOYBN	UPI000233C5E4	-
GLYMA13G16540	13:20474428-20474428	C	upstream_gene_variant	MODIFIER	GLYMA13G16540.1	protein_coding	-	-	-	-	-	-	-	1	-	I1LY12_SOYBN	UPI000151E3F2	-
GLYMA13G16540	13:20474428-20474428	C	upstream_gene_variant	MODIFIER	GLYMA13G16540.2	protein_coding	-	-	-	-	-	-	-	1	-	I1LY12_SOYBN	UPI00023CFA8D	-
GLYMA13G16560	13:20492758-20492758	T	intron_variant	MODIFIER	GLYMA13G16560.1	protein_coding	GLYMA13G16560.1:c.599+175T>A	-	-	-	-	-	-	-1	-	Q5GKZ7_SOYBN	UPI00004C5E02	-
GLYMA13G16560	13:20492758-20492758	T	intron_variant	MODIFIER	GLYMA13G16560.2	protein_coding	GLYMA13G16560.2:c.605+175T>A	-	-	-	-	-	-	-1	-	K7LYW5_SOYBN	UPI0002962762	-
GLYMA13G16601	13:20522000-20522000	A	upstream_gene_variant	MODIFIER	GLYMA13G16601.1	protein_coding	-	-	-	-	-	-	-	1	-	K7LYW6_SOYBN	UPI000296293B	-
GLYMA13G16610	13:20534442-20534442	T	upstream_gene_variant	MODIFIER	GLYMA13G16610.1	protein_coding	-	-	-	-	-	-	-	-1	-	I1LY18_SOYBN	UPI000233BC15	-
GLYMA13G16610	13:20534455-20534455	C	upstream_gene_variant	MODIFIER	GLYMA13G16610.1	protein_coding	-	-	-	-	-	-	-	-1	-	I1LY18_SOYBN	UPI000233BC15	-
GLYMA13G16610	13:20534527-20534527	G	upstream_gene_variant	MODIFIER	GLYMA13G16610.1	protein_coding	-	-	-	-	-	-	-	-1	-	I1LY18_SOYBN	UPI000233BC15	-
GLYMA13G16610	13:20534593-20534593	A	upstream_gene_variant	MODIFIER	GLYMA13G16610.1	protein_coding	-	-	-	-	-	-	-	-1	-	I1LY18_SOYBN	UPI000233BC15	-
GLYMA13G16671	13:20602754-20602754	A	upstream_gene_variant	MODIFIER	GLYMA13G16671.1	protein_coding	-	-	-	-	-	-	-	-1	-	K7LYY4_SOYBN	UPI000296EF3A	-
GLYMA13G16671	13:20602754-20602754	A	upstream_gene_variant	MODIFIER	GLYMA13G16671.2	protein_coding	-	-	-	-	-	-	-	-1	-	K7LYY5_SOYBN	UPI000296D7B0	-
GLYMA13G16671	13:20602770-20602770	T	upstream_gene_variant	MODIFIER	GLYMA13G16671.1	protein_coding	-	-	-	-	-	-	-	-1	-	K7LYY4_SOYBN	UPI000296EF3A	-
GLYMA13G16671	13:20602770-20602770	T	upstream_gene_variant	MODIFIER	GLYMA13G16671.2	protein_coding	-	-	-	-	-	-	-	-1	-	K7LYY5_SOYBN	UPI000296D7B0	-
GLYMA13G16671	13:20602794-20602794	A	upstream_gene_variant	MODIFIER	GLYMA13G16671.1	protein_coding	-	-	-	-	-	-	-	-1	-	K7LYY4_SOYBN	UPI000296EF3A	-
GLYMA13G16671	13:20602794-20602794	A	upstream_gene_variant	MODIFIER	GLYMA13G16671.2	protein_coding	-	-	-	-	-	-	-	-1	-	K7LYY5_SOYBN	UPI000296D7B0	-
GLYMA13G16671	13:20602925-20602925	T	upstream_gene_variant	MODIFIER	GLYMA13G16671.1	protein_coding	-	-	-	-	-	-	-	-1	-	K7LYY4_SOYBN	UPI000296EF3A	-
GLYMA13G16671	13:20602925-20602925	T	upstream_gene_variant	MODIFIER	GLYMA13G16671.2	protein_coding	-	-	-	-	-	-	-	-1	-	K7LYY5_SOYBN	UPI000296D7B0	-
GLYMA13G16671	13:20603630-20603630	T	upstream_gene_variant	MODIFIER	GLYMA13G16671.1	protein_coding	-	-	-	-	-	-	-	-1	-	K7LYY4_SOYBN	UPI000296EF3A	-
GLYMA13G16671	13:20603630-20603630	T	upstream_gene_variant	MODIFIER	GLYMA13G16671.2	protein_coding	-	-	-	-	-	-	-	-1	-	K7LYY5_SOYBN	UPI000296D7B0	-
GLYMA13G16671	13:20603631-20603631	G	upstream_gene_variant	MODIFIER	GLYMA13G16671.1	protein_coding	-	-	-	-	-	-	-	-1	-	K7LYY4_SOYBN	UPI000296EF3A	-
GLYMA13G16671	13:20603631-20603631	G	upstream_gene_variant	MODIFIER	GLYMA13G16671.2	protein_coding	-	-	-	-	-	-	-	-1	-	K7LYY5_SOYBN	UPI000296D7B0	-
GLYMA13G16740	13:20662500-20662500	C	upstream_gene_variant	MODIFIER	GLYMA13G16740.1	protein_coding	-	-	-	-	-	-	-	-1	-	I1LY29_SOYBN	UPI00023CFD3C	-
GLYMA13G16760	13:20662500-20662500	C	downstream_gene_variant	MODIFIER	GLYMA13G16760.1	protein_coding	-	-	-	-	-	-	-	-1	-	I1LY30_SOYBN	UPI000233BC1C	-
GLYMA13G16780	13:20687516-20687516	A	upstream_gene_variant	MODIFIER	GLYMA13G16780.1	protein_coding	-	-	-	-	-	-	-	-1	-	I1LY34_SOYBN	UPI00023CFD42	-
GLYMA13G16790	13:20687516-20687516	A	downstream_gene_variant	MODIFIER	GLYMA13G16790.1	protein_coding	-	-	-	-	-	-	-	-1	-	I1LY35_SOYBN	UPI000233C5EA	-
GLYMA13G16790	13:20687516-20687516	A	downstream_gene_variant	MODIFIER	GLYMA13G16790.2	protein_coding	-	-	-	-	-	-	-	-1	-	I1LY35_SOYBN	UPI000233C5EA	-
GLYMA13G16790	13:20687516-20687516	A	downstream_gene_variant	MODIFIER	GLYMA13G16790.3	protein_coding	-	-	-	-	-	-	-	-1	-	I1LY35_SOYBN	UPI000233C5EA	-
GLYMA13G16790	13:20687516-20687516	A	downstream_gene_variant	MODIFIER	GLYMA13G16790.4	protein_coding	-	-	-	-	-	-	-	-1	-	K7LYY9_SOYBN	UPI000296782A	-
GLYMA13G16780	13:20687537-20687537	A	upstream_gene_variant	MODIFIER	GLYMA13G16780.1	protein_coding	-	-	-	-	-	-	-	-1	-	I1LY34_SOYBN	UPI00023CFD42	-
GLYMA13G16790	13:20687537-20687537	A	downstream_gene_variant	MODIFIER	GLYMA13G16790.1	protein_coding	-	-	-	-	-	-	-	-1	-	I1LY35_SOYBN	UPI000233C5EA	-
GLYMA13G16790	13:20687537-20687537	A	downstream_gene_variant	MODIFIER	GLYMA13G16790.2	protein_coding	-	-	-	-	-	-	-	-1	-	I1LY35_SOYBN	UPI000233C5EA	-
GLYMA13G16790	13:20687537-20687537	A	downstream_gene_variant	MODIFIER	GLYMA13G16790.3	protein_coding	-	-	-	-	-	-	-	-1	-	I1LY35_SOYBN	UPI000233C5EA	-
GLYMA13G16790	13:20687537-20687537	A	downstream_gene_variant	MODIFIER	GLYMA13G16790.4	protein_coding	-	-	-	-	-	-	-	-1	-	K7LYY9_SOYBN	UPI000296782A	-
GLYMA13G16780	13:20687541-20687541	A	upstream_gene_variant	MODIFIER	GLYMA13G16780.1	protein_coding	-	-	-	-	-	-	-	-1	-	I1LY34_SOYBN	UPI00023CFD42	-
GLYMA13G16790	13:20687541-20687541	A	downstream_gene_variant	MODIFIER	GLYMA13G16790.1	protein_coding	-	-	-	-	-	-	-	-1	-	I1LY35_SOYBN	UPI000233C5EA	-
GLYMA13G16790	13:20687541-20687541	A	downstream_gene_variant	MODIFIER	GLYMA13G16790.2	protein_coding	-	-	-	-	-	-	-	-1	-	I1LY35_SOYBN	UPI000233C5EA	-
GLYMA13G16790	13:20687541-20687541	A	downstream_gene_variant	MODIFIER	GLYMA13G16790.3	protein_coding	-	-	-	-	-	-	-	-1	-	I1LY35_SOYBN	UPI000233C5EA	-
GLYMA13G16790	13:20687541-20687541	A	downstream_gene_variant	MODIFIER	GLYMA13G16790.4	protein_coding	-	-	-	-	-	-	-	-1	-	K7LYY9_SOYBN	UPI000296782A	-
GLYMA13G16780	13:20687547-20687547	C	upstream_gene_variant	MODIFIER	GLYMA13G16780.1	protein_coding	-	-	-	-	-	-	-	-1	-	I1LY34_SOYBN	UPI00023CFD42	-
GLYMA13G16790	13:20687547-20687547	C	downstream_gene_variant	MODIFIER	GLYMA13G16790.1	protein_coding	-	-	-	-	-	-	-	-1	-	I1LY35_SOYBN	UPI000233C5EA	-
GLYMA13G16790	13:20687547-20687547	C	downstream_gene_variant	MODIFIER	GLYMA13G16790.2	protein_coding	-	-	-	-	-	-	-	-1	-	I1LY35_SOYBN	UPI000233C5EA	-
GLYMA13G16790	13:20687547-20687547	C	downstream_gene_variant	MODIFIER	GLYMA13G16790.3	protein_coding	-	-	-	-	-	-	-	-1	-	I1LY35_SOYBN	UPI000233C5EA	-
GLYMA13G16790	13:20687547-20687547	C	downstream_gene_variant	MODIFIER	GLYMA13G16790.4	protein_coding	-	-	-	-	-	-	-	-1	-	K7LYY9_SOYBN	UPI000296782A	-
GLYMA13G16780	13:20688499-20688499	A	upstream_gene_variant	MODIFIER	GLYMA13G16780.1	protein_coding	-	-	-	-	-	-	-	-1	-	I1LY34_SOYBN	UPI00023CFD42	-
GLYMA13G16790	13:20688499-20688499	A	downstream_gene_variant	MODIFIER	GLYMA13G16790.1	protein_coding	-	-	-	-	-	-	-	-1	-	I1LY35_SOYBN	UPI000233C5EA	-
GLYMA13G16790	13:20688499-20688499	A	downstream_gene_variant	MODIFIER	GLYMA13G16790.2	protein_coding	-	-	-	-	-	-	-	-1	-	I1LY35_SOYBN	UPI000233C5EA	-
GLYMA13G16790	13:20688499-20688499	A	downstream_gene_variant	MODIFIER	GLYMA13G16790.3	protein_coding	-	-	-	-	-	-	-	-1	-	I1LY35_SOYBN	UPI000233C5EA	-
GLYMA13G16790	13:20688499-20688499	A	downstream_gene_variant	MODIFIER	GLYMA13G16790.4	protein_coding	-	-	-	-	-	-	-	-1	-	K7LYY9_SOYBN	UPI000296782A	-
GLYMA13G16780	13:20688763-20688763	A	upstream_gene_variant	MODIFIER	GLYMA13G16780.1	protein_coding	-	-	-	-	-	-	-	-1	-	I1LY34_SOYBN	UPI00023CFD42	-
GLYMA13G16790	13:20688763-20688763	A	downstream_gene_variant	MODIFIER	GLYMA13G16790.1	protein_coding	-	-	-	-	-	-	-	-1	-	I1LY35_SOYBN	UPI000233C5EA	-
GLYMA13G16790	13:20688763-20688763	A	downstream_gene_variant	MODIFIER	GLYMA13G16790.2	protein_coding	-	-	-	-	-	-	-	-1	-	I1LY35_SOYBN	UPI000233C5EA	-
GLYMA13G16790	13:20688763-20688763	A	downstream_gene_variant	MODIFIER	GLYMA13G16790.3	protein_coding	-	-	-	-	-	-	-	-1	-	I1LY35_SOYBN	UPI000233C5EA	-
GLYMA13G16790	13:20688763-20688763	A	downstream_gene_variant	MODIFIER	GLYMA13G16790.4	protein_coding	-	-	-	-	-	-	-	-1	-	K7LYY9_SOYBN	UPI000296782A	-
GLYMA13G16780	13:20688813-20688813	C	upstream_gene_variant	MODIFIER	GLYMA13G16780.1	protein_coding	-	-	-	-	-	-	-	-1	-	I1LY34_SOYBN	UPI00023CFD42	-
GLYMA13G16790	13:20688813-20688813	C	downstream_gene_variant	MODIFIER	GLYMA13G16790.1	protein_coding	-	-	-	-	-	-	-	-1	-	I1LY35_SOYBN	UPI000233C5EA	-
GLYMA13G16790	13:20688813-20688813	C	downstream_gene_variant	MODIFIER	GLYMA13G16790.2	protein_coding	-	-	-	-	-	-	-	-1	-	I1LY35_SOYBN	UPI000233C5EA	-
GLYMA13G16790	13:20688813-20688813	C	downstream_gene_variant	MODIFIER	GLYMA13G16790.3	protein_coding	-	-	-	-	-	-	-	-1	-	I1LY35_SOYBN	UPI000233C5EA	-
GLYMA13G16790	13:20688813-20688813	C	downstream_gene_variant	MODIFIER	GLYMA13G16790.4	protein_coding	-	-	-	-	-	-	-	-1	-	K7LYY9_SOYBN	UPI000296782A	-
GLYMA13G16780	13:20688930-20688930	T	upstream_gene_variant	MODIFIER	GLYMA13G16780.1	protein_coding	-	-	-	-	-	-	-	-1	-	I1LY34_SOYBN	UPI00023CFD42	-
GLYMA13G16790	13:20688930-20688930	T	downstream_gene_variant	MODIFIER	GLYMA13G16790.1	protein_coding	-	-	-	-	-	-	-	-1	-	I1LY35_SOYBN	UPI000233C5EA	-
GLYMA13G16790	13:20688930-20688930	T	downstream_gene_variant	MODIFIER	GLYMA13G16790.2	protein_coding	-	-	-	-	-	-	-	-1	-	I1LY35_SOYBN	UPI000233C5EA	-
GLYMA13G16790	13:20688930-20688930	T	downstream_gene_variant	MODIFIER	GLYMA13G16790.3	protein_coding	-	-	-	-	-	-	-	-1	-	I1LY35_SOYBN	UPI000233C5EA	-
GLYMA13G16790	13:20688930-20688930	T	downstream_gene_variant	MODIFIER	GLYMA13G16790.4	protein_coding	-	-	-	-	-	-	-	-1	-	K7LYY9_SOYBN	UPI000296782A	-
GLYMA13G16790	13:20695930-20695930	G	upstream_gene_variant	MODIFIER	GLYMA13G16790.1	protein_coding	-	-	-	-	-	-	-	-1	-	I1LY35_SOYBN	UPI000233C5EA	-
GLYMA13G16790	13:20695930-20695930	G	upstream_gene_variant	MODIFIER	GLYMA13G16790.2	protein_coding	-	-	-	-	-	-	-	-1	-	I1LY35_SOYBN	UPI000233C5EA	-
GLYMA13G16790	13:20695930-20695930	G	upstream_gene_variant	MODIFIER	GLYMA13G16790.3	protein_coding	-	-	-	-	-	-	-	-1	-	I1LY35_SOYBN	UPI000233C5EA	-
GLYMA13G16790	13:20695930-20695930	G	upstream_gene_variant	MODIFIER	GLYMA13G16790.4	protein_coding	-	-	-	-	-	-	-	-1	-	K7LYY9_SOYBN	UPI000296782A	-
GLYMA13G16796	13:20695930-20695930	G	upstream_gene_variant	MODIFIER	GLYMA13G16796.1	protein_coding	-	-	-	-	-	-	-	1	-	K7LYZ0_SOYBN	UPI0001E22ECC	-
GLYMA13G16796	13:20705795-20705795	T	downstream_gene_variant	MODIFIER	GLYMA13G16796.1	protein_coding	-	-	-	-	-	-	-	1	-	K7LYZ0_SOYBN	UPI0001E22ECC	-
GLYMA13G16803	13:20705795-20705795	T	downstream_gene_variant	MODIFIER	GLYMA13G16803.1	protein_coding	-	-	-	-	-	-	-	1	-	K7LYZ1_SOYBN	UPI000294B075	-
GLYMA13G16810	13:20705795-20705795	T	upstream_gene_variant	MODIFIER	GLYMA13G16810.1	protein_coding	-	-	-	-	-	-	-	1	-	I1LY37_SOYBN	UPI0001BA8B12	-
GLYMA13G16810	13:20709427-20709427	A	upstream_gene_variant	MODIFIER	GLYMA13G16810.1	protein_coding	-	-	-	-	-	-	-	1	-	I1LY37_SOYBN	UPI0001BA8B12	-
GLYMA13G16900	13:20762835-20762835	G	upstream_gene_variant	MODIFIER	GLYMA13G16900.2	protein_coding	-	-	-	-	-	-	-	-1	-	K7LYZ8_SOYBN	UPI000233C5F1	-
GLYMA13G16910	13:20762835-20762835	G	downstream_gene_variant	MODIFIER	GLYMA13G16910.1	protein_coding	-	-	-	-	-	-	-	-1	-	I1LY46_SOYBN	UPI0001BA8D98	-
GLYMA13G16910	13:20762835-20762835	G	downstream_gene_variant	MODIFIER	GLYMA13G16910.2	protein_coding	-	-	-	-	-	-	-	-1	-	I1LY47_SOYBN	UPI00023CFD53	-
GLYMA13G16932	13:20799614-20799614	C	upstream_gene_variant	MODIFIER	GLYMA13G16932.1	protein_coding	-	-	-	-	-	-	-	-1	-	K7LZ06_SOYBN	UPI000233BC1E	-
GLYMA13G16932	13:20799614-20799614	C	upstream_gene_variant	MODIFIER	GLYMA13G16932.2	protein_coding	-	-	-	-	-	-	-	-1	-	K7LZ06_SOYBN	UPI000233BC1E	-
GLYMA13G16932	13:20799614-20799614	C	upstream_gene_variant	MODIFIER	GLYMA13G16932.3	protein_coding	-	-	-	-	-	-	-	-1	-	K7LZ06_SOYBN	UPI000233BC1E	-
GLYMA13G16932	13:20799614-20799614	C	upstream_gene_variant	MODIFIER	GLYMA13G16932.4	protein_coding	-	-	-	-	-	-	-	-1	-	K7LZ06_SOYBN	UPI000233BC1E	-
GLYMA13G16932	13:20799614-20799614	C	upstream_gene_variant	MODIFIER	GLYMA13G16932.5	protein_coding	-	-	-	-	-	-	-	-1	-	K7LZ06_SOYBN	UPI000233BC1E	-
GLYMA13G16932	13:20799614-20799614	C	upstream_gene_variant	MODIFIER	GLYMA13G16932.6	protein_coding	-	-	-	-	-	-	-	-1	-	K7LZ09_SOYBN	UPI0002950B58	-
GLYMA13G16932	13:20799614-20799614	C	upstream_gene_variant	MODIFIER	GLYMA13G16932.7	protein_coding	-	-	-	-	-	-	-	-1	-	K7LZ09_SOYBN	UPI0002950B58	-
GLYMA13G16932	13:20799614-20799614	C	upstream_gene_variant	MODIFIER	GLYMA13G16932.8	protein_coding	-	-	-	-	-	-	-	-1	-	K7LZ09_SOYBN	UPI0002950B58	-
GLYMA13G16940	13:20799614-20799614	C	upstream_gene_variant	MODIFIER	GLYMA13G16940.1	protein_coding	-	-	-	-	-	-	-	1	-	I1LY51_SOYBN	UPI0001BA8DFA	-
GLYMA13G16932	13:20801403-20801403	A	upstream_gene_variant	MODIFIER	GLYMA13G16932.1	protein_coding	-	-	-	-	-	-	-	-1	-	K7LZ06_SOYBN	UPI000233BC1E	-
GLYMA13G16932	13:20801403-20801403	A	upstream_gene_variant	MODIFIER	GLYMA13G16932.2	protein_coding	-	-	-	-	-	-	-	-1	-	K7LZ06_SOYBN	UPI000233BC1E	-
GLYMA13G16932	13:20801403-20801403	A	upstream_gene_variant	MODIFIER	GLYMA13G16932.3	protein_coding	-	-	-	-	-	-	-	-1	-	K7LZ06_SOYBN	UPI000233BC1E	-
GLYMA13G16932	13:20801403-20801403	A	upstream_gene_variant	MODIFIER	GLYMA13G16932.4	protein_coding	-	-	-	-	-	-	-	-1	-	K7LZ06_SOYBN	UPI000233BC1E	-
GLYMA13G16932	13:20801403-20801403	A	upstream_gene_variant	MODIFIER	GLYMA13G16932.5	protein_coding	-	-	-	-	-	-	-	-1	-	K7LZ06_SOYBN	UPI000233BC1E	-
GLYMA13G16932	13:20801403-20801403	A	upstream_gene_variant	MODIFIER	GLYMA13G16932.6	protein_coding	-	-	-	-	-	-	-	-1	-	K7LZ09_SOYBN	UPI0002950B58	-
GLYMA13G16940	13:20801403-20801403	A	upstream_gene_variant	MODIFIER	GLYMA13G16940.1	protein_coding	-	-	-	-	-	-	-	1	-	I1LY51_SOYBN	UPI0001BA8DFA	-
GLYMA13G16932	13:20801421-20801421	A	upstream_gene_variant	MODIFIER	GLYMA13G16932.1	protein_coding	-	-	-	-	-	-	-	-1	-	K7LZ06_SOYBN	UPI000233BC1E	-
GLYMA13G16932	13:20801421-20801421	A	upstream_gene_variant	MODIFIER	GLYMA13G16932.2	protein_coding	-	-	-	-	-	-	-	-1	-	K7LZ06_SOYBN	UPI000233BC1E	-
GLYMA13G16932	13:20801421-20801421	A	upstream_gene_variant	MODIFIER	GLYMA13G16932.3	protein_coding	-	-	-	-	-	-	-	-1	-	K7LZ06_SOYBN	UPI000233BC1E	-
GLYMA13G16932	13:20801421-20801421	A	upstream_gene_variant	MODIFIER	GLYMA13G16932.4	protein_coding	-	-	-	-	-	-	-	-1	-	K7LZ06_SOYBN	UPI000233BC1E	-
GLYMA13G16932	13:20801421-20801421	A	upstream_gene_variant	MODIFIER	GLYMA13G16932.5	protein_coding	-	-	-	-	-	-	-	-1	-	K7LZ06_SOYBN	UPI000233BC1E	-
GLYMA13G16932	13:20801421-20801421	A	upstream_gene_variant	MODIFIER	GLYMA13G16932.6	protein_coding	-	-	-	-	-	-	-	-1	-	K7LZ09_SOYBN	UPI0002950B58	-
GLYMA13G16940	13:20801421-20801421	A	upstream_gene_variant	MODIFIER	GLYMA13G16940.1	protein_coding	-	-	-	-	-	-	-	1	-	I1LY51_SOYBN	UPI0001BA8DFA	-
GLYMA13G16932	13:20801465-20801465	T	upstream_gene_variant	MODIFIER	GLYMA13G16932.1	protein_coding	-	-	-	-	-	-	-	-1	-	K7LZ06_SOYBN	UPI000233BC1E	-
GLYMA13G16932	13:20801465-20801465	T	upstream_gene_variant	MODIFIER	GLYMA13G16932.2	protein_coding	-	-	-	-	-	-	-	-1	-	K7LZ06_SOYBN	UPI000233BC1E	-
GLYMA13G16932	13:20801465-20801465	T	upstream_gene_variant	MODIFIER	GLYMA13G16932.3	protein_coding	-	-	-	-	-	-	-	-1	-	K7LZ06_SOYBN	UPI000233BC1E	-
GLYMA13G16932	13:20801465-20801465	T	upstream_gene_variant	MODIFIER	GLYMA13G16932.4	protein_coding	-	-	-	-	-	-	-	-1	-	K7LZ06_SOYBN	UPI000233BC1E	-
GLYMA13G16932	13:20801465-20801465	T	upstream_gene_variant	MODIFIER	GLYMA13G16932.5	protein_coding	-	-	-	-	-	-	-	-1	-	K7LZ06_SOYBN	UPI000233BC1E	-
GLYMA13G16932	13:20801465-20801465	T	upstream_gene_variant	MODIFIER	GLYMA13G16932.6	protein_coding	-	-	-	-	-	-	-	-1	-	K7LZ09_SOYBN	UPI0002950B58	-
GLYMA13G16940	13:20801465-20801465	T	upstream_gene_variant	MODIFIER	GLYMA13G16940.1	protein_coding	-	-	-	-	-	-	-	1	-	I1LY51_SOYBN	UPI0001BA8DFA	-
GLYMA13G16932	13:20801496-20801496	T	upstream_gene_variant	MODIFIER	GLYMA13G16932.1	protein_coding	-	-	-	-	-	-	-	-1	-	K7LZ06_SOYBN	UPI000233BC1E	-
GLYMA13G16932	13:20801496-20801496	T	upstream_gene_variant	MODIFIER	GLYMA13G16932.2	protein_coding	-	-	-	-	-	-	-	-1	-	K7LZ06_SOYBN	UPI000233BC1E	-
GLYMA13G16932	13:20801496-20801496	T	upstream_gene_variant	MODIFIER	GLYMA13G16932.3	protein_coding	-	-	-	-	-	-	-	-1	-	K7LZ06_SOYBN	UPI000233BC1E	-
GLYMA13G16932	13:20801496-20801496	T	upstream_gene_variant	MODIFIER	GLYMA13G16932.4	protein_coding	-	-	-	-	-	-	-	-1	-	K7LZ06_SOYBN	UPI000233BC1E	-
GLYMA13G16932	13:20801496-20801496	T	upstream_gene_variant	MODIFIER	GLYMA13G16932.5	protein_coding	-	-	-	-	-	-	-	-1	-	K7LZ06_SOYBN	UPI000233BC1E	-
GLYMA13G16932	13:20801496-20801496	T	upstream_gene_variant	MODIFIER	GLYMA13G16932.6	protein_coding	-	-	-	-	-	-	-	-1	-	K7LZ09_SOYBN	UPI0002950B58	-
GLYMA13G16940	13:20801496-20801496	T	upstream_gene_variant	MODIFIER	GLYMA13G16940.1	protein_coding	-	-	-	-	-	-	-	1	-	I1LY51_SOYBN	UPI0001BA8DFA	-
GLYMA13G16940	13:20801675-20801675	G	upstream_gene_variant	MODIFIER	GLYMA13G16940.1	protein_coding	-	-	-	-	-	-	-	1	-	I1LY51_SOYBN	UPI0001BA8DFA	-
GLYMA13G16940	13:20801681-20801681	G	upstream_gene_variant	MODIFIER	GLYMA13G16940.1	protein_coding	-	-	-	-	-	-	-	1	-	I1LY51_SOYBN	UPI0001BA8DFA	-
GLYMA13G16940	13:20804670-20804670	G	intron_variant	MODIFIER	GLYMA13G16940.1	protein_coding	GLYMA13G16940.1:c.353-644A>G	-	-	-	-	-	-	1	-	I1LY51_SOYBN	UPI0001BA8DFA	-
GLYMA13G16940	13:20804677-20804677	T	intron_variant	MODIFIER	GLYMA13G16940.1	protein_coding	GLYMA13G16940.1:c.353-637A>T	-	-	-	-	-	-	1	-	I1LY51_SOYBN	UPI0001BA8DFA	-
GLYMA13G16970	13:20822208-20822208	A	intron_variant	MODIFIER	GLYMA13G16970.1	protein_coding	GLYMA13G16970.1:c.471+163A>T	-	-	-	-	-	-	-1	-	I1LY54_SOYBN	UPI000233BD7E	-
GLYMA13G16983	13:20822208-20822208	A	upstream_gene_variant	MODIFIER	GLYMA13G16983.1	protein_coding	-	-	-	-	-	-	-	1	-	K7LZ11_SOYBN	UPI0002957828	-
GLYMA13G16970	13:20823429-20823429	T	upstream_gene_variant	MODIFIER	GLYMA13G16970.1	protein_coding	-	-	-	-	-	-	-	-1	-	I1LY54_SOYBN	UPI000233BD7E	-
GLYMA13G16983	13:20823429-20823429	T	upstream_gene_variant	MODIFIER	GLYMA13G16983.1	protein_coding	-	-	-	-	-	-	-	1	-	K7LZ11_SOYBN	UPI0002957828	-
GLYMA13G16996	13:20840257-20840257	A	upstream_gene_variant	MODIFIER	GLYMA13G16996.1	protein_coding	-	-	-	-	-	-	-	-1	-	K7LZ12_SOYBN	UPI000295FCDC	-
GLYMA13G17010	13:20840257-20840257	A	upstream_gene_variant	MODIFIER	GLYMA13G17010.1	protein_coding	-	-	-	-	-	-	-	-1	-	I1LY59_SOYBN	UPI0001BA92F5	-
GLYMA13G17010	13:20840257-20840257	A	upstream_gene_variant	MODIFIER	GLYMA13G17010.4	protein_coding	-	-	-	-	-	-	-	-1	-	I1LY59_SOYBN	UPI0001BA92F5	-
GLYMA13G17010	13:20840257-20840257	A	upstream_gene_variant	MODIFIER	GLYMA13G17010.5	protein_coding	-	-	-	-	-	-	-	-1	-	I1LY59_SOYBN	UPI0001BA92F5	-
GLYMA13G17010	13:20840257-20840257	A	upstream_gene_variant	MODIFIER	GLYMA13G17010.6	protein_coding	-	-	-	-	-	-	-	-1	-	I1LY59_SOYBN	UPI0001BA92F5	-
GLYMA13G17010	13:20840257-20840257	A	upstream_gene_variant	MODIFIER	GLYMA13G17010.7	protein_coding	-	-	-	-	-	-	-	-1	-	I1LY59_SOYBN	UPI0001BA92F5	-
GLYMA13G17020	13:20840257-20840257	A	downstream_gene_variant	MODIFIER	GLYMA13G17020.2	protein_coding	-	-	-	-	-	-	-	-1	-	K7LZ17_SOYBN	UPI000295FA0B	-
GLYMA13G16996	13:20840264-20840264	A	upstream_gene_variant	MODIFIER	GLYMA13G16996.1	protein_coding	-	-	-	-	-	-	-	-1	-	K7LZ12_SOYBN	UPI000295FCDC	-
GLYMA13G17010	13:20840264-20840264	A	upstream_gene_variant	MODIFIER	GLYMA13G17010.1	protein_coding	-	-	-	-	-	-	-	-1	-	I1LY59_SOYBN	UPI0001BA92F5	-
GLYMA13G17010	13:20840264-20840264	A	upstream_gene_variant	MODIFIER	GLYMA13G17010.4	protein_coding	-	-	-	-	-	-	-	-1	-	I1LY59_SOYBN	UPI0001BA92F5	-
GLYMA13G17010	13:20840264-20840264	A	upstream_gene_variant	MODIFIER	GLYMA13G17010.5	protein_coding	-	-	-	-	-	-	-	-1	-	I1LY59_SOYBN	UPI0001BA92F5	-
GLYMA13G17010	13:20840264-20840264	A	upstream_gene_variant	MODIFIER	GLYMA13G17010.6	protein_coding	-	-	-	-	-	-	-	-1	-	I1LY59_SOYBN	UPI0001BA92F5	-
GLYMA13G17010	13:20840264-20840264	A	upstream_gene_variant	MODIFIER	GLYMA13G17010.7	protein_coding	-	-	-	-	-	-	-	-1	-	I1LY59_SOYBN	UPI0001BA92F5	-
GLYMA13G17020	13:20840264-20840264	A	downstream_gene_variant	MODIFIER	GLYMA13G17020.2	protein_coding	-	-	-	-	-	-	-	-1	-	K7LZ17_SOYBN	UPI000295FA0B	-
-	13:20866451-20866451	T	intergenic_variant	MODIFIER	-	-	-	-	-	-	-	-	-	-	-	-	-	-
-	13:20866452-20866452	A	intergenic_variant	MODIFIER	-	-	-	-	-	-	-	-	-	-	-	-	-	-
-	13:20883168-20883168	T	intergenic_variant	MODIFIER	-	-	-	-	-	-	-	-	-	-	-	-	-	-
GLYMA13G17060	13:20887522-20887522	T	upstream_gene_variant	MODIFIER	GLYMA13G17060.1	protein_coding	-	-	-	-	-	-	-	1	-	I1LY64_SOYBN	UPI000233C769	-
GLYMA13G17060	13:20891053-20891053	A	upstream_gene_variant	MODIFIER	GLYMA13G17060.1	protein_coding	-	-	-	-	-	-	-	1	-	I1LY64_SOYBN	UPI000233C769	-
GLYMA13G17071	13:20891053-20891053	A	downstream_gene_variant	MODIFIER	GLYMA13G17071.1	protein_coding	-	-	-	-	-	-	-	-1	-	K7LZ19_SOYBN	UPI000295273F	-
GLYMA13G17071	13:20901114-20901114	T	upstream_gene_variant	MODIFIER	GLYMA13G17071.1	protein_coding	-	-	-	-	-	-	-	-1	-	K7LZ19_SOYBN	UPI000295273F	-
GLYMA13G17080	13:20901114-20901114	T	downstream_gene_variant	MODIFIER	GLYMA13G17080.1	protein_coding	-	-	-	-	-	-	-	-1	-	K7LZ20_SOYBN	UPI000296B284	-
GLYMA13G17180	13:20983100-20983100	T	upstream_gene_variant	MODIFIER	GLYMA13G17180.1	protein_coding	-	-	-	-	-	-	-	1	-	I1LY77_SOYBN	UPI000233BD85	-
GLYMA13G17180	13:20985605-20985605	A	upstream_gene_variant	MODIFIER	GLYMA13G17180.1	protein_coding	-	-	-	-	-	-	-	1	-	I1LY77_SOYBN	UPI000233BD85	-
GLYMA13G17190	13:20985605-20985605	A	upstream_gene_variant	MODIFIER	GLYMA13G17190.1	protein_coding	-	-	-	-	-	-	-	1	-	K7LZ25_SOYBN	UPI0002963289	-
GLYMA13G17180	13:20985611-20985611	G	upstream_gene_variant	MODIFIER	GLYMA13G17180.1	protein_coding	-	-	-	-	-	-	-	1	-	I1LY77_SOYBN	UPI000233BD85	-
GLYMA13G17190	13:20985611-20985611	G	upstream_gene_variant	MODIFIER	GLYMA13G17190.1	protein_coding	-	-	-	-	-	-	-	1	-	K7LZ25_SOYBN	UPI0002963289	-
GLYMA13G17180	13:20990437-20990437	G	downstream_gene_variant	MODIFIER	GLYMA13G17180.1	protein_coding	-	-	-	-	-	-	-	1	-	I1LY77_SOYBN	UPI000233BD85	-
GLYMA13G17190	13:20990437-20990437	G	downstream_gene_variant	MODIFIER	GLYMA13G17190.1	protein_coding	-	-	-	-	-	-	-	1	-	K7LZ25_SOYBN	UPI0002963289	-
GLYMA13G17200	13:20990437-20990437	G	upstream_gene_variant	MODIFIER	GLYMA13G17200.3	protein_coding	-	-	-	-	-	-	-	1	-	I1LY80_SOYBN	UPI00023CEBC1	-
GLYMA13G17200	13:20990437-20990437	G	upstream_gene_variant	MODIFIER	GLYMA13G17200.4	protein_coding	-	-	-	-	-	-	-	1	-	I1LY79_SOYBN	UPI0001BA62F3	-
GLYMA13G17200	13:20990437-20990437	G	upstream_gene_variant	MODIFIER	GLYMA13G17200.5	protein_coding	-	-	-	-	-	-	-	1	-	I1LY79_SOYBN	UPI0001BA62F3	-
GLYMA13G17220	13:21003514-21003514	T	upstream_gene_variant	MODIFIER	GLYMA13G17220.1	protein_coding	-	-	-	-	-	-	-	-1	-	I1LY81_SOYBN	UPI000233BD86	-
GLYMA13G17340	13:21122711-21122711	G	upstream_gene_variant	MODIFIER	GLYMA13G17340.1	protein_coding	-	-	-	-	-	-	-	1	-	I1LY93_SOYBN	UPI000233C770	-
GLYMA13G17340	13:21122736-21122736	C	upstream_gene_variant	MODIFIER	GLYMA13G17340.1	protein_coding	-	-	-	-	-	-	-	1	-	I1LY93_SOYBN	UPI000233C770	-
GLYMA13G17340	13:21129543-21129543	T	downstream_gene_variant	MODIFIER	GLYMA13G17340.1	protein_coding	-	-	-	-	-	-	-	1	-	I1LY93_SOYBN	UPI000233C770	-
GLYMA13G17350	13:21129543-21129543	T	intron_variant	MODIFIER	GLYMA13G17350.1	protein_coding	GLYMA13G17350.1:c.336+233T>A	-	-	-	-	-	-	-1	-	I1LY94_SOYBN	UPI00023CED1A	-
GLYMA13G17360	13:21129543-21129543	T	upstream_gene_variant	MODIFIER	GLYMA13G17360.1	protein_coding	-	-	-	-	-	-	-	1	-	I1LY95_SOYBN	UPI00023CED1B	-
GLYMA13G17360	13:21129543-21129543	T	upstream_gene_variant	MODIFIER	GLYMA13G17360.2	protein_coding	-	-	-	-	-	-	-	1	-	C6TFN9_SOYBN	UPI0001B166EE	-
GLYMA13G17370	13:21129543-21129543	T	downstream_gene_variant	MODIFIER	GLYMA13G17370.3	protein_coding	-	-	-	-	-	-	-	-1	-	I1LY98_SOYBN	UPI000233BD8D	-
GLYMA13G17370	13:21129543-21129543	T	downstream_gene_variant	MODIFIER	GLYMA13G17370.4	protein_coding	-	-	-	-	-	-	-	-1	-	I1LY98_SOYBN	UPI000233BD8D	-
GLYMA13G17370	13:21129543-21129543	T	downstream_gene_variant	MODIFIER	GLYMA13G17370.5	protein_coding	-	-	-	-	-	-	-	-1	-	K7LZ34_SOYBN	UPI00029508A4	-
GLYMA13G17340	13:21130423-21130423	G	downstream_gene_variant	MODIFIER	GLYMA13G17340.1	protein_coding	-	-	-	-	-	-	-	1	-	I1LY93_SOYBN	UPI000233C770	-
GLYMA13G17350	13:21130423-21130423	G	upstream_gene_variant	MODIFIER	GLYMA13G17350.1	protein_coding	-	-	-	-	-	-	-	-1	-	I1LY94_SOYBN	UPI00023CED1A	-
GLYMA13G17360	13:21130423-21130423	G	upstream_gene_variant	MODIFIER	GLYMA13G17360.1	protein_coding	-	-	-	-	-	-	-	1	-	I1LY95_SOYBN	UPI00023CED1B	-
GLYMA13G17360	13:21130423-21130423	G	upstream_gene_variant	MODIFIER	GLYMA13G17360.2	protein_coding	-	-	-	-	-	-	-	1	-	C6TFN9_SOYBN	UPI0001B166EE	-
GLYMA13G17370	13:21130423-21130423	G	downstream_gene_variant	MODIFIER	GLYMA13G17370.3	protein_coding	-	-	-	-	-	-	-	-1	-	I1LY98_SOYBN	UPI000233BD8D	-
GLYMA13G17370	13:21130423-21130423	G	downstream_gene_variant	MODIFIER	GLYMA13G17370.4	protein_coding	-	-	-	-	-	-	-	-1	-	I1LY98_SOYBN	UPI000233BD8D	-
GLYMA13G17370	13:21130423-21130423	G	downstream_gene_variant	MODIFIER	GLYMA13G17370.5	protein_coding	-	-	-	-	-	-	-	-1	-	K7LZ34_SOYBN	UPI00029508A4	-
GLYMA13G17370	13:21137716-21137716	T	upstream_gene_variant	MODIFIER	GLYMA13G17370.3	protein_coding	-	-	-	-	-	-	-	-1	-	I1LY98_SOYBN	UPI000233BD8D	-
GLYMA13G17370	13:21137716-21137716	T	upstream_gene_variant	MODIFIER	GLYMA13G17370.4	protein_coding	-	-	-	-	-	-	-	-1	-	I1LY98_SOYBN	UPI000233BD8D	-
GLYMA13G17370	13:21137716-21137716	T	upstream_gene_variant	MODIFIER	GLYMA13G17370.5	protein_coding	-	-	-	-	-	-	-	-1	-	K7LZ34_SOYBN	UPI00029508A4	-
GLYMA13G17380	13:21137716-21137716	T	upstream_gene_variant	MODIFIER	GLYMA13G17380.1	protein_coding	-	-	-	-	-	-	-	1	-	I1LY99_SOYBN	UPI00023CED1E	-
GLYMA13G17370	13:21138026-21138026	T	upstream_gene_variant	MODIFIER	GLYMA13G17370.3	protein_coding	-	-	-	-	-	-	-	-1	-	I1LY98_SOYBN	UPI000233BD8D	-
GLYMA13G17370	13:21138026-21138026	T	upstream_gene_variant	MODIFIER	GLYMA13G17370.4	protein_coding	-	-	-	-	-	-	-	-1	-	I1LY98_SOYBN	UPI000233BD8D	-
GLYMA13G17370	13:21138026-21138026	T	upstream_gene_variant	MODIFIER	GLYMA13G17370.5	protein_coding	-	-	-	-	-	-	-	-1	-	K7LZ34_SOYBN	UPI00029508A4	-
GLYMA13G17380	13:21138026-21138026	T	upstream_gene_variant	MODIFIER	GLYMA13G17380.1	protein_coding	-	-	-	-	-	-	-	1	-	I1LY99_SOYBN	UPI00023CED1E	-
GLYMA13G17370	13:21138895-21138895	C	upstream_gene_variant	MODIFIER	GLYMA13G17370.3	protein_coding	-	-	-	-	-	-	-	-1	-	I1LY98_SOYBN	UPI000233BD8D	-
GLYMA13G17370	13:21138895-21138895	C	upstream_gene_variant	MODIFIER	GLYMA13G17370.4	protein_coding	-	-	-	-	-	-	-	-1	-	I1LY98_SOYBN	UPI000233BD8D	-
GLYMA13G17370	13:21138895-21138895	C	upstream_gene_variant	MODIFIER	GLYMA13G17370.5	protein_coding	-	-	-	-	-	-	-	-1	-	K7LZ34_SOYBN	UPI00029508A4	-
GLYMA13G17380	13:21138895-21138895	C	upstream_gene_variant	MODIFIER	GLYMA13G17380.1	protein_coding	-	-	-	-	-	-	-	1	-	I1LY99_SOYBN	UPI00023CED1E	-
GLYMA13G17370	13:21138928-21138928	A	upstream_gene_variant	MODIFIER	GLYMA13G17370.3	protein_coding	-	-	-	-	-	-	-	-1	-	I1LY98_SOYBN	UPI000233BD8D	-
GLYMA13G17370	13:21138928-21138928	A	upstream_gene_variant	MODIFIER	GLYMA13G17370.4	protein_coding	-	-	-	-	-	-	-	-1	-	I1LY98_SOYBN	UPI000233BD8D	-
GLYMA13G17370	13:21138928-21138928	A	upstream_gene_variant	MODIFIER	GLYMA13G17370.5	protein_coding	-	-	-	-	-	-	-	-1	-	K7LZ34_SOYBN	UPI00029508A4	-
GLYMA13G17380	13:21138928-21138928	A	upstream_gene_variant	MODIFIER	GLYMA13G17380.1	protein_coding	-	-	-	-	-	-	-	1	-	I1LY99_SOYBN	UPI00023CED1E	-
GLYMA13G17380	13:21142165-21142165	T	downstream_gene_variant	MODIFIER	GLYMA13G17380.1	protein_coding	-	-	-	-	-	-	-	1	-	I1LY99_SOYBN	UPI00023CED1E	-
GLYMA13G17385	13:21142165-21142165	T	upstream_gene_variant	MODIFIER	GLYMA13G17385.1	protein_coding	-	-	-	-	-	-	-	1	-	K7LZ35_SOYBN	UPI000296DBB7	-
GLYMA13G17400	13:21164871-21164871	A	upstream_gene_variant	MODIFIER	GLYMA13G17400.1	protein_coding	-	-	-	-	-	-	-	-1	-	I1LYA1_SOYBN	UPI000233BD8E	-
GLYMA13G17400	13:21165776-21165776	T	upstream_gene_variant	MODIFIER	GLYMA13G17400.1	protein_coding	-	-	-	-	-	-	-	-1	-	I1LYA1_SOYBN	UPI000233BD8E	-
GLYMA13G17400	13:21165825-21165825	G	upstream_gene_variant	MODIFIER	GLYMA13G17400.1	protein_coding	-	-	-	-	-	-	-	-1	-	I1LYA1_SOYBN	UPI000233BD8E	-
-	13:21169899-21169899	T	intergenic_variant	MODIFIER	-	-	-	-	-	-	-	-	-	-	-	-	-	-
-	13:21169909-21169909	C	intergenic_variant	MODIFIER	-	-	-	-	-	-	-	-	-	-	-	-	-	-
-	13:21178377-21178377	A	intergenic_variant	MODIFIER	-	-	-	-	-	-	-	-	-	-	-	-	-	-
-	13:21180343-21180343	A	intergenic_variant	MODIFIER	-	-	-	-	-	-	-	-	-	-	-	-	-	-
-	13:21180347-21180347	A	intergenic_variant	MODIFIER	-	-	-	-	-	-	-	-	-	-	-	-	-	-
-	13:21180748-21180748	A	intergenic_variant	MODIFIER	-	-	-	-	-	-	-	-	-	-	-	-	-	-
GLYMA13G17406	13:21191700-21191700	C	downstream_gene_variant	MODIFIER	GLYMA13G17406.1	protein_coding	-	-	-	-	-	-	-	1	-	K7LZ38_SOYBN	UPI000296EDA9	-
GLYMA13G17413	13:21191700-21191700	C	upstream_gene_variant	MODIFIER	GLYMA13G17413.1	protein_coding	-	-	-	-	-	-	-	1	-	K7LZ39_SOYBN	UPI00029564D5	-
GLYMA13G17413	13:21191700-21191700	C	upstream_gene_variant	MODIFIER	GLYMA13G17413.2	protein_coding	-	-	-	-	-	-	-	1	-	K7LZ40_SOYBN	UPI0002956662	-
GLYMA13G17406	13:21192832-21192832	C	downstream_gene_variant	MODIFIER	GLYMA13G17406.1	protein_coding	-	-	-	-	-	-	-	1	-	K7LZ38_SOYBN	UPI000296EDA9	-
GLYMA13G17413	13:21192832-21192832	C	upstream_gene_variant	MODIFIER	GLYMA13G17413.1	protein_coding	-	-	-	-	-	-	-	1	-	K7LZ39_SOYBN	UPI00029564D5	-
GLYMA13G17413	13:21192832-21192832	C	upstream_gene_variant	MODIFIER	GLYMA13G17413.2	protein_coding	-	-	-	-	-	-	-	1	-	K7LZ40_SOYBN	UPI0002956662	-
GLYMA13G17406	13:21192916-21192916	A	downstream_gene_variant	MODIFIER	GLYMA13G17406.1	protein_coding	-	-	-	-	-	-	-	1	-	K7LZ38_SOYBN	UPI000296EDA9	-
GLYMA13G17413	13:21192916-21192916	A	upstream_gene_variant	MODIFIER	GLYMA13G17413.1	protein_coding	-	-	-	-	-	-	-	1	-	K7LZ39_SOYBN	UPI00029564D5	-
GLYMA13G17413	13:21192916-21192916	A	upstream_gene_variant	MODIFIER	GLYMA13G17413.2	protein_coding	-	-	-	-	-	-	-	1	-	K7LZ40_SOYBN	UPI0002956662	-
GLYMA13G17406	13:21192919-21192919	G	downstream_gene_variant	MODIFIER	GLYMA13G17406.1	protein_coding	-	-	-	-	-	-	-	1	-	K7LZ38_SOYBN	UPI000296EDA9	-
GLYMA13G17413	13:21192919-21192919	G	upstream_gene_variant	MODIFIER	GLYMA13G17413.1	protein_coding	-	-	-	-	-	-	-	1	-	K7LZ39_SOYBN	UPI00029564D5	-
GLYMA13G17413	13:21192919-21192919	G	upstream_gene_variant	MODIFIER	GLYMA13G17413.2	protein_coding	-	-	-	-	-	-	-	1	-	K7LZ40_SOYBN	UPI0002956662	-
-	13:21342093-21342093	G	intergenic_variant	MODIFIER	-	-	-	-	-	-	-	-	-	-	-	-	-	-
GLYMA13G17630	13:21400885-21400885	T	upstream_gene_variant	MODIFIER	GLYMA13G17630.1	protein_coding	-	-	-	-	-	-	-	-1	-	I1LYC3_SOYBN	UPI000233BF06	-
GLYMA13G17640	13:21400885-21400885	T	upstream_gene_variant	MODIFIER	GLYMA13G17640.1	protein_coding	-	-	-	-	-	-	-	1	-	I1LYC4_SOYBN	UPI00023CF10E	-
GLYMA13G17640	13:21400885-21400885	T	upstream_gene_variant	MODIFIER	GLYMA13G17640.2	protein_coding	-	-	-	-	-	-	-	1	-	I1LYC5_SOYBN	UPI00023CF10F	-
GLYMA13G17630	13:21400974-21400974	A	upstream_gene_variant	MODIFIER	GLYMA13G17630.1	protein_coding	-	-	-	-	-	-	-	-1	-	I1LYC3_SOYBN	UPI000233BF06	-
GLYMA13G17640	13:21400974-21400974	A	upstream_gene_variant	MODIFIER	GLYMA13G17640.1	protein_coding	-	-	-	-	-	-	-	1	-	I1LYC4_SOYBN	UPI00023CF10E	-
GLYMA13G17640	13:21400974-21400974	A	upstream_gene_variant	MODIFIER	GLYMA13G17640.2	protein_coding	-	-	-	-	-	-	-	1	-	I1LYC5_SOYBN	UPI00023CF10F	-
GLYMA13G17630	13:21400975-21400975	C	upstream_gene_variant	MODIFIER	GLYMA13G17630.1	protein_coding	-	-	-	-	-	-	-	-1	-	I1LYC3_SOYBN	UPI000233BF06	-
GLYMA13G17640	13:21400975-21400975	C	upstream_gene_variant	MODIFIER	GLYMA13G17640.1	protein_coding	-	-	-	-	-	-	-	1	-	I1LYC4_SOYBN	UPI00023CF10E	-
GLYMA13G17640	13:21400975-21400975	C	upstream_gene_variant	MODIFIER	GLYMA13G17640.2	protein_coding	-	-	-	-	-	-	-	1	-	I1LYC5_SOYBN	UPI00023CF10F	-
GLYMA13G17660	13:21419018-21419018	C	upstream_gene_variant	MODIFIER	GLYMA13G17660.1	protein_coding	-	-	-	-	-	-	-	-1	-	I1LYC8_SOYBN	UPI000233BF07	-
GLYMA13G17670	13:21419018-21419018	C	downstream_gene_variant	MODIFIER	GLYMA13G17670.1	protein_coding	-	-	-	-	-	-	-	-1	-	I1LYC9_SOYBN	UPI000233BF09	-
GLYMA13G17670	13:21419018-21419018	C	downstream_gene_variant	MODIFIER	GLYMA13G17670.2	protein_coding	-	-	-	-	-	-	-	-1	-	K7LZ52_SOYBN	UPI000295B9FC	-
GLYMA13G17660	13:21419055-21419055	A	upstream_gene_variant	MODIFIER	GLYMA13G17660.1	protein_coding	-	-	-	-	-	-	-	-1	-	I1LYC8_SOYBN	UPI000233BF07	-
GLYMA13G17670	13:21419055-21419055	A	downstream_gene_variant	MODIFIER	GLYMA13G17670.1	protein_coding	-	-	-	-	-	-	-	-1	-	I1LYC9_SOYBN	UPI000233BF09	-
GLYMA13G17670	13:21419055-21419055	A	downstream_gene_variant	MODIFIER	GLYMA13G17670.2	protein_coding	-	-	-	-	-	-	-	-1	-	K7LZ52_SOYBN	UPI000295B9FC	-
GLYMA13G17670	13:21423000-21423000	G	intron_variant	MODIFIER	GLYMA13G17670.1	protein_coding	GLYMA13G17670.1:c.195+362T>C	-	-	-	-	-	-	-1	-	I1LYC9_SOYBN	UPI000233BF09	-
GLYMA13G17670	13:21423000-21423000	G	splice_region_variant,intron_variant	LOW	GLYMA13G17670.2	protein_coding	GLYMA13G17670.2:c.-148+4T>C	-	-	-	-	-	-	-1	-	K7LZ52_SOYBN	UPI000295B9FC	-
GLYMA13G17670	13:21425064-21425064	G	upstream_gene_variant	MODIFIER	GLYMA13G17670.1	protein_coding	-	-	-	-	-	-	-	-1	-	I1LYC9_SOYBN	UPI000233BF09	-
GLYMA13G17670	13:21425064-21425064	G	upstream_gene_variant	MODIFIER	GLYMA13G17670.2	protein_coding	-	-	-	-	-	-	-	-1	-	K7LZ52_SOYBN	UPI000295B9FC	-
GLYMA13G17690	13:21439095-21439095	T	downstream_gene_variant	MODIFIER	GLYMA13G17690.2	protein_coding	-	-	-	-	-	-	-	1	-	K7LZ53_SOYBN	UPI00023CF115	-
GLYMA13G17700	13:21439095-21439095	T	upstream_gene_variant	MODIFIER	GLYMA13G17700.1	protein_coding	-	-	-	-	-	-	-	-1	-	C6TG18_SOYBN	UPI0001B168DF	-
GLYMA13G17710	13:21439095-21439095	T	downstream_gene_variant	MODIFIER	GLYMA13G17710.1	protein_coding	-	-	-	-	-	-	-	-1	-	I1LYD2_SOYBN	UPI000233C778	-
GLYMA13G17690	13:21439221-21439221	A	downstream_gene_variant	MODIFIER	GLYMA13G17690.2	protein_coding	-	-	-	-	-	-	-	1	-	K7LZ53_SOYBN	UPI00023CF115	-
GLYMA13G17700	13:21439221-21439221	A	upstream_gene_variant	MODIFIER	GLYMA13G17700.1	protein_coding	-	-	-	-	-	-	-	-1	-	C6TG18_SOYBN	UPI0001B168DF	-
GLYMA13G17710	13:21439221-21439221	A	downstream_gene_variant	MODIFIER	GLYMA13G17710.1	protein_coding	-	-	-	-	-	-	-	-1	-	I1LYD2_SOYBN	UPI000233C778	-
GLYMA13G17690	13:21439241-21439241	A	downstream_gene_variant	MODIFIER	GLYMA13G17690.2	protein_coding	-	-	-	-	-	-	-	1	-	K7LZ53_SOYBN	UPI00023CF115	-
GLYMA13G17700	13:21439241-21439241	A	upstream_gene_variant	MODIFIER	GLYMA13G17700.1	protein_coding	-	-	-	-	-	-	-	-1	-	C6TG18_SOYBN	UPI0001B168DF	-
GLYMA13G17710	13:21439241-21439241	A	downstream_gene_variant	MODIFIER	GLYMA13G17710.1	protein_coding	-	-	-	-	-	-	-	-1	-	I1LYD2_SOYBN	UPI000233C778	-
GLYMA13G17690	13:21439286-21439286	C	downstream_gene_variant	MODIFIER	GLYMA13G17690.2	protein_coding	-	-	-	-	-	-	-	1	-	K7LZ53_SOYBN	UPI00023CF115	-
GLYMA13G17700	13:21439286-21439286	C	upstream_gene_variant	MODIFIER	GLYMA13G17700.1	protein_coding	-	-	-	-	-	-	-	-1	-	C6TG18_SOYBN	UPI0001B168DF	-
GLYMA13G17710	13:21439286-21439286	C	downstream_gene_variant	MODIFIER	GLYMA13G17710.1	protein_coding	-	-	-	-	-	-	-	-1	-	I1LYD2_SOYBN	UPI000233C778	-
GLYMA13G17690	13:21439346-21439346	A	downstream_gene_variant	MODIFIER	GLYMA13G17690.2	protein_coding	-	-	-	-	-	-	-	1	-	K7LZ53_SOYBN	UPI00023CF115	-
GLYMA13G17700	13:21439346-21439346	A	upstream_gene_variant	MODIFIER	GLYMA13G17700.1	protein_coding	-	-	-	-	-	-	-	-1	-	C6TG18_SOYBN	UPI0001B168DF	-
GLYMA13G17710	13:21439346-21439346	A	downstream_gene_variant	MODIFIER	GLYMA13G17710.1	protein_coding	-	-	-	-	-	-	-	-1	-	I1LYD2_SOYBN	UPI000233C778	-
GLYMA13G17740	13:21471577-21471577	C	3_prime_UTR_variant	MODIFIER	GLYMA13G17740.2	protein_coding	GLYMA13G17740.2:c.*190T>C	-	2130	-	-	-	-	1	-	K7LZ54_SOYBN	UPI0002951DEC	-
GLYMA13G17740	13:21471577-21471577	C	3_prime_UTR_variant	MODIFIER	GLYMA13G17740.3	protein_coding	GLYMA13G17740.3:c.*583T>C	-	2511	-	-	-	-	1	-	K7LZ56_SOYBN	UPI00023CF258	-
GLYMA13G17740	13:21471577-21471577	C	downstream_gene_variant	MODIFIER	GLYMA13G17740.4	protein_coding	-	-	-	-	-	-	-	1	-	K7LZ56_SOYBN	UPI00023CF258	-
GLYMA13G17740	13:21471577-21471577	C	downstream_gene_variant	MODIFIER	GLYMA13G17740.5	protein_coding	-	-	-	-	-	-	-	1	-	K7LZ57_SOYBN	UPI000294A591	-
GLYMA13G17740	13:21471577-21471577	C	3_prime_UTR_variant	MODIFIER	GLYMA13G17740.6	protein_coding	GLYMA13G17740.6:c.*583T>C	-	2458	-	-	-	-	1	-	K7LZ57_SOYBN	UPI000294A591	-
GLYMA13G17740	13:21476635-21476635	C	downstream_gene_variant	MODIFIER	GLYMA13G17740.2	protein_coding	-	-	-	-	-	-	-	1	-	K7LZ54_SOYBN	UPI0002951DEC	-
GLYMA13G17740	13:21476635-21476635	C	downstream_gene_variant	MODIFIER	GLYMA13G17740.3	protein_coding	-	-	-	-	-	-	-	1	-	K7LZ56_SOYBN	UPI00023CF258	-
GLYMA13G17740	13:21476635-21476635	C	downstream_gene_variant	MODIFIER	GLYMA13G17740.6	protein_coding	-	-	-	-	-	-	-	1	-	K7LZ57_SOYBN	UPI000294A591	-
GLYMA13G17750	13:21476635-21476635	C	upstream_gene_variant	MODIFIER	GLYMA13G17750.1	protein_coding	-	-	-	-	-	-	-	1	-	I1LYD6_SOYBN	UPI00023CF25A	-
GLYMA13G17750	13:21476635-21476635	C	upstream_gene_variant	MODIFIER	GLYMA13G17750.2	protein_coding	-	-	-	-	-	-	-	1	-	I1LYD7_SOYBN	UPI00023CF25B	-
GLYMA13G17750	13:21476635-21476635	C	upstream_gene_variant	MODIFIER	GLYMA13G17750.3	protein_coding	-	-	-	-	-	-	-	1	-	I1LYD8_SOYBN	UPI00023CF25C	-
GLYMA13G17750	13:21477135-21477135	T	upstream_gene_variant	MODIFIER	GLYMA13G17750.1	protein_coding	-	-	-	-	-	-	-	1	-	I1LYD6_SOYBN	UPI00023CF25A	-
GLYMA13G17750	13:21477135-21477135	T	upstream_gene_variant	MODIFIER	GLYMA13G17750.2	protein_coding	-	-	-	-	-	-	-	1	-	I1LYD7_SOYBN	UPI00023CF25B	-
GLYMA13G17750	13:21477135-21477135	T	upstream_gene_variant	MODIFIER	GLYMA13G17750.3	protein_coding	-	-	-	-	-	-	-	1	-	I1LYD8_SOYBN	UPI00023CF25C	-
GLYMA13G17750	13:21479469-21479469	T	upstream_gene_variant	MODIFIER	GLYMA13G17750.1	protein_coding	-	-	-	-	-	-	-	1	-	I1LYD6_SOYBN	UPI00023CF25A	-
GLYMA13G17750	13:21479469-21479469	T	upstream_gene_variant	MODIFIER	GLYMA13G17750.2	protein_coding	-	-	-	-	-	-	-	1	-	I1LYD7_SOYBN	UPI00023CF25B	-
GLYMA13G17750	13:21479469-21479469	T	upstream_gene_variant	MODIFIER	GLYMA13G17750.3	protein_coding	-	-	-	-	-	-	-	1	-	I1LYD8_SOYBN	UPI00023CF25C	-
GLYMA13G17750	13:21479470-21479470	T	upstream_gene_variant	MODIFIER	GLYMA13G17750.1	protein_coding	-	-	-	-	-	-	-	1	-	I1LYD6_SOYBN	UPI00023CF25A	-
GLYMA13G17750	13:21479470-21479470	T	upstream_gene_variant	MODIFIER	GLYMA13G17750.2	protein_coding	-	-	-	-	-	-	-	1	-	I1LYD7_SOYBN	UPI00023CF25B	-
GLYMA13G17750	13:21479470-21479470	T	upstream_gene_variant	MODIFIER	GLYMA13G17750.3	protein_coding	-	-	-	-	-	-	-	1	-	I1LYD8_SOYBN	UPI00023CF25C	-
GLYMA13G17750	13:21479471-21479471	T	upstream_gene_variant	MODIFIER	GLYMA13G17750.1	protein_coding	-	-	-	-	-	-	-	1	-	I1LYD6_SOYBN	UPI00023CF25A	-
GLYMA13G17750	13:21479471-21479471	T	upstream_gene_variant	MODIFIER	GLYMA13G17750.2	protein_coding	-	-	-	-	-	-	-	1	-	I1LYD7_SOYBN	UPI00023CF25B	-
GLYMA13G17750	13:21479471-21479471	T	upstream_gene_variant	MODIFIER	GLYMA13G17750.3	protein_coding	-	-	-	-	-	-	-	1	-	I1LYD8_SOYBN	UPI00023CF25C	-
GLYMA13G17780	13:21497359-21497359	T	downstream_gene_variant	MODIFIER	GLYMA13G17780.1	protein_coding	-	-	-	-	-	-	-	-1	-	I1LYE1_SOYBN	UPI00023CF25F	-
GLYMA13G17780	13:21503997-21503997	C	upstream_gene_variant	MODIFIER	GLYMA13G17780.1	protein_coding	-	-	-	-	-	-	-	-1	-	I1LYE1_SOYBN	UPI00023CF25F	-
GLYMA13G17780	13:21504457-21504457	T	upstream_gene_variant	MODIFIER	GLYMA13G17780.1	protein_coding	-	-	-	-	-	-	-	-1	-	I1LYE1_SOYBN	UPI00023CF25F	-
GLYMA13G17790	13:21508757-21508757	T	upstream_gene_variant	MODIFIER	GLYMA13G17790.1	protein_coding	-	-	-	-	-	-	-	1	-	I1LYE2_SOYBN	UPI000233BF0D	-
GLYMA13G17790	13:21509937-21509937	A	upstream_gene_variant	MODIFIER	GLYMA13G17790.1	protein_coding	-	-	-	-	-	-	-	1	-	I1LYE2_SOYBN	UPI000233BF0D	-
GLYMA13G17790	13:21509952-21509952	T	upstream_gene_variant	MODIFIER	GLYMA13G17790.1	protein_coding	-	-	-	-	-	-	-	1	-	I1LYE2_SOYBN	UPI000233BF0D	-
GLYMA13G17790	13:21510014-21510014	A	upstream_gene_variant	MODIFIER	GLYMA13G17790.1	protein_coding	-	-	-	-	-	-	-	1	-	I1LYE2_SOYBN	UPI000233BF0D	-
GLYMA13G17790	13:21510020-21510020	C	upstream_gene_variant	MODIFIER	GLYMA13G17790.1	protein_coding	-	-	-	-	-	-	-	1	-	I1LYE2_SOYBN	UPI000233BF0D	-
GLYMA13G17790	13:21510029-21510029	A	upstream_gene_variant	MODIFIER	GLYMA13G17790.1	protein_coding	-	-	-	-	-	-	-	1	-	I1LYE2_SOYBN	UPI000233BF0D	-
GLYMA13G17790	13:21510645-21510645	A	upstream_gene_variant	MODIFIER	GLYMA13G17790.1	protein_coding	-	-	-	-	-	-	-	1	-	I1LYE2_SOYBN	UPI000233BF0D	-
GLYMA13G17800	13:21519703-21519703	A	upstream_gene_variant	MODIFIER	GLYMA13G17800.1	protein_coding	-	-	-	-	-	-	-	1	-	I1LYE3_SOYBN	UPI000295C096	-
GLYMA13G17850	13:21557117-21557117	C	downstream_gene_variant	MODIFIER	GLYMA13G17850.2	protein_coding	-	-	-	-	-	-	-	1	-	K7LZ63_SOYBN	UPI000294B051	-
GLYMA13G17850	13:21557117-21557117	C	downstream_gene_variant	MODIFIER	GLYMA13G17850.3	protein_coding	-	-	-	-	-	-	-	1	-	K7LZ64_SOYBN	UPI000296428A	-
GLYMA13G17860	13:21557117-21557117	C	upstream_gene_variant	MODIFIER	GLYMA13G17860.2	protein_coding	-	-	-	-	-	-	-	-1	-	K7LZ65_SOYBN	UPI0001BA5DF8	-
GLYMA13G17870	13:21557117-21557117	C	downstream_gene_variant	MODIFIER	GLYMA13G17870.2	protein_coding	-	-	-	-	-	-	-	-1	-	K7LZ66_SOYBN	UPI00023CF269	-
GLYMA13G17870	13:21557117-21557117	C	downstream_gene_variant	MODIFIER	GLYMA13G17870.3	protein_coding	-	-	-	-	-	-	-	-1	-	K7LZ66_SOYBN	UPI00023CF269	-
GLYMA13G17870	13:21557117-21557117	C	downstream_gene_variant	MODIFIER	GLYMA13G17870.4	protein_coding	-	-	-	-	-	-	-	-1	-	K7LZ68_SOYBN	UPI000296F81F	-
GLYMA13G17870	13:21557117-21557117	C	downstream_gene_variant	MODIFIER	GLYMA13G17870.5	protein_coding	-	-	-	-	-	-	-	-1	-	K7LZ68_SOYBN	UPI000296F81F	-
GLYMA13G17870	13:21557117-21557117	C	downstream_gene_variant	MODIFIER	GLYMA13G17870.6	protein_coding	-	-	-	-	-	-	-	-1	-	K7LZ70_SOYBN	UPI000295DA3B	-
GLYMA13G17870	13:21557117-21557117	C	downstream_gene_variant	MODIFIER	GLYMA13G17870.7	protein_coding	-	-	-	-	-	-	-	-1	-	K7LZ70_SOYBN	UPI000295DA3B	-
GLYMA13G17870	13:21557117-21557117	C	downstream_gene_variant	MODIFIER	GLYMA13G17870.8	protein_coding	-	-	-	-	-	-	-	-1	-	K7LZ72_SOYBN	UPI00023CF268	-
GLYMA13G17870	13:21557117-21557117	C	downstream_gene_variant	MODIFIER	GLYMA13G17870.9	protein_coding	-	-	-	-	-	-	-	-1	-	K7LZ72_SOYBN	UPI00023CF268	-
GLYMA13G17870	13:21563788-21563788	A	intron_variant	MODIFIER	GLYMA13G17870.2	protein_coding	GLYMA13G17870.2:c.-16-1284A>T	-	-	-	-	-	-	-1	-	K7LZ66_SOYBN	UPI00023CF269	-
GLYMA13G17870	13:21563788-21563788	A	upstream_gene_variant	MODIFIER	GLYMA13G17870.3	protein_coding	-	-	-	-	-	-	-	-1	-	K7LZ66_SOYBN	UPI00023CF269	-
GLYMA13G17870	13:21563788-21563788	A	intron_variant	MODIFIER	GLYMA13G17870.4	protein_coding	GLYMA13G17870.4:c.-16-1284A>T	-	-	-	-	-	-	-1	-	K7LZ68_SOYBN	UPI000296F81F	-
GLYMA13G17870	13:21563788-21563788	A	upstream_gene_variant	MODIFIER	GLYMA13G17870.5	protein_coding	-	-	-	-	-	-	-	-1	-	K7LZ68_SOYBN	UPI000296F81F	-
GLYMA13G17870	13:21563788-21563788	A	intron_variant	MODIFIER	GLYMA13G17870.6	protein_coding	GLYMA13G17870.6:c.-16-1284A>T	-	-	-	-	-	-	-1	-	K7LZ70_SOYBN	UPI000295DA3B	-
GLYMA13G17870	13:21563788-21563788	A	upstream_gene_variant	MODIFIER	GLYMA13G17870.7	protein_coding	-	-	-	-	-	-	-	-1	-	K7LZ70_SOYBN	UPI000295DA3B	-
GLYMA13G17870	13:21563788-21563788	A	intron_variant	MODIFIER	GLYMA13G17870.8	protein_coding	GLYMA13G17870.8:c.-16-1284A>T	-	-	-	-	-	-	-1	-	K7LZ72_SOYBN	UPI00023CF268	-
GLYMA13G17870	13:21563788-21563788	A	upstream_gene_variant	MODIFIER	GLYMA13G17870.9	protein_coding	-	-	-	-	-	-	-	-1	-	K7LZ72_SOYBN	UPI00023CF268	-
GLYMA13G17870	13:21563791-21563791	C	intron_variant	MODIFIER	GLYMA13G17870.2	protein_coding	GLYMA13G17870.2:c.-16-1287T>G	-	-	-	-	-	-	-1	-	K7LZ66_SOYBN	UPI00023CF269	-
GLYMA13G17870	13:21563791-21563791	C	upstream_gene_variant	MODIFIER	GLYMA13G17870.3	protein_coding	-	-	-	-	-	-	-	-1	-	K7LZ66_SOYBN	UPI00023CF269	-
GLYMA13G17870	13:21563791-21563791	C	intron_variant	MODIFIER	GLYMA13G17870.4	protein_coding	GLYMA13G17870.4:c.-16-1287T>G	-	-	-	-	-	-	-1	-	K7LZ68_SOYBN	UPI000296F81F	-
GLYMA13G17870	13:21563791-21563791	C	upstream_gene_variant	MODIFIER	GLYMA13G17870.5	protein_coding	-	-	-	-	-	-	-	-1	-	K7LZ68_SOYBN	UPI000296F81F	-
GLYMA13G17870	13:21563791-21563791	C	intron_variant	MODIFIER	GLYMA13G17870.6	protein_coding	GLYMA13G17870.6:c.-16-1287T>G	-	-	-	-	-	-	-1	-	K7LZ70_SOYBN	UPI000295DA3B	-
GLYMA13G17870	13:21563791-21563791	C	upstream_gene_variant	MODIFIER	GLYMA13G17870.7	protein_coding	-	-	-	-	-	-	-	-1	-	K7LZ70_SOYBN	UPI000295DA3B	-
GLYMA13G17870	13:21563791-21563791	C	intron_variant	MODIFIER	GLYMA13G17870.8	protein_coding	GLYMA13G17870.8:c.-16-1287T>G	-	-	-	-	-	-	-1	-	K7LZ72_SOYBN	UPI00023CF268	-
GLYMA13G17870	13:21563791-21563791	C	upstream_gene_variant	MODIFIER	GLYMA13G17870.9	protein_coding	-	-	-	-	-	-	-	-1	-	K7LZ72_SOYBN	UPI00023CF268	-
GLYMA13G17870	13:21570353-21570353	G	upstream_gene_variant	MODIFIER	GLYMA13G17870.2	protein_coding	-	-	-	-	-	-	-	-1	-	K7LZ66_SOYBN	UPI00023CF269	-
GLYMA13G17870	13:21570353-21570353	G	upstream_gene_variant	MODIFIER	GLYMA13G17870.4	protein_coding	-	-	-	-	-	-	-	-1	-	K7LZ68_SOYBN	UPI000296F81F	-
GLYMA13G17870	13:21570353-21570353	G	upstream_gene_variant	MODIFIER	GLYMA13G17870.6	protein_coding	-	-	-	-	-	-	-	-1	-	K7LZ70_SOYBN	UPI000295DA3B	-
GLYMA13G17870	13:21570353-21570353	G	upstream_gene_variant	MODIFIER	GLYMA13G17870.8	protein_coding	-	-	-	-	-	-	-	-1	-	K7LZ72_SOYBN	UPI00023CF268	-
GLYMA13G17881	13:21570353-21570353	G	3_prime_UTR_variant	MODIFIER	GLYMA13G17881.1	protein_coding	GLYMA13G17881.1:c.*191T>C	-	4099	-	-	-	-	-1	-	K7LZ74_SOYBN	UPI000233C8DD	-
GLYMA13G17881	13:21578901-21578901	G	upstream_gene_variant	MODIFIER	GLYMA13G17881.1	protein_coding	-	-	-	-	-	-	-	-1	-	K7LZ74_SOYBN	UPI000233C8DD	-
GLYMA13G17890	13:21578901-21578901	G	downstream_gene_variant	MODIFIER	GLYMA13G17890.1	protein_coding	-	-	-	-	-	-	-	-1	-	I1LYF2_SOYBN	UPI00023CF3B8	-
GLYMA13G17881	13:21578908-21578908	A	upstream_gene_variant	MODIFIER	GLYMA13G17881.1	protein_coding	-	-	-	-	-	-	-	-1	-	K7LZ74_SOYBN	UPI000233C8DD	-
GLYMA13G17890	13:21578908-21578908	A	downstream_gene_variant	MODIFIER	GLYMA13G17890.1	protein_coding	-	-	-	-	-	-	-	-1	-	I1LYF2_SOYBN	UPI00023CF3B8	-
GLYMA13G17890	13:21588503-21588503	C	intron_variant	MODIFIER	GLYMA13G17890.1	protein_coding	GLYMA13G17890.1:c.235-301A>G	-	-	-	-	-	-	-1	-	I1LYF2_SOYBN	UPI00023CF3B8	-
GLYMA13G17901	13:21588503-21588503	C	downstream_gene_variant	MODIFIER	GLYMA13G17901.1	protein_coding	-	-	-	-	-	-	-	-1	-	K7LZ75_SOYBN	UPI000294DBC5	-
GLYMA13G17890	13:21591416-21591416	T	upstream_gene_variant	MODIFIER	GLYMA13G17890.1	protein_coding	-	-	-	-	-	-	-	-1	-	I1LYF2_SOYBN	UPI00023CF3B8	-
GLYMA13G17901	13:21591416-21591416	T	intron_variant	MODIFIER	GLYMA13G17901.1	protein_coding	GLYMA13G17901.1:c.*38+49T>A	-	-	-	-	-	-	-1	-	K7LZ75_SOYBN	UPI000294DBC5	-
GLYMA13G17910	13:21591416-21591416	T	downstream_gene_variant	MODIFIER	GLYMA13G17910.1	protein_coding	-	-	-	-	-	-	-	-1	-	I1LYF3_SOYBN	UPI000233C8DE	-
GLYMA13G17910	13:21591416-21591416	T	downstream_gene_variant	MODIFIER	GLYMA13G17910.2	protein_coding	-	-	-	-	-	-	-	-1	-	K7LZ76_SOYBN	UPI000296E136	-
GLYMA13G17890	13:21594480-21594480	A	upstream_gene_variant	MODIFIER	GLYMA13G17890.1	protein_coding	-	-	-	-	-	-	-	-1	-	I1LYF2_SOYBN	UPI00023CF3B8	-
GLYMA13G17901	13:21594480-21594480	A	upstream_gene_variant	MODIFIER	GLYMA13G17901.1	protein_coding	-	-	-	-	-	-	-	-1	-	K7LZ75_SOYBN	UPI000294DBC5	-
GLYMA13G17910	13:21594480-21594480	A	downstream_gene_variant	MODIFIER	GLYMA13G17910.1	protein_coding	-	-	-	-	-	-	-	-1	-	I1LYF3_SOYBN	UPI000233C8DE	-
GLYMA13G17910	13:21594480-21594480	A	downstream_gene_variant	MODIFIER	GLYMA13G17910.2	protein_coding	-	-	-	-	-	-	-	-1	-	K7LZ76_SOYBN	UPI000296E136	-
GLYMA13G17910	13:21603144-21603144	T	upstream_gene_variant	MODIFIER	GLYMA13G17910.1	protein_coding	-	-	-	-	-	-	-	-1	-	I1LYF3_SOYBN	UPI000233C8DE	-
GLYMA13G17910	13:21603144-21603144	T	upstream_gene_variant	MODIFIER	GLYMA13G17910.2	protein_coding	-	-	-	-	-	-	-	-1	-	K7LZ76_SOYBN	UPI000296E136	-
GLYMA13G18131	13:21774579-21774579	T	upstream_gene_variant	MODIFIER	GLYMA13G18131.1	protein_coding	-	-	-	-	-	-	-	1	-	K7LZ93_SOYBN	UPI00023CF67A	-
GLYMA13G18131	13:21774582-21774582	C	upstream_gene_variant	MODIFIER	GLYMA13G18131.1	protein_coding	-	-	-	-	-	-	-	1	-	K7LZ93_SOYBN	UPI00023CF67A	-
GLYMA13G18131	13:21774701-21774701	T	upstream_gene_variant	MODIFIER	GLYMA13G18131.1	protein_coding	-	-	-	-	-	-	-	1	-	K7LZ93_SOYBN	UPI00023CF67A	-
GLYMA13G18131	13:21774734-21774734	G	upstream_gene_variant	MODIFIER	GLYMA13G18131.1	protein_coding	-	-	-	-	-	-	-	1	-	K7LZ93_SOYBN	UPI00023CF67A	-
GLYMA13G18131	13:21774736-21774736	G	upstream_gene_variant	MODIFIER	GLYMA13G18131.1	protein_coding	-	-	-	-	-	-	-	1	-	K7LZ93_SOYBN	UPI00023CF67A	-
GLYMA13G18131	13:21774738-21774738	C	upstream_gene_variant	MODIFIER	GLYMA13G18131.1	protein_coding	-	-	-	-	-	-	-	1	-	K7LZ93_SOYBN	UPI00023CF67A	-
GLYMA13G18131	13:21774874-21774874	T	upstream_gene_variant	MODIFIER	GLYMA13G18131.1	protein_coding	-	-	-	-	-	-	-	1	-	K7LZ93_SOYBN	UPI00023CF67A	-
GLYMA13G18131	13:21775572-21775572	G	upstream_gene_variant	MODIFIER	GLYMA13G18131.1	protein_coding	-	-	-	-	-	-	-	1	-	K7LZ93_SOYBN	UPI00023CF67A	-
GLYMA13G18131	13:21775582-21775582	C	upstream_gene_variant	MODIFIER	GLYMA13G18131.1	protein_coding	-	-	-	-	-	-	-	1	-	K7LZ93_SOYBN	UPI00023CF67A	-
GLYMA13G18131	13:21775593-21775593	C	upstream_gene_variant	MODIFIER	GLYMA13G18131.1	protein_coding	-	-	-	-	-	-	-	1	-	K7LZ93_SOYBN	UPI00023CF67A	-
GLYMA13G18131	13:21775609-21775609	G	upstream_gene_variant	MODIFIER	GLYMA13G18131.1	protein_coding	-	-	-	-	-	-	-	1	-	K7LZ93_SOYBN	UPI00023CF67A	-
GLYMA13G18131	13:21779456-21779456	A	downstream_gene_variant	MODIFIER	GLYMA13G18131.1	protein_coding	-	-	-	-	-	-	-	1	-	K7LZ93_SOYBN	UPI00023CF67A	-
GLYMA13G18131	13:21779457-21779457	T	downstream_gene_variant	MODIFIER	GLYMA13G18131.1	protein_coding	-	-	-	-	-	-	-	1	-	K7LZ93_SOYBN	UPI00023CF67A	-
GLYMA13G18131	13:21779459-21779459	A	downstream_gene_variant	MODIFIER	GLYMA13G18131.1	protein_coding	-	-	-	-	-	-	-	1	-	K7LZ93_SOYBN	UPI00023CF67A	-
GLYMA13G18131	13:21781012-21781012	C	downstream_gene_variant	MODIFIER	GLYMA13G18131.1	protein_coding	-	-	-	-	-	-	-	1	-	K7LZ93_SOYBN	UPI00023CF67A	-
-	13:21793662-21793662	T	intergenic_variant	MODIFIER	-	-	-	-	-	-	-	-	-	-	-	-	-	-
-	13:21793666-21793666	T	intergenic_variant	MODIFIER	-	-	-	-	-	-	-	-	-	-	-	-	-	-
GLYMA13G18140	13:21823578-21823578	C	downstream_gene_variant	MODIFIER	GLYMA13G18140.2	protein_coding	-	-	-	-	-	-	-	1	-	K7LZ94_SOYBN	UPI000294A895	-
GLYMA13G18140	13:21823589-21823589	T	downstream_gene_variant	MODIFIER	GLYMA13G18140.2	protein_coding	-	-	-	-	-	-	-	1	-	K7LZ94_SOYBN	UPI000294A895	-
GLYMA13G18140	13:21826096-21826096	T	downstream_gene_variant	MODIFIER	GLYMA13G18140.2	protein_coding	-	-	-	-	-	-	-	1	-	K7LZ94_SOYBN	UPI000294A895	-
GLYMA13G18150	13:21826096-21826096	T	upstream_gene_variant	MODIFIER	GLYMA13G18150.1	protein_coding	-	-	-	-	-	-	-	1	-	I1LYH5_SOYBN	UPI00023CF684	-
GLYMA13G18140	13:21826097-21826097	T	downstream_gene_variant	MODIFIER	GLYMA13G18140.2	protein_coding	-	-	-	-	-	-	-	1	-	K7LZ94_SOYBN	UPI000294A895	-
GLYMA13G18150	13:21826097-21826097	T	upstream_gene_variant	MODIFIER	GLYMA13G18150.1	protein_coding	-	-	-	-	-	-	-	1	-	I1LYH5_SOYBN	UPI00023CF684	-
GLYMA13G18140	13:21826098-21826098	T	downstream_gene_variant	MODIFIER	GLYMA13G18140.2	protein_coding	-	-	-	-	-	-	-	1	-	K7LZ94_SOYBN	UPI000294A895	-
GLYMA13G18150	13:21826098-21826098	T	upstream_gene_variant	MODIFIER	GLYMA13G18150.1	protein_coding	-	-	-	-	-	-	-	1	-	I1LYH5_SOYBN	UPI00023CF684	-
GLYMA13G18140	13:21826137-21826137	G	downstream_gene_variant	MODIFIER	GLYMA13G18140.2	protein_coding	-	-	-	-	-	-	-	1	-	K7LZ94_SOYBN	UPI000294A895	-
GLYMA13G18150	13:21826137-21826137	G	upstream_gene_variant	MODIFIER	GLYMA13G18150.1	protein_coding	-	-	-	-	-	-	-	1	-	I1LYH5_SOYBN	UPI00023CF684	-
GLYMA13G18210	13:21880130-21880130	G	upstream_gene_variant	MODIFIER	GLYMA13G18210.1	protein_coding	-	-	-	-	-	-	-	-1	-	I1LYI0_SOYBN	UPI000233C8E7	-
-	13:21882730-21882730	G	intergenic_variant	MODIFIER	-	-	-	-	-	-	-	-	-	-	-	-	-	-
-	13:21882733-21882733	A	intergenic_variant	MODIFIER	-	-	-	-	-	-	-	-	-	-	-	-	-	-
GLYMA13G18260	13:21936769-21936769	A	downstream_gene_variant	MODIFIER	GLYMA13G18260.1	protein_coding	-	-	-	-	-	-	-	1	-	I1LYI5_SOYBN	UPI000294CDBE	-
GLYMA13G18260	13:21936769-21936769	A	downstream_gene_variant	MODIFIER	GLYMA13G18260.2	protein_coding	-	-	-	-	-	-	-	1	-	I1LYI6_SOYBN	UPI000233C8EB	-
GLYMA13G18260	13:21937036-21937036	A	downstream_gene_variant	MODIFIER	GLYMA13G18260.1	protein_coding	-	-	-	-	-	-	-	1	-	I1LYI5_SOYBN	UPI000294CDBE	-
GLYMA13G18260	13:21937036-21937036	A	downstream_gene_variant	MODIFIER	GLYMA13G18260.2	protein_coding	-	-	-	-	-	-	-	1	-	I1LYI6_SOYBN	UPI000233C8EB	-
GLYMA13G18260	13:21937847-21937847	T	downstream_gene_variant	MODIFIER	GLYMA13G18260.1	protein_coding	-	-	-	-	-	-	-	1	-	I1LYI5_SOYBN	UPI000294CDBE	-
GLYMA13G18260	13:21937847-21937847	T	downstream_gene_variant	MODIFIER	GLYMA13G18260.2	protein_coding	-	-	-	-	-	-	-	1	-	I1LYI6_SOYBN	UPI000233C8EB	-
GLYMA13G18260	13:21937880-21937880	G	downstream_gene_variant	MODIFIER	GLYMA13G18260.1	protein_coding	-	-	-	-	-	-	-	1	-	I1LYI5_SOYBN	UPI000294CDBE	-
GLYMA13G18260	13:21937880-21937880	G	downstream_gene_variant	MODIFIER	GLYMA13G18260.2	protein_coding	-	-	-	-	-	-	-	1	-	I1LYI6_SOYBN	UPI000233C8EB	-
GLYMA13G18260	13:21937916-21937916	G	downstream_gene_variant	MODIFIER	GLYMA13G18260.1	protein_coding	-	-	-	-	-	-	-	1	-	I1LYI5_SOYBN	UPI000294CDBE	-
GLYMA13G18260	13:21937916-21937916	G	downstream_gene_variant	MODIFIER	GLYMA13G18260.2	protein_coding	-	-	-	-	-	-	-	1	-	I1LYI6_SOYBN	UPI000233C8EB	-
GLYMA13G18260	13:21937921-21937921	A	downstream_gene_variant	MODIFIER	GLYMA13G18260.1	protein_coding	-	-	-	-	-	-	-	1	-	I1LYI5_SOYBN	UPI000294CDBE	-
GLYMA13G18260	13:21937921-21937921	A	downstream_gene_variant	MODIFIER	GLYMA13G18260.2	protein_coding	-	-	-	-	-	-	-	1	-	I1LYI6_SOYBN	UPI000233C8EB	-
GLYMA13G18280	13:21940099-21940099	C	upstream_gene_variant	MODIFIER	GLYMA13G18280.2	protein_coding	-	-	-	-	-	-	-	1	-	K7LZ98_SOYBN	UPI000233C8EC	-
GLYMA13G18280	13:21942545-21942545	T	upstream_gene_variant	MODIFIER	GLYMA13G18280.2	protein_coding	-	-	-	-	-	-	-	1	-	K7LZ98_SOYBN	UPI000233C8EC	-
GLYMA13G18291	13:21942545-21942545	T	downstream_gene_variant	MODIFIER	GLYMA13G18291.1	protein_coding	-	-	-	-	-	-	-	-1	-	K7LZ99_SOYBN	UPI00029594FC	-
GLYMA13G18280	13:21946769-21946769	G	downstream_gene_variant	MODIFIER	GLYMA13G18280.2	protein_coding	-	-	-	-	-	-	-	1	-	K7LZ98_SOYBN	UPI000233C8EC	-
GLYMA13G18291	13:21946769-21946769	G	3_prime_UTR_variant	MODIFIER	GLYMA13G18291.1	protein_coding	GLYMA13G18291.1:c.*140T>C	-	2171	-	-	-	-	-1	-	K7LZ99_SOYBN	UPI00029594FC	-
GLYMA13G18291	13:21951912-21951912	T	upstream_gene_variant	MODIFIER	GLYMA13G18291.1	protein_coding	-	-	-	-	-	-	-	-1	-	K7LZ99_SOYBN	UPI00029594FC	-
GLYMA13G18300	13:21951912-21951912	T	upstream_gene_variant	MODIFIER	GLYMA13G18300.2	protein_coding	-	-	-	-	-	-	-	1	-	K7LZA0_SOYBN	UPI000233C8EE	-
GLYMA13G18291	13:21951915-21951915	A	upstream_gene_variant	MODIFIER	GLYMA13G18291.1	protein_coding	-	-	-	-	-	-	-	-1	-	K7LZ99_SOYBN	UPI00029594FC	-
GLYMA13G18300	13:21951915-21951915	A	upstream_gene_variant	MODIFIER	GLYMA13G18300.2	protein_coding	-	-	-	-	-	-	-	1	-	K7LZA0_SOYBN	UPI000233C8EE	-
GLYMA13G18310	13:21965420-21965420	A	downstream_gene_variant	MODIFIER	GLYMA13G18310.1	protein_coding	-	-	-	-	-	-	-	1	-	I1LYJ0_SOYBN	UPI000233C06A	-
GLYMA13G18320	13:21965420-21965420	A	downstream_gene_variant	MODIFIER	GLYMA13G18320.1	protein_coding	-	-	-	-	-	-	-	-1	-	I1LYJ1_SOYBN	UPI00023CF7D5	-
GLYMA13G18320	13:21974643-21974643	T	upstream_gene_variant	MODIFIER	GLYMA13G18320.1	protein_coding	-	-	-	-	-	-	-	-1	-	I1LYJ1_SOYBN	UPI00023CF7D5	-
GLYMA13G18330	13:21974643-21974643	T	upstream_gene_variant	MODIFIER	GLYMA13G18330.1	protein_coding	-	-	-	-	-	-	-	1	-	I1LYJ2_SOYBN	UPI00005B0CEF	-
GLYMA13G18330	13:21981558-21981558	G	downstream_gene_variant	MODIFIER	GLYMA13G18330.1	protein_coding	-	-	-	-	-	-	-	1	-	I1LYJ2_SOYBN	UPI00005B0CEF	-
GLYMA13G18330	13:21981565-21981565	A	downstream_gene_variant	MODIFIER	GLYMA13G18330.1	protein_coding	-	-	-	-	-	-	-	1	-	I1LYJ2_SOYBN	UPI00005B0CEF	-
GLYMA13G18340	13:21993461-21993461	C	downstream_gene_variant	MODIFIER	GLYMA13G18340.1	protein_coding	-	-	-	-	-	-	-	1	-	I1LYJ3_SOYBN	UPI00023CF7D8	-
GLYMA13G18340	13:21993467-21993467	T	downstream_gene_variant	MODIFIER	GLYMA13G18340.1	protein_coding	-	-	-	-	-	-	-	1	-	I1LYJ3_SOYBN	UPI00023CF7D8	-
GLYMA13G18340	13:21993497-21993497	C	downstream_gene_variant	MODIFIER	GLYMA13G18340.1	protein_coding	-	-	-	-	-	-	-	1	-	I1LYJ3_SOYBN	UPI00023CF7D8	-
GLYMA13G18350	13:21996654-21996654	C	upstream_gene_variant	MODIFIER	GLYMA13G18350.1	protein_coding	-	-	-	-	-	-	-	1	-	I1LYJ4_SOYBN	UPI000233CA63	-
GLYMA13G18350	13:21997555-21997555	T	upstream_gene_variant	MODIFIER	GLYMA13G18350.1	protein_coding	-	-	-	-	-	-	-	1	-	I1LYJ4_SOYBN	UPI000233CA63	-
GLYMA13G18350	13:21997560-21997560	C	upstream_gene_variant	MODIFIER	GLYMA13G18350.1	protein_coding	-	-	-	-	-	-	-	1	-	I1LYJ4_SOYBN	UPI000233CA63	-
-	13:22007886-22007886	G	intergenic_variant	MODIFIER	-	-	-	-	-	-	-	-	-	-	-	-	-	-
GLYMA13G18370	13:22011559-22011559	T	upstream_gene_variant	MODIFIER	GLYMA13G18370.2	protein_coding	-	-	-	-	-	-	-	1	-	K7LZA1_SOYBN	UPI0002965565	-
GLYMA13G18370	13:22012589-22012589	A	upstream_gene_variant	MODIFIER	GLYMA13G18370.2	protein_coding	-	-	-	-	-	-	-	1	-	K7LZA1_SOYBN	UPI0002965565	-
GLYMA13G18370	13:22012590-22012590	A	upstream_gene_variant	MODIFIER	GLYMA13G18370.2	protein_coding	-	-	-	-	-	-	-	1	-	K7LZA1_SOYBN	UPI0002965565	-
GLYMA13G18370	13:22020097-22020097	T	downstream_gene_variant	MODIFIER	GLYMA13G18370.2	protein_coding	-	-	-	-	-	-	-	1	-	K7LZA1_SOYBN	UPI0002965565	-
GLYMA13G18370	13:22020137-22020137	C	downstream_gene_variant	MODIFIER	GLYMA13G18370.2	protein_coding	-	-	-	-	-	-	-	1	-	K7LZA1_SOYBN	UPI0002965565	-
-	13:22025136-22025136	G	intergenic_variant	MODIFIER	-	-	-	-	-	-	-	-	-	-	-	-	-	-
-	13:22030005-22030005	T	intergenic_variant	MODIFIER	-	-	-	-	-	-	-	-	-	-	-	-	-	-
-	13:22030546-22030546	A	intergenic_variant	MODIFIER	-	-	-	-	-	-	-	-	-	-	-	-	-	-
-	13:22032145-22032145	T	intergenic_variant	MODIFIER	-	-	-	-	-	-	-	-	-	-	-	-	-	-
-	13:22032596-22032596	T	intergenic_variant	MODIFIER	-	-	-	-	-	-	-	-	-	-	-	-	-	-
-	13:22035290-22035290	T	intergenic_variant	MODIFIER	-	-	-	-	-	-	-	-	-	-	-	-	-	-
GLYMA13G18390	13:22045183-22045183	T	upstream_gene_variant	MODIFIER	GLYMA13G18390.1	protein_coding	-	-	-	-	-	-	-	1	-	I1LYJ6_SOYBN	UPI000295BF55	-
GLYMA13G18390	13:22052489-22052489	C	downstream_gene_variant	MODIFIER	GLYMA13G18390.1	protein_coding	-	-	-	-	-	-	-	1	-	I1LYJ6_SOYBN	UPI000295BF55	-
GLYMA13G18400	13:22066644-22066644	G	downstream_gene_variant	MODIFIER	GLYMA13G18400.1	protein_coding	-	-	-	-	-	-	-	-1	-	C6T1T9_SOYBN	UPI0001B14D90	-
GLYMA13G18400	13:22066986-22066986	A	downstream_gene_variant	MODIFIER	GLYMA13G18400.1	protein_coding	-	-	-	-	-	-	-	-1	-	C6T1T9_SOYBN	UPI0001B14D90	-
GLYMA13G18400	13:22070965-22070965	A	upstream_gene_variant	MODIFIER	GLYMA13G18400.1	protein_coding	-	-	-	-	-	-	-	-1	-	C6T1T9_SOYBN	UPI0001B14D90	-
GLYMA13G18400	13:22072260-22072260	C	upstream_gene_variant	MODIFIER	GLYMA13G18400.1	protein_coding	-	-	-	-	-	-	-	-1	-	C6T1T9_SOYBN	UPI0001B14D90	-
GLYMA13G18400	13:22072682-22072682	C	upstream_gene_variant	MODIFIER	GLYMA13G18400.1	protein_coding	-	-	-	-	-	-	-	-1	-	C6T1T9_SOYBN	UPI0001B14D90	-
GLYMA13G18400	13:22072717-22072717	T	upstream_gene_variant	MODIFIER	GLYMA13G18400.1	protein_coding	-	-	-	-	-	-	-	-1	-	C6T1T9_SOYBN	UPI0001B14D90	-
GLYMA13G18400	13:22072755-22072755	T	upstream_gene_variant	MODIFIER	GLYMA13G18400.1	protein_coding	-	-	-	-	-	-	-	-1	-	C6T1T9_SOYBN	UPI0001B14D90	-
GLYMA13G18400	13:22073097-22073097	A	upstream_gene_variant	MODIFIER	GLYMA13G18400.1	protein_coding	-	-	-	-	-	-	-	-1	-	C6T1T9_SOYBN	UPI0001B14D90	-
GLYMA13G18400	13:22073106-22073106	G	upstream_gene_variant	MODIFIER	GLYMA13G18400.1	protein_coding	-	-	-	-	-	-	-	-1	-	C6T1T9_SOYBN	UPI0001B14D90	-
-	13:22074332-22074332	C	intergenic_variant	MODIFIER	-	-	-	-	-	-	-	-	-	-	-	-	-	-
-	13:22075591-22075591	T	intergenic_variant	MODIFIER	-	-	-	-	-	-	-	-	-	-	-	-	-	-
-	13:22075618-22075618	C	intergenic_variant	MODIFIER	-	-	-	-	-	-	-	-	-	-	-	-	-	-
-	13:22075648-22075648	T	intergenic_variant	MODIFIER	-	-	-	-	-	-	-	-	-	-	-	-	-	-
-	13:22075653-22075653	G	intergenic_variant	MODIFIER	-	-	-	-	-	-	-	-	-	-	-	-	-	-
GLYMA13G18410	13:22076394-22076394	T	upstream_gene_variant	MODIFIER	GLYMA13G18410.1	protein_coding	-	-	-	-	-	-	-	1	-	C6TDG7_SOYBN	UPI0001B15B51	-
GLYMA13G18410	13:22076401-22076401	G	upstream_gene_variant	MODIFIER	GLYMA13G18410.1	protein_coding	-	-	-	-	-	-	-	1	-	C6TDG7_SOYBN	UPI0001B15B51	-
GLYMA13G18460	13:22127522-22127522	T	upstream_gene_variant	MODIFIER	GLYMA13G18460.1	protein_coding	-	-	-	-	-	-	-	-1	-	I1LYK2_SOYBN	UPI000233CA68	-
GLYMA13G18470	13:22127522-22127522	T	downstream_gene_variant	MODIFIER	GLYMA13G18470.1	protein_coding	-	-	-	-	-	-	-	-1	-	I1LYK3_SOYBN	UPI0002969F69	-
GLYMA13G18510	13:22166040-22166040	C	3_prime_UTR_variant	MODIFIER	GLYMA13G18510.1	protein_coding	GLYMA13G18510.1:c.*122T>C	-	1347	-	-	-	-	1	-	I1LYK5_SOYBN	UPI00023CF931	-
GLYMA13G18510	13:22168313-22168313	C	downstream_gene_variant	MODIFIER	GLYMA13G18510.1	protein_coding	-	-	-	-	-	-	-	1	-	I1LYK5_SOYBN	UPI00023CF931	-
GLYMA13G18530	13:22177292-22177292	T	upstream_gene_variant	MODIFIER	GLYMA13G18530.1	protein_coding	-	-	-	-	-	-	-	1	-	I1LYK6_SOYBN	UPI00023CF935	-
GLYMA13G18530	13:22177292-22177292	T	upstream_gene_variant	MODIFIER	GLYMA13G18530.2	protein_coding	-	-	-	-	-	-	-	1	-	C6SVP2_SOYBN	UPI0001B1581E	-
GLYMA13G18530	13:22177292-22177292	T	upstream_gene_variant	MODIFIER	GLYMA13G18530.4	protein_coding	-	-	-	-	-	-	-	1	-	K7LZA5_SOYBN	UPI000296CB07	-
GLYMA13G18530	13:22177292-22177292	T	upstream_gene_variant	MODIFIER	GLYMA13G18530.5	protein_coding	-	-	-	-	-	-	-	1	-	C6SVP2_SOYBN	UPI0001B1581E	-
GLYMA13G18540	13:22177292-22177292	T	upstream_gene_variant	MODIFIER	GLYMA13G18540.1	protein_coding	-	-	-	-	-	-	-	1	-	I1LYK9_SOYBN	UPI000233CA69	-
GLYMA13G18581	13:22214237-22214237	T	downstream_gene_variant	MODIFIER	GLYMA13G18581.1	protein_coding	-	-	-	-	-	-	-	1	-	K7LZA8_SOYBN	UPI0002959961	-
GLYMA13G18581	13:22216387-22216387	T	downstream_gene_variant	MODIFIER	GLYMA13G18581.1	protein_coding	-	-	-	-	-	-	-	1	-	K7LZA8_SOYBN	UPI0002959961	-
GLYMA13G18581	13:22217394-22217394	G	downstream_gene_variant	MODIFIER	GLYMA13G18581.1	protein_coding	-	-	-	-	-	-	-	1	-	K7LZA8_SOYBN	UPI0002959961	-
-	13:22220048-22220048	A	intergenic_variant	MODIFIER	-	-	-	-	-	-	-	-	-	-	-	-	-	-
-	13:22220101-22220101	G	intergenic_variant	MODIFIER	-	-	-	-	-	-	-	-	-	-	-	-	-	-
GLYMA13G18590	13:22221420-22221420	T	downstream_gene_variant	MODIFIER	GLYMA13G18590.1	protein_coding	-	-	-	-	-	-	-	-1	-	C6T489_SOYBN	UPI0001B15812	-
GLYMA13G18590	13:22221423-22221423	C	downstream_gene_variant	MODIFIER	GLYMA13G18590.1	protein_coding	-	-	-	-	-	-	-	-1	-	C6T489_SOYBN	UPI0001B15812	-
GLYMA13G18590	13:22221431-22221431	T	downstream_gene_variant	MODIFIER	GLYMA13G18590.1	protein_coding	-	-	-	-	-	-	-	-1	-	C6T489_SOYBN	UPI0001B15812	-
GLYMA13G18590	13:22221444-22221444	G	downstream_gene_variant	MODIFIER	GLYMA13G18590.1	protein_coding	-	-	-	-	-	-	-	-1	-	C6T489_SOYBN	UPI0001B15812	-
GLYMA13G18590	13:22221445-22221445	A	downstream_gene_variant	MODIFIER	GLYMA13G18590.1	protein_coding	-	-	-	-	-	-	-	-1	-	C6T489_SOYBN	UPI0001B15812	-
GLYMA13G18590	13:22221455-22221455	C	downstream_gene_variant	MODIFIER	GLYMA13G18590.1	protein_coding	-	-	-	-	-	-	-	-1	-	C6T489_SOYBN	UPI0001B15812	-
GLYMA13G18610	13:22236015-22236015	T	upstream_gene_variant	MODIFIER	GLYMA13G18610.1	protein_coding	-	-	-	-	-	-	-	1	-	I1LYL5_SOYBN	UPI00023CFAA1	-
GLYMA13G18610	13:22236015-22236015	T	upstream_gene_variant	MODIFIER	GLYMA13G18610.3	protein_coding	-	-	-	-	-	-	-	1	-	I1LYL7_SOYBN	UPI000233C06D	-
GLYMA13G18610	13:22236021-22236021	C	upstream_gene_variant	MODIFIER	GLYMA13G18610.1	protein_coding	-	-	-	-	-	-	-	1	-	I1LYL5_SOYBN	UPI00023CFAA1	-
GLYMA13G18610	13:22236021-22236021	C	upstream_gene_variant	MODIFIER	GLYMA13G18610.3	protein_coding	-	-	-	-	-	-	-	1	-	I1LYL7_SOYBN	UPI000233C06D	-
GLYMA13G18610	13:22236022-22236022	T	upstream_gene_variant	MODIFIER	GLYMA13G18610.1	protein_coding	-	-	-	-	-	-	-	1	-	I1LYL5_SOYBN	UPI00023CFAA1	-
GLYMA13G18610	13:22236022-22236022	T	upstream_gene_variant	MODIFIER	GLYMA13G18610.3	protein_coding	-	-	-	-	-	-	-	1	-	I1LYL7_SOYBN	UPI000233C06D	-
GLYMA13G18610	13:22242425-22242425	C	downstream_gene_variant	MODIFIER	GLYMA13G18610.1	protein_coding	-	-	-	-	-	-	-	1	-	I1LYL5_SOYBN	UPI00023CFAA1	-
GLYMA13G18610	13:22242425-22242425	C	downstream_gene_variant	MODIFIER	GLYMA13G18610.3	protein_coding	-	-	-	-	-	-	-	1	-	I1LYL7_SOYBN	UPI000233C06D	-
GLYMA13G18610	13:22242461-22242461	T	downstream_gene_variant	MODIFIER	GLYMA13G18610.1	protein_coding	-	-	-	-	-	-	-	1	-	I1LYL5_SOYBN	UPI00023CFAA1	-
GLYMA13G18610	13:22242461-22242461	T	downstream_gene_variant	MODIFIER	GLYMA13G18610.3	protein_coding	-	-	-	-	-	-	-	1	-	I1LYL7_SOYBN	UPI000233C06D	-
GLYMA13G18610	13:22242663-22242663	C	downstream_gene_variant	MODIFIER	GLYMA13G18610.1	protein_coding	-	-	-	-	-	-	-	1	-	I1LYL5_SOYBN	UPI00023CFAA1	-
GLYMA13G18610	13:22242663-22242663	C	downstream_gene_variant	MODIFIER	GLYMA13G18610.3	protein_coding	-	-	-	-	-	-	-	1	-	I1LYL7_SOYBN	UPI000233C06D	-
GLYMA13G18610	13:22246111-22246111	A	downstream_gene_variant	MODIFIER	GLYMA13G18610.1	protein_coding	-	-	-	-	-	-	-	1	-	I1LYL5_SOYBN	UPI00023CFAA1	-
GLYMA13G18610	13:22246111-22246111	A	downstream_gene_variant	MODIFIER	GLYMA13G18610.3	protein_coding	-	-	-	-	-	-	-	1	-	I1LYL7_SOYBN	UPI000233C06D	-
GLYMA13G18620	13:22255428-22255428	A	upstream_gene_variant	MODIFIER	GLYMA13G18620.2	protein_coding	-	-	-	-	-	-	-	1	-	K7LZA9_SOYBN	UPI000233CA6C	-
GLYMA13G18620	13:22257043-22257043	A	upstream_gene_variant	MODIFIER	GLYMA13G18620.2	protein_coding	-	-	-	-	-	-	-	1	-	K7LZA9_SOYBN	UPI000233CA6C	-
GLYMA13G18620	13:22266504-22266504	G	downstream_gene_variant	MODIFIER	GLYMA13G18620.2	protein_coding	-	-	-	-	-	-	-	1	-	K7LZA9_SOYBN	UPI000233CA6C	-
GLYMA13G18620	13:22266555-22266555	G	downstream_gene_variant	MODIFIER	GLYMA13G18620.2	protein_coding	-	-	-	-	-	-	-	1	-	K7LZA9_SOYBN	UPI000233CA6C	-
-	13:22286331-22286331	C	intergenic_variant	MODIFIER	-	-	-	-	-	-	-	-	-	-	-	-	-	-
-	13:22288710-22288710	T	intergenic_variant	MODIFIER	-	-	-	-	-	-	-	-	-	-	-	-	-	-
-	13:22288744-22288744	A	intergenic_variant	MODIFIER	-	-	-	-	-	-	-	-	-	-	-	-	-	-
-	13:22291682-22291682	G	intergenic_variant	MODIFIER	-	-	-	-	-	-	-	-	-	-	-	-	-	-
GLYMA13G18640	13:22312275-22312275	A	5_prime_UTR_variant	MODIFIER	GLYMA13G18640.1	protein_coding	GLYMA13G18640.1:c.-195G>A	-	33	-	-	-	-	1	-	I1LYM0_SOYBN	UPI000233C06E	-
GLYMA13G18650	13:22312275-22312275	A	downstream_gene_variant	MODIFIER	GLYMA13G18650.1	protein_coding	-	-	-	-	-	-	-	-1	-	I1LYM1_SOYBN	UPI00023CFAA9	-
GLYMA13G18680	13:22351712-22351712	G	downstream_gene_variant	MODIFIER	GLYMA13G18680.1	protein_coding	-	-	-	-	-	-	-	1	-	I1LYM4_SOYBN	UPI000296946B	-
GLYMA13G18690	13:22351712-22351712	G	upstream_gene_variant	MODIFIER	GLYMA13G18690.1	protein_coding	-	-	-	-	-	-	-	1	-	I1LYM5_SOYBN	UPI000233C070	-
GLYMA13G18690	13:22365785-22365785	C	downstream_gene_variant	MODIFIER	GLYMA13G18690.1	protein_coding	-	-	-	-	-	-	-	1	-	I1LYM5_SOYBN	UPI000233C070	-
GLYMA13G18700	13:22365785-22365785	C	upstream_gene_variant	MODIFIER	GLYMA13G18700.3	protein_coding	-	-	-	-	-	-	-	1	-	K7LZB4_SOYBN	UPI000233C071	-
GLYMA13G18700	13:22365785-22365785	C	upstream_gene_variant	MODIFIER	GLYMA13G18700.4	protein_coding	-	-	-	-	-	-	-	1	-	K7LZB4_SOYBN	UPI000233C071	-
GLYMA13G18700	13:22365785-22365785	C	upstream_gene_variant	MODIFIER	GLYMA13G18700.5	protein_coding	-	-	-	-	-	-	-	1	-	K7LZB4_SOYBN	UPI000233C071	-
GLYMA13G18690	13:22366059-22366059	T	downstream_gene_variant	MODIFIER	GLYMA13G18690.1	protein_coding	-	-	-	-	-	-	-	1	-	I1LYM5_SOYBN	UPI000233C070	-
GLYMA13G18700	13:22366059-22366059	T	upstream_gene_variant	MODIFIER	GLYMA13G18700.3	protein_coding	-	-	-	-	-	-	-	1	-	K7LZB4_SOYBN	UPI000233C071	-
GLYMA13G18700	13:22366059-22366059	T	upstream_gene_variant	MODIFIER	GLYMA13G18700.4	protein_coding	-	-	-	-	-	-	-	1	-	K7LZB4_SOYBN	UPI000233C071	-
GLYMA13G18700	13:22366059-22366059	T	upstream_gene_variant	MODIFIER	GLYMA13G18700.5	protein_coding	-	-	-	-	-	-	-	1	-	K7LZB4_SOYBN	UPI000233C071	-
GLYMA13G18690	13:22366143-22366143	G	downstream_gene_variant	MODIFIER	GLYMA13G18690.1	protein_coding	-	-	-	-	-	-	-	1	-	I1LYM5_SOYBN	UPI000233C070	-
GLYMA13G18700	13:22366143-22366143	G	upstream_gene_variant	MODIFIER	GLYMA13G18700.3	protein_coding	-	-	-	-	-	-	-	1	-	K7LZB4_SOYBN	UPI000233C071	-
GLYMA13G18700	13:22366143-22366143	G	upstream_gene_variant	MODIFIER	GLYMA13G18700.4	protein_coding	-	-	-	-	-	-	-	1	-	K7LZB4_SOYBN	UPI000233C071	-
GLYMA13G18700	13:22366143-22366143	G	upstream_gene_variant	MODIFIER	GLYMA13G18700.5	protein_coding	-	-	-	-	-	-	-	1	-	K7LZB4_SOYBN	UPI000233C071	-
GLYMA13G18690	13:22366160-22366160	T	downstream_gene_variant	MODIFIER	GLYMA13G18690.1	protein_coding	-	-	-	-	-	-	-	1	-	I1LYM5_SOYBN	UPI000233C070	-
GLYMA13G18700	13:22366160-22366160	T	upstream_gene_variant	MODIFIER	GLYMA13G18700.3	protein_coding	-	-	-	-	-	-	-	1	-	K7LZB4_SOYBN	UPI000233C071	-
GLYMA13G18700	13:22366160-22366160	T	upstream_gene_variant	MODIFIER	GLYMA13G18700.4	protein_coding	-	-	-	-	-	-	-	1	-	K7LZB4_SOYBN	UPI000233C071	-
GLYMA13G18700	13:22366160-22366160	T	upstream_gene_variant	MODIFIER	GLYMA13G18700.5	protein_coding	-	-	-	-	-	-	-	1	-	K7LZB4_SOYBN	UPI000233C071	-
GLYMA13G18711	13:22380360-22380360	A	downstream_gene_variant	MODIFIER	GLYMA13G18711.1	protein_coding	-	-	-	-	-	-	-	1	-	K7LZB7_SOYBN	UPI0002967D3A	-
GLYMA13G18720	13:22380360-22380360	A	3_prime_UTR_variant	MODIFIER	GLYMA13G18720.1	protein_coding	GLYMA13G18720.1:c.*120C>T	-	1026	-	-	-	-	-1	-	I1LYM9_SOYBN	UPI000233C072	-
GLYMA13G18720	13:22380360-22380360	A	3_prime_UTR_variant	MODIFIER	GLYMA13G18720.2	protein_coding	GLYMA13G18720.2:c.*120C>T	-	1058	-	-	-	-	-1	-	K7LZB8_SOYBN	UPI0002956F4D	-
GLYMA13G18730	13:22394886-22394886	A	upstream_gene_variant	MODIFIER	GLYMA13G18730.1	protein_coding	-	-	-	-	-	-	-	-1	-	I1LYN0_SOYBN	UPI000233C073	-
GLYMA13G18740	13:22399511-22399511	A	upstream_gene_variant	MODIFIER	GLYMA13G18740.1	protein_coding	-	-	-	-	-	-	-	1	-	I1LYN1_SOYBN	UPI000233C074	-
GLYMA13G18740	13:22400913-22400913	T	upstream_gene_variant	MODIFIER	GLYMA13G18740.1	protein_coding	-	-	-	-	-	-	-	1	-	I1LYN1_SOYBN	UPI000233C074	-
GLYMA13G18750	13:22419285-22419285	T	downstream_gene_variant	MODIFIER	GLYMA13G18750.1	protein_coding	-	-	-	-	-	-	-	1	-	I1LYN2_SOYBN	UPI000233C075	-
GLYMA13G18760	13:22419285-22419285	T	upstream_gene_variant	MODIFIER	GLYMA13G18760.1	protein_coding	-	-	-	-	-	-	-	1	-	-	UPI00019AA9FF	-
GLYMA13G18790	13:22463263-22463263	A	upstream_gene_variant	MODIFIER	GLYMA13G18790.1	protein_coding	-	-	-	-	-	-	-	-1	-	K7LZC5_SOYBN	UPI000296FA56	-
GLYMA13G18805	13:22463263-22463263	A	downstream_gene_variant	MODIFIER	GLYMA13G18805.1	protein_coding	-	-	-	-	-	-	-	-1	-	K7LZC6_SOYBN	UPI0002952C2D	-
GLYMA13G18805	13:22463263-22463263	A	downstream_gene_variant	MODIFIER	GLYMA13G18805.2	protein_coding	-	-	-	-	-	-	-	-1	-	K7LZC7_SOYBN	UPI00029567A9	-
GLYMA13G18805	13:22463263-22463263	A	downstream_gene_variant	MODIFIER	GLYMA13G18805.3	protein_coding	-	-	-	-	-	-	-	-1	-	K7LZC8_SOYBN	UPI000233C077	-
GLYMA13G18805	13:22463263-22463263	A	downstream_gene_variant	MODIFIER	GLYMA13G18805.4	protein_coding	-	-	-	-	-	-	-	-1	-	K7LZC8_SOYBN	UPI000233C077	-
GLYMA13G18805	13:22463263-22463263	A	downstream_gene_variant	MODIFIER	GLYMA13G18805.5	protein_coding	-	-	-	-	-	-	-	-1	-	K7LZD0_SOYBN	UPI000296B013	-
GLYMA13G18805	13:22463263-22463263	A	downstream_gene_variant	MODIFIER	GLYMA13G18805.6	protein_coding	-	-	-	-	-	-	-	-1	-	K7LZD0_SOYBN	UPI000296B013	-
GLYMA13G18805	13:22469075-22469075	C	intron_variant	MODIFIER	GLYMA13G18805.1	protein_coding	GLYMA13G18805.1:c.1016-556C>G	-	-	-	-	-	-	-1	-	K7LZC6_SOYBN	UPI0002952C2D	-
GLYMA13G18805	13:22469075-22469075	C	intron_variant	MODIFIER	GLYMA13G18805.2	protein_coding	GLYMA13G18805.2:c.983-556C>G	-	-	-	-	-	-	-1	-	K7LZC7_SOYBN	UPI00029567A9	-
GLYMA13G18805	13:22469075-22469075	C	intron_variant	MODIFIER	GLYMA13G18805.3	protein_coding	GLYMA13G18805.3:c.968-556C>G	-	-	-	-	-	-	-1	-	K7LZC8_SOYBN	UPI000233C077	-
GLYMA13G18805	13:22469075-22469075	C	intron_variant	MODIFIER	GLYMA13G18805.4	protein_coding	GLYMA13G18805.4:c.968-556C>G	-	-	-	-	-	-	-1	-	K7LZC8_SOYBN	UPI000233C077	-
GLYMA13G18805	13:22469075-22469075	C	intron_variant	MODIFIER	GLYMA13G18805.5	protein_coding	GLYMA13G18805.5:c.935-556C>G	-	-	-	-	-	-	-1	-	K7LZD0_SOYBN	UPI000296B013	-
GLYMA13G18805	13:22469075-22469075	C	intron_variant	MODIFIER	GLYMA13G18805.6	protein_coding	GLYMA13G18805.6:c.935-556C>G	-	-	-	-	-	-	-1	-	K7LZD0_SOYBN	UPI000296B013	-
GLYMA13G18805	13:22471929-22471929	C	5_prime_UTR_variant	MODIFIER	GLYMA13G18805.1	protein_coding	GLYMA13G18805.1:c.-757A>G	-	799	-	-	-	-	-1	-	K7LZC6_SOYBN	UPI0002952C2D	-
GLYMA13G18805	13:22471929-22471929	C	5_prime_UTR_variant	MODIFIER	GLYMA13G18805.2	protein_coding	GLYMA13G18805.2:c.-757A>G	-	799	-	-	-	-	-1	-	K7LZC7_SOYBN	UPI00029567A9	-
GLYMA13G18805	13:22471929-22471929	C	5_prime_UTR_variant	MODIFIER	GLYMA13G18805.3	protein_coding	GLYMA13G18805.3:c.-697A>G	-	799	-	-	-	-	-1	-	K7LZC8_SOYBN	UPI000233C077	-
GLYMA13G18805	13:22471929-22471929	C	intron_variant	MODIFIER	GLYMA13G18805.4	protein_coding	GLYMA13G18805.4:c.-80+467A>G	-	-	-	-	-	-	-1	-	K7LZC8_SOYBN	UPI000233C077	-
GLYMA13G18805	13:22471929-22471929	C	5_prime_UTR_variant	MODIFIER	GLYMA13G18805.5	protein_coding	GLYMA13G18805.5:c.-697A>G	-	799	-	-	-	-	-1	-	K7LZD0_SOYBN	UPI000296B013	-
GLYMA13G18805	13:22471929-22471929	C	intron_variant	MODIFIER	GLYMA13G18805.6	protein_coding	GLYMA13G18805.6:c.-80+467A>G	-	-	-	-	-	-	-1	-	K7LZD0_SOYBN	UPI000296B013	-
GLYMA13G18805	13:22473545-22473545	G	upstream_gene_variant	MODIFIER	GLYMA13G18805.1	protein_coding	-	-	-	-	-	-	-	-1	-	K7LZC6_SOYBN	UPI0002952C2D	-
GLYMA13G18805	13:22473545-22473545	G	upstream_gene_variant	MODIFIER	GLYMA13G18805.2	protein_coding	-	-	-	-	-	-	-	-1	-	K7LZC7_SOYBN	UPI00029567A9	-
GLYMA13G18805	13:22473545-22473545	G	upstream_gene_variant	MODIFIER	GLYMA13G18805.3	protein_coding	-	-	-	-	-	-	-	-1	-	K7LZC8_SOYBN	UPI000233C077	-
GLYMA13G18805	13:22473545-22473545	G	upstream_gene_variant	MODIFIER	GLYMA13G18805.4	protein_coding	-	-	-	-	-	-	-	-1	-	K7LZC8_SOYBN	UPI000233C077	-
GLYMA13G18805	13:22473545-22473545	G	upstream_gene_variant	MODIFIER	GLYMA13G18805.5	protein_coding	-	-	-	-	-	-	-	-1	-	K7LZD0_SOYBN	UPI000296B013	-
GLYMA13G18805	13:22473545-22473545	G	upstream_gene_variant	MODIFIER	GLYMA13G18805.6	protein_coding	-	-	-	-	-	-	-	-1	-	K7LZD0_SOYBN	UPI000296B013	-
GLYMA13G18805	13:22474959-22474959	A	upstream_gene_variant	MODIFIER	GLYMA13G18805.1	protein_coding	-	-	-	-	-	-	-	-1	-	K7LZC6_SOYBN	UPI0002952C2D	-
GLYMA13G18805	13:22474959-22474959	A	upstream_gene_variant	MODIFIER	GLYMA13G18805.2	protein_coding	-	-	-	-	-	-	-	-1	-	K7LZC7_SOYBN	UPI00029567A9	-
GLYMA13G18805	13:22474959-22474959	A	upstream_gene_variant	MODIFIER	GLYMA13G18805.3	protein_coding	-	-	-	-	-	-	-	-1	-	K7LZC8_SOYBN	UPI000233C077	-
GLYMA13G18805	13:22474959-22474959	A	upstream_gene_variant	MODIFIER	GLYMA13G18805.4	protein_coding	-	-	-	-	-	-	-	-1	-	K7LZC8_SOYBN	UPI000233C077	-
GLYMA13G18805	13:22474959-22474959	A	upstream_gene_variant	MODIFIER	GLYMA13G18805.5	protein_coding	-	-	-	-	-	-	-	-1	-	K7LZD0_SOYBN	UPI000296B013	-
GLYMA13G18805	13:22474959-22474959	A	upstream_gene_variant	MODIFIER	GLYMA13G18805.6	protein_coding	-	-	-	-	-	-	-	-1	-	K7LZD0_SOYBN	UPI000296B013	-
GLYMA13G18820	13:22487922-22487922	A	upstream_gene_variant	MODIFIER	GLYMA13G18820.1	protein_coding	-	-	-	-	-	-	-	-1	-	I1LYN7_SOYBN	UPI000233C079	-
GLYMA13G18830	13:22487922-22487922	A	downstream_gene_variant	MODIFIER	GLYMA13G18830.1	protein_coding	-	-	-	-	-	-	-	-1	-	C6T0H9_SOYBN	UPI0001B15443	-
GLYMA13G18840	13:22487922-22487922	A	upstream_gene_variant	MODIFIER	GLYMA13G18840.2	protein_coding	-	-	-	-	-	-	-	1	-	K7LZD2_SOYBN	UPI0002953A3F	-
GLYMA13G18820	13:22487927-22487927	G	upstream_gene_variant	MODIFIER	GLYMA13G18820.1	protein_coding	-	-	-	-	-	-	-	-1	-	I1LYN7_SOYBN	UPI000233C079	-
GLYMA13G18830	13:22487927-22487927	G	downstream_gene_variant	MODIFIER	GLYMA13G18830.1	protein_coding	-	-	-	-	-	-	-	-1	-	C6T0H9_SOYBN	UPI0001B15443	-
GLYMA13G18840	13:22487927-22487927	G	upstream_gene_variant	MODIFIER	GLYMA13G18840.2	protein_coding	-	-	-	-	-	-	-	1	-	K7LZD2_SOYBN	UPI0002953A3F	-
GLYMA13G18820	13:22487928-22487928	T	upstream_gene_variant	MODIFIER	GLYMA13G18820.1	protein_coding	-	-	-	-	-	-	-	-1	-	I1LYN7_SOYBN	UPI000233C079	-
GLYMA13G18830	13:22487928-22487928	T	downstream_gene_variant	MODIFIER	GLYMA13G18830.1	protein_coding	-	-	-	-	-	-	-	-1	-	C6T0H9_SOYBN	UPI0001B15443	-
GLYMA13G18840	13:22487928-22487928	T	upstream_gene_variant	MODIFIER	GLYMA13G18840.2	protein_coding	-	-	-	-	-	-	-	1	-	K7LZD2_SOYBN	UPI0002953A3F	-
GLYMA13G18820	13:22487934-22487934	T	upstream_gene_variant	MODIFIER	GLYMA13G18820.1	protein_coding	-	-	-	-	-	-	-	-1	-	I1LYN7_SOYBN	UPI000233C079	-
GLYMA13G18830	13:22487934-22487934	T	downstream_gene_variant	MODIFIER	GLYMA13G18830.1	protein_coding	-	-	-	-	-	-	-	-1	-	C6T0H9_SOYBN	UPI0001B15443	-
GLYMA13G18840	13:22487934-22487934	T	upstream_gene_variant	MODIFIER	GLYMA13G18840.2	protein_coding	-	-	-	-	-	-	-	1	-	K7LZD2_SOYBN	UPI0002953A3F	-
GLYMA13G18820	13:22487946-22487946	C	upstream_gene_variant	MODIFIER	GLYMA13G18820.1	protein_coding	-	-	-	-	-	-	-	-1	-	I1LYN7_SOYBN	UPI000233C079	-
GLYMA13G18830	13:22487946-22487946	C	downstream_gene_variant	MODIFIER	GLYMA13G18830.1	protein_coding	-	-	-	-	-	-	-	-1	-	C6T0H9_SOYBN	UPI0001B15443	-
GLYMA13G18840	13:22487946-22487946	C	upstream_gene_variant	MODIFIER	GLYMA13G18840.2	protein_coding	-	-	-	-	-	-	-	1	-	K7LZD2_SOYBN	UPI0002953A3F	-
GLYMA13G18830	13:22492246-22492246	C	upstream_gene_variant	MODIFIER	GLYMA13G18830.1	protein_coding	-	-	-	-	-	-	-	-1	-	C6T0H9_SOYBN	UPI0001B15443	-
[truncated: 47,452 more rows]

## Sheet: G. max_All_InDels
Gene	Location	Allele	Consequence	Impact	Transcript	BIOTYPE	HGVSc	HGVSp	cDNA_position	CDS_position	Protein_position	Amino_acids	Codons	Strand	SWISSPROT	TREMBL	UNIPARC	Domains
-	10:592-593	-	intergenic_variant	MODIFIER	-	-	-	-	-	-	-	-	-	-	-	-	-	-
-	10:729-729	TA	intergenic_variant	MODIFIER	-	-	-	-	-	-	-	-	-	-	-	-	-	-
GLYMA10G00050	10:13557-13558	-	upstream_gene_variant	MODIFIER	GLYMA10G00050.1	protein_coding	-	-	-	-	-	-	-	-1	-	K7K0Q3_SOYBN	UPI000295A727	-
GLYMA10G00210	10:13557-13558	-	downstream_gene_variant	MODIFIER	GLYMA10G00210.1	protein_coding	-	-	-	-	-	-	-	-1	-	I1L7B1_SOYBN	UPI000233C209	-
GLYMA0010S50	10:14569-14569	T	upstream_gene_variant	MODIFIER	GLYMA0010S50.1	protein_coding	-	-	-	-	-	-	-	-1	-	K7K0Q3_SOYBN	UPI000295A727	-
GLYMA10G00210	10:14569-14569	T	downstream_gene_variant	MODIFIER	GLYMA10G00210.1	protein_coding	-	-	-	-	-	-	-	-1	-	I1L7B1_SOYBN	UPI000233C209	-
GLYMA0010S50	10:14976-14976	AAA	upstream_gene_variant	MODIFIER	GLYMA0010S50.1	protein_coding	-	-	-	-	-	-	-	-1	-	K7K0Q3_SOYBN	UPI000295A727	-
GLYMA10G00210	10:14976-14976	AAA	downstream_gene_variant	MODIFIER	GLYMA10G00210.1	protein_coding	-	-	-	-	-	-	-	-1	-	I1L7B1_SOYBN	UPI000233C209	-
GLYMA10G00210	10:26983-26983	A	upstream_gene_variant	MODIFIER	GLYMA10G00210.1	protein_coding	-	-	-	-	-	-	-	-1	-	I1L7B1_SOYBN	UPI000233C209	-
GLYMA10G00210	10:26998-26999	-	upstream_gene_variant	MODIFIER	GLYMA10G00210.1	protein_coding	-	-	-	-	-	-	-	-1	-	I1L7B1_SOYBN	UPI000233C209	-
GLYMA10G00210	10:30249-30251	-	upstream_gene_variant	MODIFIER	GLYMA10G00210.1	protein_coding	-	-	-	-	-	-	-	-1	-	I1L7B1_SOYBN	UPI000233C209	-
-	10:31427-31427	TAAG	intergenic_variant	MODIFIER	-	-	-	-	-	-	-	-	-	-	-	-	-	-
-	10:32504-32504	C	intergenic_variant	MODIFIER	-	-	-	-	-	-	-	-	-	-	-	-	-	-
GLYMA10G00220	10:34360-34360	TT	downstream_gene_variant	MODIFIER	GLYMA10G00220.1	protein_coding	-	-	-	-	-	-	-	-1	-	I1L7B2_SOYBN	UPI000233D239	-
GLYMA10G00220	10:36915-36915	A	downstream_gene_variant	MODIFIER	GLYMA10G00220.1	protein_coding	-	-	-	-	-	-	-	-1	-	I1L7B2_SOYBN	UPI000233D239	-
GLYMA10G00230	10:36915-36915	A	upstream_gene_variant	MODIFIER	GLYMA10G00230.1	protein_coding	-	-	-	-	-	-	-	1	-	K7LGN5_SOYBN	UPI000295C5FF	-
GLYMA10G00220	10:37140-37140	GG	downstream_gene_variant	MODIFIER	GLYMA10G00220.1	protein_coding	-	-	-	-	-	-	-	-1	-	I1L7B2_SOYBN	UPI000233D239	-
GLYMA10G00230	10:37140-37140	GG	upstream_gene_variant	MODIFIER	GLYMA10G00230.1	protein_coding	-	-	-	-	-	-	-	1	-	K7LGN5_SOYBN	UPI000295C5FF	-
GLYMA10G00220	10:39666-39670	-	intron_variant	MODIFIER	GLYMA10G00220.1	protein_coding	GLYMA10G00220.1:c.442-574_442-571delAAAA	-	-	-	-	-	-	-1	-	I1L7B2_SOYBN	UPI000233D239	-
GLYMA10G00230	10:39666-39670	-	frameshift_variant	HIGH	GLYMA10G00230.1	protein_coding	GLYMA10G00230.1:c.86_89delTTTT	GLYMA10G00230.1:p.Phe29SerfsTer51	184-187	70-73	24-25	FF/X	TTTTtt/tt	1	-	K7LGN5_SOYBN	UPI000295C5FF	Low_complexity_(Seg):seg,Transmembrane_helices:TMhelix
GLYMA10G00220	10:39901-39901	T	intron_variant	MODIFIER	GLYMA10G00220.1	protein_coding	GLYMA10G00220.1:c.442-806dupA	-	-	-	-	-	-	-1	-	I1L7B2_SOYBN	UPI000233D239	-
GLYMA10G00230	10:39901-39901	T	3_prime_UTR_variant	MODIFIER	GLYMA10G00230.1	protein_coding	GLYMA10G00230.1:c.*61dupT	-	418-419	-	-	-	-	1	-	K7LGN5_SOYBN	UPI000295C5FF	-
GLYMA10G00220	10:40206-40206	TTTATTTA	intron_variant	MODIFIER	GLYMA10G00220.1	protein_coding	GLYMA10G00220.1:c.441+549_441+556dupTAAATAAA	-	-	-	-	-	-	-1	-	I1L7B2_SOYBN	UPI000233D239	-
GLYMA10G00230	10:40206-40206	TTTATTTA	downstream_gene_variant	MODIFIER	GLYMA10G00230.1	protein_coding	-	-	-	-	-	-	-	1	-	K7LGN5_SOYBN	UPI000295C5FF	-
GLYMA10G00220	10:40564-40564	ATA	intron_variant	MODIFIER	GLYMA10G00220.1	protein_coding	GLYMA10G00220.1:c.441+198_441+199insTAT	-	-	-	-	-	-	-1	-	I1L7B2_SOYBN	UPI000233D239	-
GLYMA10G00230	10:40564-40564	ATA	downstream_gene_variant	MODIFIER	GLYMA10G00230.1	protein_coding	-	-	-	-	-	-	-	1	-	K7LGN5_SOYBN	UPI000295C5FF	-
GLYMA10G00220	10:41295-41298	-	5_prime_UTR_variant	MODIFIER	GLYMA10G00220.1	protein_coding	GLYMA10G00220.1:c.-95_-93delCTA	-	92-94	-	-	-	-	-1	-	I1L7B2_SOYBN	UPI000233D239	-
GLYMA10G00230	10:41295-41298	-	downstream_gene_variant	MODIFIER	GLYMA10G00230.1	protein_coding	-	-	-	-	-	-	-	1	-	K7LGN5_SOYBN	UPI000295C5FF	-
GLYMA10G00220	10:41364-41469	-	5_prime_UTR_variant	MODIFIER	GLYMA10G00220.1	protein_coding	-	-	?-25	-	-	-	-	-1	-	I1L7B2_SOYBN	UPI000233D239	-
GLYMA10G00230	10:41364-41469	-	downstream_gene_variant	MODIFIER	GLYMA10G00230.1	protein_coding	-	-	-	-	-	-	-	1	-	K7LGN5_SOYBN	UPI000295C5FF	-
GLYMA10G00220	10:43595-43596	-	upstream_gene_variant	MODIFIER	GLYMA10G00220.1	protein_coding	-	-	-	-	-	-	-	-1	-	I1L7B2_SOYBN	UPI000233D239	-
GLYMA10G00230	10:43595-43596	-	downstream_gene_variant	MODIFIER	GLYMA10G00230.1	protein_coding	-	-	-	-	-	-	-	1	-	K7LGN5_SOYBN	UPI000295C5FF	-
GLYMA10G00220	10:43913-43913	TGTCATAAAACC	upstream_gene_variant	MODIFIER	GLYMA10G00220.1	protein_coding	-	-	-	-	-	-	-	-1	-	I1L7B2_SOYBN	UPI000233D239	-
GLYMA10G00230	10:43913-43913	TGTCATAAAACC	downstream_gene_variant	MODIFIER	GLYMA10G00230.1	protein_coding	-	-	-	-	-	-	-	1	-	K7LGN5_SOYBN	UPI000295C5FF	-
GLYMA10G00220	10:44803-44803	T	upstream_gene_variant	MODIFIER	GLYMA10G00220.1	protein_coding	-	-	-	-	-	-	-	-1	-	I1L7B2_SOYBN	UPI000233D239	-
GLYMA10G00230	10:44803-44803	T	downstream_gene_variant	MODIFIER	GLYMA10G00230.1	protein_coding	-	-	-	-	-	-	-	1	-	K7LGN5_SOYBN	UPI000295C5FF	-
GLYMA10G00220	10:44969-44970	-	upstream_gene_variant	MODIFIER	GLYMA10G00220.1	protein_coding	-	-	-	-	-	-	-	-1	-	I1L7B2_SOYBN	UPI000233D239	-
GLYMA10G00230	10:44969-44970	-	downstream_gene_variant	MODIFIER	GLYMA10G00230.1	protein_coding	-	-	-	-	-	-	-	1	-	K7LGN5_SOYBN	UPI000295C5FF	-
GLYMA10G00220	10:45301-45314	-	upstream_gene_variant	MODIFIER	GLYMA10G00220.1	protein_coding	-	-	-	-	-	-	-	-1	-	I1L7B2_SOYBN	UPI000233D239	-
-	10:46716-46716	T	intergenic_variant	MODIFIER	-	-	-	-	-	-	-	-	-	-	-	-	-	-
-	10:48846-48846	C	intergenic_variant	MODIFIER	-	-	-	-	-	-	-	-	-	-	-	-	-	-
-	10:50043-50044	-	intergenic_variant	MODIFIER	-	-	-	-	-	-	-	-	-	-	-	-	-	-
-	10:52819-52820	-	intergenic_variant	MODIFIER	-	-	-	-	-	-	-	-	-	-	-	-	-	-
-	10:54729-54733	-	intergenic_variant	MODIFIER	-	-	-	-	-	-	-	-	-	-	-	-	-	-
-	10:54995-54995	T	intergenic_variant	MODIFIER	-	-	-	-	-	-	-	-	-	-	-	-	-	-
-	10:55611-55624	-	intergenic_variant	MODIFIER	-	-	-	-	-	-	-	-	-	-	-	-	-	-
-	10:56178-56189	-	intergenic_variant	MODIFIER	-	-	-	-	-	-	-	-	-	-	-	-	-	-
-	10:61705-61705	T	intergenic_variant	MODIFIER	-	-	-	-	-	-	-	-	-	-	-	-	-	-
GLYMA10G00250	10:65261-65261	A	downstream_gene_variant	MODIFIER	GLYMA10G00250.1	protein_coding	-	-	-	-	-	-	-	-1	-	E2FKH6_SOYBN	UPI0001E40FA2	-
GLYMA10G00250	10:66056-66056	AAAAAAAA	downstream_gene_variant	MODIFIER	GLYMA10G00250.1	protein_coding	-	-	-	-	-	-	-	-1	-	E2FKH6_SOYBN	UPI0001E40FA2	-
GLYMA10G00250	10:66057-66057	A	downstream_gene_variant	MODIFIER	GLYMA10G00250.1	protein_coding	-	-	-	-	-	-	-	-1	-	E2FKH6_SOYBN	UPI0001E40FA2	-
GLYMA10G00250	10:67113-67113	A	downstream_gene_variant	MODIFIER	GLYMA10G00250.1	protein_coding	-	-	-	-	-	-	-	-1	-	E2FKH6_SOYBN	UPI0001E40FA2	-
GLYMA10G00250	10:67163-67164	-	downstream_gene_variant	MODIFIER	GLYMA10G00250.1	protein_coding	-	-	-	-	-	-	-	-1	-	E2FKH6_SOYBN	UPI0001E40FA2	-
GLYMA10G00250	10:69888-69888	CT	intron_variant	MODIFIER	GLYMA10G00250.1	protein_coding	GLYMA10G00250.1:c.280-134_280-133insAG	-	-	-	-	-	-	-1	-	E2FKH6_SOYBN	UPI0001E40FA2	-
GLYMA10G00250	10:69901-69903	-	intron_variant	MODIFIER	GLYMA10G00250.1	protein_coding	GLYMA10G00250.1:c.280-148_280-147delAA	-	-	-	-	-	-	-1	-	E2FKH6_SOYBN	UPI0001E40FA2	-
GLYMA10G00250	10:69962-69962	AA	intron_variant	MODIFIER	GLYMA10G00250.1	protein_coding	GLYMA10G00250.1:c.280-208_280-207insTT	-	-	-	-	-	-	-1	-	E2FKH6_SOYBN	UPI0001E40FA2	-
GLYMA10G00250	10:70266-70266	A	intron_variant	MODIFIER	GLYMA10G00250.1	protein_coding	GLYMA10G00250.1:c.279+103dupT	-	-	-	-	-	-	-1	-	E2FKH6_SOYBN	UPI0001E40FA2	-
GLYMA10G00250	10:70511-70511	A	intron_variant	MODIFIER	GLYMA10G00250.1	protein_coding	GLYMA10G00250.1:c.189+51dupT	-	-	-	-	-	-	-1	-	E2FKH6_SOYBN	UPI0001E40FA2	-
GLYMA10G00250	10:71392-71392	TT	upstream_gene_variant	MODIFIER	GLYMA10G00250.1	protein_coding	-	-	-	-	-	-	-	-1	-	E2FKH6_SOYBN	UPI0001E40FA2	-
GLYMA10G00260	10:71392-71392	TT	downstream_gene_variant	MODIFIER	GLYMA10G00260.1	protein_coding	-	-	-	-	-	-	-	-1	-	E2FKH7_SOYBN	UPI0001E40FA3	-
GLYMA10G00250	10:71710-71710	G	upstream_gene_variant	MODIFIER	GLYMA10G00250.1	protein_coding	-	-	-	-	-	-	-	-1	-	E2FKH6_SOYBN	UPI0001E40FA2	-
GLYMA10G00260	10:71710-71710	G	downstream_gene_variant	MODIFIER	GLYMA10G00260.1	protein_coding	-	-	-	-	-	-	-	-1	-	E2FKH7_SOYBN	UPI0001E40FA3	-
GLYMA10G00250	10:72377-72377	ACG	upstream_gene_variant	MODIFIER	GLYMA10G00250.1	protein_coding	-	-	-	-	-	-	-	-1	-	E2FKH6_SOYBN	UPI0001E40FA2	-
GLYMA10G00260	10:72377-72377	ACG	downstream_gene_variant	MODIFIER	GLYMA10G00260.1	protein_coding	-	-	-	-	-	-	-	-1	-	E2FKH7_SOYBN	UPI0001E40FA3	-
GLYMA10G00250	10:73509-73513	-	upstream_gene_variant	MODIFIER	GLYMA10G00250.1	protein_coding	-	-	-	-	-	-	-	-1	-	E2FKH6_SOYBN	UPI0001E40FA2	-
GLYMA10G00260	10:73509-73513	-	downstream_gene_variant	MODIFIER	GLYMA10G00260.1	protein_coding	-	-	-	-	-	-	-	-1	-	E2FKH7_SOYBN	UPI0001E40FA3	-
GLYMA10G00280	10:86391-86391	GAG	downstream_gene_variant	MODIFIER	GLYMA10G00280.1	protein_coding	-	-	-	-	-	-	-	-1	-	I1L7B5_SOYBN	UPI000233D665	-
GLYMA10G00280	10:86542-86543	-	downstream_gene_variant	MODIFIER	GLYMA10G00280.1	protein_coding	-	-	-	-	-	-	-	-1	-	I1L7B5_SOYBN	UPI000233D665	-
GLYMA10G00280	10:88540-88540	C	downstream_gene_variant	MODIFIER	GLYMA10G00280.1	protein_coding	-	-	-	-	-	-	-	-1	-	I1L7B5_SOYBN	UPI000233D665	-
GLYMA10G00280	10:90684-90684	TA	intron_variant	MODIFIER	GLYMA10G00280.1	protein_coding	GLYMA10G00280.1:c.559-364_559-363insTA	-	-	-	-	-	-	-1	-	I1L7B5_SOYBN	UPI000233D665	-
GLYMA10G00291	10:90684-90684	TA	upstream_gene_variant	MODIFIER	GLYMA10G00291.1	protein_coding	-	-	-	-	-	-	-	1	-	K7LGN6_SOYBN	UPI00029565B0	-
GLYMA10G00280	10:91596-91597	-	intron_variant	MODIFIER	GLYMA10G00280.1	protein_coding	GLYMA10G00280.1:c.558+193delT	-	-	-	-	-	-	-1	-	I1L7B5_SOYBN	UPI000233D665	-
GLYMA10G00291	10:91596-91597	-	upstream_gene_variant	MODIFIER	GLYMA10G00291.1	protein_coding	-	-	-	-	-	-	-	1	-	K7LGN6_SOYBN	UPI00029565B0	-
GLYMA10G00280	10:92517-92517	GAGGCT	5_prime_UTR_variant	MODIFIER	GLYMA10G00280.1	protein_coding	GLYMA10G00280.1:c.-58_-53dupAGCCTC	-	82-83	-	-	-	-	-1	-	I1L7B5_SOYBN	UPI000233D665	-
GLYMA10G00291	10:92517-92517	GAGGCT	upstream_gene_variant	MODIFIER	GLYMA10G00291.1	protein_coding	-	-	-	-	-	-	-	1	-	K7LGN6_SOYBN	UPI00029565B0	-
GLYMA10G00300	10:92517-92517	GAGGCT	downstream_gene_variant	MODIFIER	GLYMA10G00300.1	protein_coding	-	-	-	-	-	-	-	-1	-	I1L7B7_SOYBN	UPI000233C1D4	-
GLYMA10G00280	10:93126-93126	CAG	upstream_gene_variant	MODIFIER	GLYMA10G00280.1	protein_coding	-	-	-	-	-	-	-	-1	-	I1L7B5_SOYBN	UPI000233D665	-
GLYMA10G00291	10:93126-93126	CAG	upstream_gene_variant	MODIFIER	GLYMA10G00291.1	protein_coding	-	-	-	-	-	-	-	1	-	K7LGN6_SOYBN	UPI00029565B0	-
GLYMA10G00300	10:93126-93126	CAG	downstream_gene_variant	MODIFIER	GLYMA10G00300.1	protein_coding	-	-	-	-	-	-	-	-1	-	I1L7B7_SOYBN	UPI000233C1D4	-
GLYMA10G00280	10:93168-93168	TT	upstream_gene_variant	MODIFIER	GLYMA10G00280.1	protein_coding	-	-	-	-	-	-	-	-1	-	I1L7B5_SOYBN	UPI000233D665	-
GLYMA10G00291	10:93168-93168	TT	upstream_gene_variant	MODIFIER	GLYMA10G00291.1	protein_coding	-	-	-	-	-	-	-	1	-	K7LGN6_SOYBN	UPI00029565B0	-
GLYMA10G00300	10:93168-93168	TT	downstream_gene_variant	MODIFIER	GLYMA10G00300.1	protein_coding	-	-	-	-	-	-	-	-1	-	I1L7B7_SOYBN	UPI000233C1D4	-
GLYMA10G00280	10:93255-93255	TTTCAAA	upstream_gene_variant	MODIFIER	GLYMA10G00280.1	protein_coding	-	-	-	-	-	-	-	-1	-	I1L7B5_SOYBN	UPI000233D665	-
GLYMA10G00291	10:93255-93255	TTTCAAA	upstream_gene_variant	MODIFIER	GLYMA10G00291.1	protein_coding	-	-	-	-	-	-	-	1	-	K7LGN6_SOYBN	UPI00029565B0	-
GLYMA10G00300	10:93255-93255	TTTCAAA	downstream_gene_variant	MODIFIER	GLYMA10G00300.1	protein_coding	-	-	-	-	-	-	-	-1	-	I1L7B7_SOYBN	UPI000233C1D4	-
GLYMA10G00280	10:95163-95165	-	upstream_gene_variant	MODIFIER	GLYMA10G00280.1	protein_coding	-	-	-	-	-	-	-	-1	-	I1L7B5_SOYBN	UPI000233D665	-
GLYMA10G00291	10:95163-95165	-	frameshift_variant	HIGH	GLYMA10G00291.1	protein_coding	GLYMA10G00291.1:c.210_211delAA	GLYMA10G00291.1:p.Arg71SerfsTer16	210-211	210-211	70-71	LR/LX	ctAAga/ctga	1	-	K7LGN6_SOYBN	UPI00029565B0	PROSITE_profiles:PS51745,PANTHER:PTHR31734:SF11,PANTHER:PTHR31734,Pfam:PF02309,Superfamily:SSF54277
GLYMA10G00300	10:95163-95165	-	downstream_gene_variant	MODIFIER	GLYMA10G00300.1	protein_coding	-	-	-	-	-	-	-	-1	-	I1L7B7_SOYBN	UPI000233C1D4	-
GLYMA10G00280	10:97207-97208	-	upstream_gene_variant	MODIFIER	GLYMA10G00280.1	protein_coding	-	-	-	-	-	-	-	-1	-	I1L7B5_SOYBN	UPI000233D665	-
GLYMA10G00291	10:97207-97208	-	downstream_gene_variant	MODIFIER	GLYMA10G00291.1	protein_coding	-	-	-	-	-	-	-	1	-	K7LGN6_SOYBN	UPI00029565B0	-
GLYMA10G00300	10:97207-97208	-	downstream_gene_variant	MODIFIER	GLYMA10G00300.1	protein_coding	-	-	-	-	-	-	-	-1	-	I1L7B7_SOYBN	UPI000233C1D4	-
GLYMA10G00280	10:97430-97433	-	upstream_gene_variant	MODIFIER	GLYMA10G00280.1	protein_coding	-	-	-	-	-	-	-	-1	-	I1L7B5_SOYBN	UPI000233D665	-
GLYMA10G00291	10:97430-97433	-	downstream_gene_variant	MODIFIER	GLYMA10G00291.1	protein_coding	-	-	-	-	-	-	-	1	-	K7LGN6_SOYBN	UPI00029565B0	-
GLYMA10G00300	10:97430-97433	-	3_prime_UTR_variant	MODIFIER	GLYMA10G00300.1	protein_coding	GLYMA10G00300.1:c.*663_*665delCTT	-	2647-2649	-	-	-	-	-1	-	I1L7B7_SOYBN	UPI000233C1D4	-
GLYMA10G00300	10:101444-101444	A	intron_variant	MODIFIER	GLYMA10G00300.1	protein_coding	GLYMA10G00300.1:c.-13-560dupT	-	-	-	-	-	-	-1	-	I1L7B7_SOYBN	UPI000233C1D4	-
GLYMA10G00300	10:104373-104374	-	upstream_gene_variant	MODIFIER	GLYMA10G00300.1	protein_coding	-	-	-	-	-	-	-	-1	-	I1L7B7_SOYBN	UPI000233C1D4	-
GLYMA10G00310	10:104373-104374	-	downstream_gene_variant	MODIFIER	GLYMA10G00310.1	protein_coding	-	-	-	-	-	-	-	-1	-	I1L7B8_SOYBN	UPI00023C9D2E	-
GLYMA10G00310	10:104373-104374	-	downstream_gene_variant	MODIFIER	GLYMA10G00310.2	protein_coding	-	-	-	-	-	-	-	-1	-	I1L7B9_SOYBN	UPI00023C9D2F	-
GLYMA10G00320	10:104373-104374	-	upstream_gene_variant	MODIFIER	GLYMA10G00320.1	protein_coding	-	-	-	-	-	-	-	1	-	I1L7C0_SOYBN	UPI000233C345	-
GLYMA10G00300	10:104754-104754	TCTTGAGTTAA	upstream_gene_variant	MODIFIER	GLYMA10G00300.1	protein_coding	-	-	-	-	-	-	-	-1	-	I1L7B7_SOYBN	UPI000233C1D4	-
GLYMA10G00310	10:104754-104754	TCTTGAGTTAA	downstream_gene_variant	MODIFIER	GLYMA10G00310.1	protein_coding	-	-	-	-	-	-	-	-1	-	I1L7B8_SOYBN	UPI00023C9D2E	-
GLYMA10G00310	10:104754-104754	TCTTGAGTTAA	downstream_gene_variant	MODIFIER	GLYMA10G00310.2	protein_coding	-	-	-	-	-	-	-	-1	-	I1L7B9_SOYBN	UPI00023C9D2F	-
GLYMA10G00320	10:104754-104754	TCTTGAGTTAA	upstream_gene_variant	MODIFIER	GLYMA10G00320.1	protein_coding	-	-	-	-	-	-	-	1	-	I1L7C0_SOYBN	UPI000233C345	-
GLYMA10G00300	10:106061-106062	-	upstream_gene_variant	MODIFIER	GLYMA10G00300.1	protein_coding	-	-	-	-	-	-	-	-1	-	I1L7B7_SOYBN	UPI000233C1D4	-
GLYMA10G00310	10:106061-106062	-	downstream_gene_variant	MODIFIER	GLYMA10G00310.1	protein_coding	-	-	-	-	-	-	-	-1	-	I1L7B8_SOYBN	UPI00023C9D2E	-
GLYMA10G00310	10:106061-106062	-	downstream_gene_variant	MODIFIER	GLYMA10G00310.2	protein_coding	-	-	-	-	-	-	-	-1	-	I1L7B9_SOYBN	UPI00023C9D2F	-
GLYMA10G00320	10:106061-106062	-	upstream_gene_variant	MODIFIER	GLYMA10G00320.1	protein_coding	-	-	-	-	-	-	-	1	-	I1L7C0_SOYBN	UPI000233C345	-
GLYMA10G00300	10:107828-107829	-	upstream_gene_variant	MODIFIER	GLYMA10G00300.1	protein_coding	-	-	-	-	-	-	-	-1	-	I1L7B7_SOYBN	UPI000233C1D4	-
GLYMA10G00310	10:107828-107829	-	intron_variant	MODIFIER	GLYMA10G00310.1	protein_coding	GLYMA10G00310.1:c.332-24delT	-	-	-	-	-	-	-1	-	I1L7B8_SOYBN	UPI00023C9D2E	-
GLYMA10G00310	10:107828-107829	-	intron_variant	MODIFIER	GLYMA10G00310.2	protein_coding	GLYMA10G00310.2:c.149-24delT	-	-	-	-	-	-	-1	-	I1L7B9_SOYBN	UPI00023C9D2F	-
GLYMA10G00320	10:107828-107829	-	upstream_gene_variant	MODIFIER	GLYMA10G00320.1	protein_coding	-	-	-	-	-	-	-	1	-	I1L7C0_SOYBN	UPI000233C345	-
GLYMA10G00310	10:109006-109006	T	upstream_gene_variant	MODIFIER	GLYMA10G00310.1	protein_coding	-	-	-	-	-	-	-	-1	-	I1L7B8_SOYBN	UPI00023C9D2E	-
GLYMA10G00310	10:109006-109006	T	upstream_gene_variant	MODIFIER	GLYMA10G00310.2	protein_coding	-	-	-	-	-	-	-	-1	-	I1L7B9_SOYBN	UPI00023C9D2F	-
GLYMA10G00320	10:109006-109006	T	upstream_gene_variant	MODIFIER	GLYMA10G00320.1	protein_coding	-	-	-	-	-	-	-	1	-	I1L7C0_SOYBN	UPI000233C345	-
GLYMA10G00310	10:109017-109019	-	upstream_gene_variant	MODIFIER	GLYMA10G00310.1	protein_coding	-	-	-	-	-	-	-	-1	-	I1L7B8_SOYBN	UPI00023C9D2E	-
GLYMA10G00310	10:109017-109019	-	upstream_gene_variant	MODIFIER	GLYMA10G00310.2	protein_coding	-	-	-	-	-	-	-	-1	-	I1L7B9_SOYBN	UPI00023C9D2F	-
GLYMA10G00320	10:109017-109019	-	upstream_gene_variant	MODIFIER	GLYMA10G00320.1	protein_coding	-	-	-	-	-	-	-	1	-	I1L7C0_SOYBN	UPI000233C345	-
GLYMA10G00310	10:109897-109897	A	upstream_gene_variant	MODIFIER	GLYMA10G00310.1	protein_coding	-	-	-	-	-	-	-	-1	-	I1L7B8_SOYBN	UPI00023C9D2E	-
GLYMA10G00310	10:109897-109897	A	upstream_gene_variant	MODIFIER	GLYMA10G00310.2	protein_coding	-	-	-	-	-	-	-	-1	-	I1L7B9_SOYBN	UPI00023C9D2F	-
GLYMA10G00320	10:109897-109897	A	intron_variant	MODIFIER	GLYMA10G00320.1	protein_coding	GLYMA10G00320.1:c.97+67dupA	-	-	-	-	-	-	1	-	I1L7C0_SOYBN	UPI000233C345	-
GLYMA10G00310	10:111716-111724	-	upstream_gene_variant	MODIFIER	GLYMA10G00310.1	protein_coding	-	-	-	-	-	-	-	-1	-	I1L7B8_SOYBN	UPI00023C9D2E	-
GLYMA10G00310	10:111716-111724	-	upstream_gene_variant	MODIFIER	GLYMA10G00310.2	protein_coding	-	-	-	-	-	-	-	-1	-	I1L7B9_SOYBN	UPI00023C9D2F	-
GLYMA10G00320	10:111716-111724	-	intron_variant	MODIFIER	GLYMA10G00320.1	protein_coding	GLYMA10G00320.1:c.932+375_932+382delTTTTTTTT	-	-	-	-	-	-	1	-	I1L7C0_SOYBN	UPI000233C345	-
GLYMA10G00320	10:114920-114990	-	intron_variant	MODIFIER	GLYMA10G00320.1	protein_coding	GLYMA10G00320.1:c.1508-786_1508-717delGATGTGGATGGAAGAAGATGATGGAGGACTAGTAATAAGAAAAGGGGGAATGACTAAAGAGAGAGGATTT	-	-	-	-	-	-	1	-	I1L7C0_SOYBN	UPI000233C345	-
GLYMA10G00320	10:115214-115217	-	intron_variant	MODIFIER	GLYMA10G00320.1	protein_coding	GLYMA10G00320.1:c.1508-493_1508-491delGCT	-	-	-	-	-	-	1	-	I1L7C0_SOYBN	UPI000233C345	-
GLYMA10G00320	10:117366-117366	A	intron_variant	MODIFIER	GLYMA10G00320.1	protein_coding	GLYMA10G00320.1:c.1870-204dupA	-	-	-	-	-	-	1	-	I1L7C0_SOYBN	UPI000233C345	-
GLYMA10G00320	10:118120-118124	-	intron_variant	MODIFIER	GLYMA10G00320.1	protein_coding	GLYMA10G00320.1:c.2068-130_2068-127delATAT	-	-	-	-	-	-	1	-	I1L7C0_SOYBN	UPI000233C345	-
GLYMA10G00320	10:118819-118827	-	3_prime_UTR_variant	MODIFIER	GLYMA10G00320.1	protein_coding	GLYMA10G00320.1:c.*182_*189delCTCCTTTA	-	2706-2713	-	-	-	-	1	-	I1L7C0_SOYBN	UPI000233C345	-
GLYMA10G00320	10:120064-120066	-	downstream_gene_variant	MODIFIER	GLYMA10G00320.1	protein_coding	-	-	-	-	-	-	-	1	-	I1L7C0_SOYBN	UPI000233C345	-
GLYMA10G00320	10:120841-120842	-	downstream_gene_variant	MODIFIER	GLYMA10G00320.1	protein_coding	-	-	-	-	-	-	-	1	-	I1L7C0_SOYBN	UPI000233C345	-
GLYMA10G00320	10:121292-121292	T	downstream_gene_variant	MODIFIER	GLYMA10G00320.1	protein_coding	-	-	-	-	-	-	-	1	-	I1L7C0_SOYBN	UPI000233C345	-
GLYMA10G00320	10:122149-122149	T	downstream_gene_variant	MODIFIER	GLYMA10G00320.1	protein_coding	-	-	-	-	-	-	-	1	-	I1L7C0_SOYBN	UPI000233C345	-
GLYMA10G00350	10:122149-122149	T	upstream_gene_variant	MODIFIER	GLYMA10G00350.1	protein_coding	-	-	-	-	-	-	-	1	-	I1L7C1_SOYBN	UPI000294E5E0	-
GLYMA10G00350	10:124675-124675	A	upstream_gene_variant	MODIFIER	GLYMA10G00350.1	protein_coding	-	-	-	-	-	-	-	1	-	I1L7C1_SOYBN	UPI000294E5E0	-
GLYMA10G00350	10:126238-126239	-	upstream_gene_variant	MODIFIER	GLYMA10G00350.1	protein_coding	-	-	-	-	-	-	-	1	-	I1L7C1_SOYBN	UPI000294E5E0	-
GLYMA10G00350	10:126595-126595	TGTTCT	upstream_gene_variant	MODIFIER	GLYMA10G00350.1	protein_coding	-	-	-	-	-	-	-	1	-	I1L7C1_SOYBN	UPI000294E5E0	-
GLYMA10G00350	10:126714-126714	G	upstream_gene_variant	MODIFIER	GLYMA10G00350.1	protein_coding	-	-	-	-	-	-	-	1	-	I1L7C1_SOYBN	UPI000294E5E0	-
GLYMA10G00350	10:129850-129850	TA	intron_variant	MODIFIER	GLYMA10G00350.1	protein_coding	GLYMA10G00350.1:c.1275+160_1275+161insAT	-	-	-	-	-	-	1	-	I1L7C1_SOYBN	UPI000294E5E0	-
GLYMA10G00350	10:130158-130158	C	intron_variant	MODIFIER	GLYMA10G00350.1	protein_coding	GLYMA10G00350.1:c.1276-310dupC	-	-	-	-	-	-	1	-	I1L7C1_SOYBN	UPI000294E5E0	-
GLYMA10G00350	10:134413-134413	TT	intron_variant	MODIFIER	GLYMA10G00350.1	protein_coding	GLYMA10G00350.1:c.1890-162_1890-161dupTT	-	-	-	-	-	-	1	-	I1L7C1_SOYBN	UPI000294E5E0	-
GLYMA10G00360	10:134413-134413	TT	upstream_gene_variant	MODIFIER	GLYMA10G00360.1	protein_coding	-	-	-	-	-	-	-	1	-	C6T027_SOYBN	UPI0001B152CB	-
GLYMA10G00360	10:134413-134413	TT	upstream_gene_variant	MODIFIER	GLYMA10G00360.3	protein_coding	-	-	-	-	-	-	-	1	-	C6T027_SOYBN	UPI0001B152CB	-
GLYMA10G00360	10:134413-134413	TT	upstream_gene_variant	MODIFIER	GLYMA10G00360.4	protein_coding	-	-	-	-	-	-	-	1	-	C6T027_SOYBN	UPI0001B152CB	-
GLYMA10G00360	10:134413-134413	TT	upstream_gene_variant	MODIFIER	GLYMA10G00360.5	protein_coding	-	-	-	-	-	-	-	1	-	C6T027_SOYBN	UPI0001B152CB	-
GLYMA10G00350	10:137501-137507	-	downstream_gene_variant	MODIFIER	GLYMA10G00350.1	protein_coding	-	-	-	-	-	-	-	1	-	I1L7C1_SOYBN	UPI000294E5E0	-
GLYMA10G00360	10:137501-137507	-	upstream_gene_variant	MODIFIER	GLYMA10G00360.1	protein_coding	-	-	-	-	-	-	-	1	-	C6T027_SOYBN	UPI0001B152CB	-
GLYMA10G00360	10:137501-137507	-	upstream_gene_variant	MODIFIER	GLYMA10G00360.3	protein_coding	-	-	-	-	-	-	-	1	-	C6T027_SOYBN	UPI0001B152CB	-
GLYMA10G00360	10:137501-137507	-	upstream_gene_variant	MODIFIER	GLYMA10G00360.4	protein_coding	-	-	-	-	-	-	-	1	-	C6T027_SOYBN	UPI0001B152CB	-
GLYMA10G00360	10:137501-137507	-	upstream_gene_variant	MODIFIER	GLYMA10G00360.5	protein_coding	-	-	-	-	-	-	-	1	-	C6T027_SOYBN	UPI0001B152CB	-
GLYMA10G00350	10:138693-138693	TTTAATT	downstream_gene_variant	MODIFIER	GLYMA10G00350.1	protein_coding	-	-	-	-	-	-	-	1	-	I1L7C1_SOYBN	UPI000294E5E0	-
GLYMA10G00360	10:138693-138693	TTTAATT	intron_variant	MODIFIER	GLYMA10G00360.1	protein_coding	GLYMA10G00360.1:c.-110+732_-110+738dupAATTTTT	-	-	-	-	-	-	1	-	C6T027_SOYBN	UPI0001B152CB	-
GLYMA10G00360	10:138693-138693	TTTAATT	intron_variant	MODIFIER	GLYMA10G00360.3	protein_coding	GLYMA10G00360.3:c.-417-384_-417-378dupAATTTTT	-	-	-	-	-	-	1	-	C6T027_SOYBN	UPI0001B152CB	-
GLYMA10G00360	10:138693-138693	TTTAATT	intron_variant	MODIFIER	GLYMA10G00360.4	protein_coding	GLYMA10G00360.4:c.-222-384_-222-378dupAATTTTT	-	-	-	-	-	-	1	-	C6T027_SOYBN	UPI0001B152CB	-
GLYMA10G00360	10:138693-138693	TTTAATT	intron_variant	MODIFIER	GLYMA10G00360.5	protein_coding	GLYMA10G00360.5:c.-186+732_-186+738dupAATTTTT	-	-	-	-	-	-	1	-	C6T027_SOYBN	UPI0001B152CB	-
GLYMA10G00350	10:140108-140109	-	downstream_gene_variant	MODIFIER	GLYMA10G00350.1	protein_coding	-	-	-	-	-	-	-	1	-	I1L7C1_SOYBN	UPI000294E5E0	-
GLYMA10G00360	10:140108-140109	-	intron_variant	MODIFIER	GLYMA10G00360.1	protein_coding	GLYMA10G00360.1:c.-110+2150delA	-	-	-	-	-	-	1	-	C6T027_SOYBN	UPI0001B152CB	-
GLYMA10G00360	10:140108-140109	-	intron_variant	MODIFIER	GLYMA10G00360.3	protein_coding	GLYMA10G00360.3:c.-305+922delA	-	-	-	-	-	-	1	-	C6T027_SOYBN	UPI0001B152CB	-
GLYMA10G00360	10:140108-140109	-	intron_variant	MODIFIER	GLYMA10G00360.4	protein_coding	GLYMA10G00360.4:c.-110+922delA	-	-	-	-	-	-	1	-	C6T027_SOYBN	UPI0001B152CB	-
GLYMA10G00360	10:140108-140109	-	intron_variant	MODIFIER	GLYMA10G00360.5	protein_coding	GLYMA10G00360.5:c.-185-1831delA	-	-	-	-	-	-	1	-	C6T027_SOYBN	UPI0001B152CB	-
GLYMA10G00360	10:144667-144667	ATATATATATATAT	3_prime_UTR_variant	MODIFIER	GLYMA10G00360.1	protein_coding	GLYMA10G00360.1:c.*194_*195insATATATATATATAT	-	824-825	-	-	-	-	1	-	C6T027_SOYBN	UPI0001B152CB	-
GLYMA10G00360	10:144667-144667	ATATATATATATAT	3_prime_UTR_variant	MODIFIER	GLYMA10G00360.3	protein_coding	GLYMA10G00360.3:c.*194_*195insATATATATATATAT	-	1086-1087	-	-	-	-	1	-	C6T027_SOYBN	UPI0001B152CB	-
GLYMA10G00360	10:144667-144667	ATATATATATATAT	3_prime_UTR_variant	MODIFIER	GLYMA10G00360.4	protein_coding	GLYMA10G00360.4:c.*194_*195insATATATATATATAT	-	922-923	-	-	-	-	1	-	C6T027_SOYBN	UPI0001B152CB	-
GLYMA10G00360	10:144667-144667	ATATATATATATAT	3_prime_UTR_variant	MODIFIER	GLYMA10G00360.5	protein_coding	GLYMA10G00360.5:c.*194_*195insATATATATATATAT	-	857-858	-	-	-	-	1	-	C6T027_SOYBN	UPI0001B152CB	-
GLYMA10G00371	10:144667-144667	ATATATATATATAT	upstream_gene_variant	MODIFIER	GLYMA10G00371.1	protein_coding	-	-	-	-	-	-	-	1	-	K7LGP0_SOYBN	UPI00029545B1	-
GLYMA10G00380	10:144667-144667	ATATATATATATAT	downstream_gene_variant	MODIFIER	GLYMA10G00380.1	protein_coding	-	-	-	-	-	-	-	-1	-	I1L7C4_SOYBN	UPI000233CF51	-
GLYMA10G00360	10:145442-145443	-	downstream_gene_variant	MODIFIER	GLYMA10G00360.1	protein_coding	-	-	-	-	-	-	-	1	-	C6T027_SOYBN	UPI0001B152CB	-
GLYMA10G00360	10:145442-145443	-	downstream_gene_variant	MODIFIER	GLYMA10G00360.3	protein_coding	-	-	-	-	-	-	-	1	-	C6T027_SOYBN	UPI0001B152CB	-
GLYMA10G00360	10:145442-145443	-	downstream_gene_variant	MODIFIER	GLYMA10G00360.4	protein_coding	-	-	-	-	-	-	-	1	-	C6T027_SOYBN	UPI0001B152CB	-
GLYMA10G00360	10:145442-145443	-	downstream_gene_variant	MODIFIER	GLYMA10G00360.5	protein_coding	-	-	-	-	-	-	-	1	-	C6T027_SOYBN	UPI0001B152CB	-
GLYMA10G00371	10:145442-145443	-	upstream_gene_variant	MODIFIER	GLYMA10G00371.1	protein_coding	-	-	-	-	-	-	-	1	-	K7LGP0_SOYBN	UPI00029545B1	-
GLYMA10G00380	10:145442-145443	-	downstream_gene_variant	MODIFIER	GLYMA10G00380.1	protein_coding	-	-	-	-	-	-	-	-1	-	I1L7C4_SOYBN	UPI000233CF51	-
GLYMA10G00360	10:148243-148243	A	downstream_gene_variant	MODIFIER	GLYMA10G00360.1	protein_coding	-	-	-	-	-	-	-	1	-	C6T027_SOYBN	UPI0001B152CB	-
GLYMA10G00360	10:148243-148243	A	downstream_gene_variant	MODIFIER	GLYMA10G00360.3	protein_coding	-	-	-	-	-	-	-	1	-	C6T027_SOYBN	UPI0001B152CB	-
GLYMA10G00360	10:148243-148243	A	downstream_gene_variant	MODIFIER	GLYMA10G00360.4	protein_coding	-	-	-	-	-	-	-	1	-	C6T027_SOYBN	UPI0001B152CB	-
GLYMA10G00360	10:148243-148243	A	downstream_gene_variant	MODIFIER	GLYMA10G00360.5	protein_coding	-	-	-	-	-	-	-	1	-	C6T027_SOYBN	UPI0001B152CB	-
GLYMA10G00371	10:148243-148243	A	downstream_gene_variant	MODIFIER	GLYMA10G00371.1	protein_coding	-	-	-	-	-	-	-	1	-	K7LGP0_SOYBN	UPI00029545B1	-
GLYMA10G00380	10:148243-148243	A	intron_variant	MODIFIER	GLYMA10G00380.1	protein_coding	GLYMA10G00380.1:c.979-16dupT	-	-	-	-	-	-	-1	-	I1L7C4_SOYBN	UPI000233CF51	-
GLYMA10G00360	10:148605-148607	-	downstream_gene_variant	MODIFIER	GLYMA10G00360.1	protein_coding	-	-	-	-	-	-	-	1	-	C6T027_SOYBN	UPI0001B152CB	-
GLYMA10G00360	10:148605-148607	-	downstream_gene_variant	MODIFIER	GLYMA10G00360.3	protein_coding	-	-	-	-	-	-	-	1	-	C6T027_SOYBN	UPI0001B152CB	-
GLYMA10G00360	10:148605-148607	-	downstream_gene_variant	MODIFIER	GLYMA10G00360.4	protein_coding	-	-	-	-	-	-	-	1	-	C6T027_SOYBN	UPI0001B152CB	-
GLYMA10G00360	10:148605-148607	-	downstream_gene_variant	MODIFIER	GLYMA10G00360.5	protein_coding	-	-	-	-	-	-	-	1	-	C6T027_SOYBN	UPI0001B152CB	-
GLYMA10G00371	10:148605-148607	-	downstream_gene_variant	MODIFIER	GLYMA10G00371.1	protein_coding	-	-	-	-	-	-	-	1	-	K7LGP0_SOYBN	UPI00029545B1	-
GLYMA10G00380	10:148605-148607	-	intron_variant	MODIFIER	GLYMA10G00380.1	protein_coding	GLYMA10G00380.1:c.978+91_978+92delCT	-	-	-	-	-	-	-1	-	I1L7C4_SOYBN	UPI000233CF51	-
GLYMA10G00380	10:151665-151670	-	upstream_gene_variant	MODIFIER	GLYMA10G00380.1	protein_coding	-	-	-	-	-	-	-	-1	-	I1L7C4_SOYBN	UPI000233CF51	-
GLYMA10G00390	10:151665-151670	-	upstream_gene_variant	MODIFIER	GLYMA10G00390.2	protein_coding	-	-	-	-	-	-	-	1	-	K7LGP1_SOYBN	UPI000233C211	-
GLYMA10G00380	10:151693-151693	C	upstream_gene_variant	MODIFIER	GLYMA10G00380.1	protein_coding	-	-	-	-	-	-	-	-1	-	I1L7C4_SOYBN	UPI000233CF51	-
GLYMA10G00390	10:151693-151693	C	upstream_gene_variant	MODIFIER	GLYMA10G00390.2	protein_coding	-	-	-	-	-	-	-	1	-	K7LGP1_SOYBN	UPI000233C211	-
GLYMA10G00380	10:152380-152380	C	upstream_gene_variant	MODIFIER	GLYMA10G00380.1	protein_coding	-	-	-	-	-	-	-	-1	-	I1L7C4_SOYBN	UPI000233CF51	-
GLYMA10G00390	10:152380-152380	C	upstream_gene_variant	MODIFIER	GLYMA10G00390.2	protein_coding	-	-	-	-	-	-	-	1	-	K7LGP1_SOYBN	UPI000233C211	-
GLYMA10G00380	10:153214-153214	TTT	upstream_gene_variant	MODIFIER	GLYMA10G00380.1	protein_coding	-	-	-	-	-	-	-	-1	-	I1L7C4_SOYBN	UPI000233CF51	-
GLYMA10G00390	10:153214-153214	TTT	upstream_gene_variant	MODIFIER	GLYMA10G00390.2	protein_coding	-	-	-	-	-	-	-	1	-	K7LGP1_SOYBN	UPI000233C211	-
GLYMA10G00380	10:153284-153284	A	upstream_gene_variant	MODIFIER	GLYMA10G00380.1	protein_coding	-	-	-	-	-	-	-	-1	-	I1L7C4_SOYBN	UPI000233CF51	-
GLYMA10G00390	10:153284-153284	A	upstream_gene_variant	MODIFIER	GLYMA10G00390.2	protein_coding	-	-	-	-	-	-	-	1	-	K7LGP1_SOYBN	UPI000233C211	-
GLYMA10G00380	10:153846-153846	A	upstream_gene_variant	MODIFIER	GLYMA10G00380.1	protein_coding	-	-	-	-	-	-	-	-1	-	I1L7C4_SOYBN	UPI000233CF51	-
GLYMA10G00390	10:153846-153846	A	upstream_gene_variant	MODIFIER	GLYMA10G00390.2	protein_coding	-	-	-	-	-	-	-	1	-	K7LGP1_SOYBN	UPI000233C211	-
GLYMA10G00380	10:154453-154453	AT	upstream_gene_variant	MODIFIER	GLYMA10G00380.1	protein_coding	-	-	-	-	-	-	-	-1	-	I1L7C4_SOYBN	UPI000233CF51	-
GLYMA10G00390	10:154453-154453	AT	upstream_gene_variant	MODIFIER	GLYMA10G00390.2	protein_coding	-	-	-	-	-	-	-	1	-	K7LGP1_SOYBN	UPI000233C211	-
GLYMA10G00390	10:160002-160006	-	downstream_gene_variant	MODIFIER	GLYMA10G00390.2	protein_coding	-	-	-	-	-	-	-	1	-	K7LGP1_SOYBN	UPI000233C211	-
GLYMA10G00420	10:160002-160006	-	upstream_gene_variant	MODIFIER	GLYMA10G00420.1	protein_coding	-	-	-	-	-	-	-	1	-	I1L7C6_SOYBN	UPI000233D685	-
GLYMA10G00390	10:160009-160009	AAA	downstream_gene_variant	MODIFIER	GLYMA10G00390.2	protein_coding	-	-	-	-	-	-	-	1	-	K7LGP1_SOYBN	UPI000233C211	-
GLYMA10G00420	10:160009-160009	AAA	upstream_gene_variant	MODIFIER	GLYMA10G00420.1	protein_coding	-	-	-	-	-	-	-	1	-	I1L7C6_SOYBN	UPI000233D685	-
GLYMA10G00390	10:160093-160093	CATATTAGG	downstream_gene_variant	MODIFIER	GLYMA10G00390.2	protein_coding	-	-	-	-	-	-	-	1	-	K7LGP1_SOYBN	UPI000233C211	-
GLYMA10G00420	10:160093-160093	CATATTAGG	upstream_gene_variant	MODIFIER	GLYMA10G00420.1	protein_coding	-	-	-	-	-	-	-	1	-	I1L7C6_SOYBN	UPI000233D685	-
GLYMA10G00390	10:160523-160523	T	downstream_gene_variant	MODIFIER	GLYMA10G00390.2	protein_coding	-	-	-	-	-	-	-	1	-	K7LGP1_SOYBN	UPI000233C211	-
GLYMA10G00420	10:160523-160523	T	upstream_gene_variant	MODIFIER	GLYMA10G00420.1	protein_coding	-	-	-	-	-	-	-	1	-	I1L7C6_SOYBN	UPI000233D685	-
GLYMA10G00390	10:160524-160524	T	downstream_gene_variant	MODIFIER	GLYMA10G00390.2	protein_coding	-	-	-	-	-	-	-	1	-	K7LGP1_SOYBN	UPI000233C211	-
GLYMA10G00420	10:160524-160524	T	upstream_gene_variant	MODIFIER	GLYMA10G00420.1	protein_coding	-	-	-	-	-	-	-	1	-	I1L7C6_SOYBN	UPI000233D685	-
GLYMA10G00390	10:160579-160579	AATAATTT	downstream_gene_variant	MODIFIER	GLYMA10G00390.2	protein_coding	-	-	-	-	-	-	-	1	-	K7LGP1_SOYBN	UPI000233C211	-
GLYMA10G00420	10:160579-160579	AATAATTT	upstream_gene_variant	MODIFIER	GLYMA10G00420.1	protein_coding	-	-	-	-	-	-	-	1	-	I1L7C6_SOYBN	UPI000233D685	-
GLYMA10G00390	10:160693-160693	AA	downstream_gene_variant	MODIFIER	GLYMA10G00390.2	protein_coding	-	-	-	-	-	-	-	1	-	K7LGP1_SOYBN	UPI000233C211	-
GLYMA10G00420	10:160693-160693	AA	upstream_gene_variant	MODIFIER	GLYMA10G00420.1	protein_coding	-	-	-	-	-	-	-	1	-	I1L7C6_SOYBN	UPI000233D685	-
GLYMA10G00390	10:162533-162535	-	downstream_gene_variant	MODIFIER	GLYMA10G00390.2	protein_coding	-	-	-	-	-	-	-	1	-	K7LGP1_SOYBN	UPI000233C211	-
GLYMA10G00420	10:162533-162535	-	intron_variant	MODIFIER	GLYMA10G00420.1	protein_coding	GLYMA10G00420.1:c.-216+1171_-216+1172delAC	-	-	-	-	-	-	1	-	I1L7C6_SOYBN	UPI000233D685	-
GLYMA10G00390	10:163425-163426	-	downstream_gene_variant	MODIFIER	GLYMA10G00390.2	protein_coding	-	-	-	-	-	-	-	1	-	K7LGP1_SOYBN	UPI000233C211	-
GLYMA10G00420	10:163425-163426	-	intron_variant	MODIFIER	GLYMA10G00420.1	protein_coding	GLYMA10G00420.1:c.-215-1370delC	-	-	-	-	-	-	1	-	I1L7C6_SOYBN	UPI000233D685	-
GLYMA10G00390	10:163702-163704	-	downstream_gene_variant	MODIFIER	GLYMA10G00390.2	protein_coding	-	-	-	-	-	-	-	1	-	K7LGP1_SOYBN	UPI000233C211	-
GLYMA10G00420	10:163702-163704	-	intron_variant	MODIFIER	GLYMA10G00420.1	protein_coding	GLYMA10G00420.1:c.-215-1100_-215-1099delAT	-	-	-	-	-	-	1	-	I1L7C6_SOYBN	UPI000233D685	-
GLYMA10G00420	10:165094-165096	-	intron_variant	MODIFIER	GLYMA10G00420.1	protein_coding	GLYMA10G00420.1:c.-2+78_-2+79delCT	-	-	-	-	-	-	1	-	I1L7C6_SOYBN	UPI000233D685	-
GLYMA10G00420	10:165810-165811	-	intron_variant	MODIFIER	GLYMA10G00420.1	protein_coding	GLYMA10G00420.1:c.-1-377delT	-	-	-	-	-	-	1	-	I1L7C6_SOYBN	UPI000233D685	-
GLYMA10G00430	10:165810-165811	-	downstream_gene_variant	MODIFIER	GLYMA10G00430.1	protein_coding	-	-	-	-	-	-	-	-1	-	I1L7C7_SOYBN	UPI00023C9D39	-
GLYMA10G00420	10:168224-168227	-	downstream_gene_variant	MODIFIER	GLYMA10G00420.1	protein_coding	-	-	-	-	-	-	-	1	-	I1L7C6_SOYBN	UPI000233D685	-
GLYMA10G00430	10:168224-168227	-	downstream_gene_variant	MODIFIER	GLYMA10G00430.1	protein_coding	-	-	-	-	-	-	-	-1	-	I1L7C7_SOYBN	UPI00023C9D39	-
GLYMA10G00420	10:169419-169425	-	downstream_gene_variant	MODIFIER	GLYMA10G00420.1	protein_coding	-	-	-	-	-	-	-	1	-	I1L7C6_SOYBN	UPI000233D685	-
GLYMA10G00430	10:169419-169425	-	downstream_gene_variant	MODIFIER	GLYMA10G00430.1	protein_coding	-	-	-	-	-	-	-	-1	-	I1L7C7_SOYBN	UPI00023C9D39	-
GLYMA10G00420	10:170250-170251	-	downstream_gene_variant	MODIFIER	GLYMA10G00420.1	protein_coding	-	-	-	-	-	-	-	1	-	I1L7C6_SOYBN	UPI000233D685	-
GLYMA10G00430	10:170250-170251	-	downstream_gene_variant	MODIFIER	GLYMA10G00430.1	protein_coding	-	-	-	-	-	-	-	-1	-	I1L7C7_SOYBN	UPI00023C9D39	-
GLYMA10G00420	10:172063-172090	-	downstream_gene_variant	MODIFIER	GLYMA10G00420.1	protein_coding	-	-	-	-	-	-	-	1	-	I1L7C6_SOYBN	UPI000233D685	-
GLYMA10G00430	10:172063-172090	-	5_prime_UTR_variant	MODIFIER	GLYMA10G00430.1	protein_coding	GLYMA10G00430.1:c.-158_-132delTGGAGTCCAACAACTAGAAGGCAAGGG	-	62-88	-	-	-	-	-1	-	I1L7C7_SOYBN	UPI00023C9D39	-
GLYMA10G00420	10:172555-172556	-	downstream_gene_variant	MODIFIER	GLYMA10G00420.1	protein_coding	-	-	-	-	-	-	-	1	-	I1L7C6_SOYBN	UPI000233D685	-
GLYMA10G00430	10:172555-172556	-	upstream_gene_variant	MODIFIER	GLYMA10G00430.1	protein_coding	-	-	-	-	-	-	-	-1	-	I1L7C7_SOYBN	UPI00023C9D39	-
GLYMA10G00420	10:172795-172796	-	downstream_gene_variant	MODIFIER	GLYMA10G00420.1	protein_coding	-	-	-	-	-	-	-	1	-	I1L7C6_SOYBN	UPI000233D685	-
GLYMA10G00430	10:172795-172796	-	upstream_gene_variant	MODIFIER	GLYMA10G00430.1	protein_coding	-	-	-	-	-	-	-	-1	-	I1L7C7_SOYBN	UPI00023C9D39	-
GLYMA10G00430	10:173343-173343	G	upstream_gene_variant	MODIFIER	GLYMA10G00430.1	protein_coding	-	-	-	-	-	-	-	-1	-	I1L7C7_SOYBN	UPI00023C9D39	-
GLYMA10G00430	10:174002-174002	ATAATAATAATAATAATA	upstream_gene_variant	MODIFIER	GLYMA10G00430.1	protein_coding	-	-	-	-	-	-	-	-1	-	I1L7C7_SOYBN	UPI00023C9D39	-
GLYMA10G00430	10:175173-175173	A	upstream_gene_variant	MODIFIER	GLYMA10G00430.1	protein_coding	-	-	-	-	-	-	-	-1	-	I1L7C7_SOYBN	UPI00023C9D39	-
GLYMA10G00430	10:175946-175947	-	upstream_gene_variant	MODIFIER	GLYMA10G00430.1	protein_coding	-	-	-	-	-	-	-	-1	-	I1L7C7_SOYBN	UPI00023C9D39	-
GLYMA10G00430	10:176640-176640	C	upstream_gene_variant	MODIFIER	GLYMA10G00430.1	protein_coding	-	-	-	-	-	-	-	-1	-	I1L7C7_SOYBN	UPI00023C9D39	-
-	10:177920-177923	-	intergenic_variant	MODIFIER	-	-	-	-	-	-	-	-	-	-	-	-	-	-
-	10:178019-178019	AAG	intergenic_variant	MODIFIER	-	-	-	-	-	-	-	-	-	-	-	-	-	-
-	10:178137-178138	-	intergenic_variant	MODIFIER	-	-	-	-	-	-	-	-	-	-	-	-	-	-
-	10:178174-178175	-	intergenic_variant	MODIFIER	-	-	-	-	-	-	-	-	-	-	-	-	-	-
-	10:179047-179049	-	intergenic_variant	MODIFIER	-	-	-	-	-	-	-	-	-	-	-	-	-	-
-	10:180011-180011	TT	intergenic_variant	MODIFIER	-	-	-	-	-	-	-	-	-	-	-	-	-	-
-	10:180380-180381	-	intergenic_variant	MODIFIER	-	-	-	-	-	-	-	-	-	-	-	-	-	-
-	10:180606-180612	-	intergenic_variant	MODIFIER	-	-	-	-	-	-	-	-	-	-	-	-	-	-
-	10:180914-180914	TT	intergenic_variant	MODIFIER	-	-	-	-	-	-	-	-	-	-	-	-	-	-
-	10:182030-182030	T	intergenic_variant	MODIFIER	-	-	-	-	-	-	-	-	-	-	-	-	-	-
-	10:182666-182666	TAAAAATATATCA	intergenic_variant	MODIFIER	-	-	-	-	-	-	-	-	-	-	-	-	-	-
-	10:183307-183307	A	intergenic_variant	MODIFIER	-	-	-	-	-	-	-	-	-	-	-	-	-	-
-	10:183461-183462	-	intergenic_variant	MODIFIER	-	-	-	-	-	-	-	-	-	-	-	-	-	-
-	10:183736-183736	A	intergenic_variant	MODIFIER	-	-	-	-	-	-	-	-	-	-	-	-	-	-
-	10:184949-184950	-	intergenic_variant	MODIFIER	-	-	-	-	-	-	-	-	-	-	-	-	-	-
-	10:186580-186580	T	intergenic_variant	MODIFIER	-	-	-	-	-	-	-	-	-	-	-	-	-	-
-	10:186910-186910	AA	intergenic_variant	MODIFIER	-	-	-	-	-	-	-	-	-	-	-	-	-	-
-	10:187002-187003	-	intergenic_variant	MODIFIER	-	-	-	-	-	-	-	-	-	-	-	-	-	-
-	10:187158-187166	-	intergenic_variant	MODIFIER	-	-	-	-	-	-	-	-	-	-	-	-	-	-
-	10:187712-187712	A	intergenic_variant	MODIFIER	-	-	-	-	-	-	-	-	-	-	-	-	-	-
-	10:188176-188176	TAT	intergenic_variant	MODIFIER	-	-	-	-	-	-	-	-	-	-	-	-	-	-
-	10:189542-189543	-	intergenic_variant	MODIFIER	-	-	-	-	-	-	-	-	-	-	-	-	-	-
-	10:194439-194443	-	intergenic_variant	MODIFIER	-	-	-	-	-	-	-	-	-	-	-	-	-	-
-	10:194778-194779	-	intergenic_variant	MODIFIER	-	-	-	-	-	-	-	-	-	-	-	-	-	-
-	10:195352-195353	-	intergenic_variant	MODIFIER	-	-	-	-	-	-	-	-	-	-	-	-	-	-
-	10:195519-195519	GC	intergenic_variant	MODIFIER	-	-	-	-	-	-	-	-	-	-	-	-	-	-
-	10:195522-195523	-	intergenic_variant	MODIFIER	-	-	-	-	-	-	-	-	-	-	-	-	-	-
-	10:196402-196403	-	intergenic_variant	MODIFIER	-	-	-	-	-	-	-	-	-	-	-	-	-	-
GLYMA10G00440	10:199137-199137	TTTAAA	upstream_gene_variant	MODIFIER	GLYMA10G00440.1	protein_coding	-	-	-	-	-	-	-	1	-	I1L7C8_SOYBN	UPI000233C7E7	-
GLYMA10G00440	10:199201-199206	-	upstream_gene_variant	MODIFIER	GLYMA10G00440.1	protein_coding	-	-	-	-	-	-	-	1	-	I1L7C8_SOYBN	UPI000233C7E7	-
GLYMA10G00440	10:199365-199379	-	upstream_gene_variant	MODIFIER	GLYMA10G00440.1	protein_coding	-	-	-	-	-	-	-	1	-	I1L7C8_SOYBN	UPI000233C7E7	-
GLYMA10G00440	10:199985-199985	TCTTAATCTAAA	upstream_gene_variant	MODIFIER	GLYMA10G00440.1	protein_coding	-	-	-	-	-	-	-	1	-	I1L7C8_SOYBN	UPI000233C7E7	-
GLYMA10G00440	10:200434-200434	AG	upstream_gene_variant	MODIFIER	GLYMA10G00440.1	protein_coding	-	-	-	-	-	-	-	1	-	I1L7C8_SOYBN	UPI000233C7E7	-
GLYMA10G00440	10:200439-200439	A	upstream_gene_variant	MODIFIER	GLYMA10G00440.1	protein_coding	-	-	-	-	-	-	-	1	-	I1L7C8_SOYBN	UPI000233C7E7	-
GLYMA10G00440	10:200782-200783	-	upstream_gene_variant	MODIFIER	GLYMA10G00440.1	protein_coding	-	-	-	-	-	-	-	1	-	I1L7C8_SOYBN	UPI000233C7E7	-
GLYMA10G00440	10:201897-201897	AA	upstream_gene_variant	MODIFIER	GLYMA10G00440.1	protein_coding	-	-	-	-	-	-	-	1	-	I1L7C8_SOYBN	UPI000233C7E7	-
GLYMA10G00440	10:201972-201994	-	upstream_gene_variant	MODIFIER	GLYMA10G00440.1	protein_coding	-	-	-	-	-	-	-	1	-	I1L7C8_SOYBN	UPI000233C7E7	-
GLYMA10G00440	10:202524-202525	-	upstream_gene_variant	MODIFIER	GLYMA10G00440.1	protein_coding	-	-	-	-	-	-	-	1	-	I1L7C8_SOYBN	UPI000233C7E7	-
GLYMA10G00440	10:204826-204833	-	3_prime_UTR_variant	MODIFIER	GLYMA10G00440.1	protein_coding	GLYMA10G00440.1:c.*14_*20delCTTTTTT	-	1715-1721	-	-	-	-	1	-	I1L7C8_SOYBN	UPI000233C7E7	-
GLYMA10G00450	10:204826-204833	-	downstream_gene_variant	MODIFIER	GLYMA10G00450.1	protein_coding	-	-	-	-	-	-	-	-1	-	I1L7C9_SOYBN	UPI00023C85A9	-
GLYMA10G00450	10:204826-204833	-	downstream_gene_variant	MODIFIER	GLYMA10G00450.2	protein_coding	-	-	-	-	-	-	-	-1	-	I1L7D0_SOYBN	UPI00023C85AA	-
GLYMA10G00440	10:205635-205636	-	downstream_gene_variant	MODIFIER	GLYMA10G00440.1	protein_coding	-	-	-	-	-	-	-	1	-	I1L7C8_SOYBN	UPI000233C7E7	-
GLYMA10G00450	10:205635-205636	-	downstream_gene_variant	MODIFIER	GLYMA10G00450.1	protein_coding	-	-	-	-	-	-	-	-1	-	I1L7C9_SOYBN	UPI00023C85A9	-
GLYMA10G00450	10:205635-205636	-	downstream_gene_variant	MODIFIER	GLYMA10G00450.2	protein_coding	-	-	-	-	-	-	-	-1	-	I1L7D0_SOYBN	UPI00023C85AA	-
GLYMA10G00440	10:205980-205980	A	downstream_gene_variant	MODIFIER	GLYMA10G00440.1	protein_coding	-	-	-	-	-	-	-	1	-	I1L7C8_SOYBN	UPI000233C7E7	-
GLYMA10G00450	10:205980-205980	A	downstream_gene_variant	MODIFIER	GLYMA10G00450.1	protein_coding	-	-	-	-	-	-	-	-1	-	I1L7C9_SOYBN	UPI00023C85A9	-
GLYMA10G00450	10:205980-205980	A	downstream_gene_variant	MODIFIER	GLYMA10G00450.2	protein_coding	-	-	-	-	-	-	-	-1	-	I1L7D0_SOYBN	UPI00023C85AA	-
GLYMA10G00440	10:205983-205987	-	downstream_gene_variant	MODIFIER	GLYMA10G00440.1	protein_coding	-	-	-	-	-	-	-	1	-	I1L7C8_SOYBN	UPI000233C7E7	-
GLYMA10G00450	10:205983-205987	-	downstream_gene_variant	MODIFIER	GLYMA10G00450.1	protein_coding	-	-	-	-	-	-	-	-1	-	I1L7C9_SOYBN	UPI00023C85A9	-
GLYMA10G00450	10:205983-205987	-	downstream_gene_variant	MODIFIER	GLYMA10G00450.2	protein_coding	-	-	-	-	-	-	-	-1	-	I1L7D0_SOYBN	UPI00023C85AA	-
GLYMA10G00440	10:206094-206096	-	downstream_gene_variant	MODIFIER	GLYMA10G00440.1	protein_coding	-	-	-	-	-	-	-	1	-	I1L7C8_SOYBN	UPI000233C7E7	-
GLYMA10G00450	10:206094-206096	-	downstream_gene_variant	MODIFIER	GLYMA10G00450.1	protein_coding	-	-	-	-	-	-	-	-1	-	I1L7C9_SOYBN	UPI00023C85A9	-
GLYMA10G00450	10:206094-206096	-	downstream_gene_variant	MODIFIER	GLYMA10G00450.2	protein_coding	-	-	-	-	-	-	-	-1	-	I1L7D0_SOYBN	UPI00023C85AA	-
GLYMA10G00440	10:206342-206345	-	downstream_gene_variant	MODIFIER	GLYMA10G00440.1	protein_coding	-	-	-	-	-	-	-	1	-	I1L7C8_SOYBN	UPI000233C7E7	-
GLYMA10G00450	10:206342-206345	-	downstream_gene_variant	MODIFIER	GLYMA10G00450.1	protein_coding	-	-	-	-	-	-	-	-1	-	I1L7C9_SOYBN	UPI00023C85A9	-
GLYMA10G00450	10:206342-206345	-	downstream_gene_variant	MODIFIER	GLYMA10G00450.2	protein_coding	-	-	-	-	-	-	-	-1	-	I1L7D0_SOYBN	UPI00023C85AA	-
GLYMA10G00440	10:207113-207114	-	downstream_gene_variant	MODIFIER	GLYMA10G00440.1	protein_coding	-	-	-	-	-	-	-	1	-	I1L7C8_SOYBN	UPI000233C7E7	-
GLYMA10G00450	10:207113-207114	-	downstream_gene_variant	MODIFIER	GLYMA10G00450.1	protein_coding	-	-	-	-	-	-	-	-1	-	I1L7C9_SOYBN	UPI00023C85A9	-
GLYMA10G00450	10:207113-207114	-	downstream_gene_variant	MODIFIER	GLYMA10G00450.2	protein_coding	-	-	-	-	-	-	-	-1	-	I1L7D0_SOYBN	UPI00023C85AA	-
GLYMA10G00440	10:207175-207175	AA	downstream_gene_variant	MODIFIER	GLYMA10G00440.1	protein_coding	-	-	-	-	-	-	-	1	-	I1L7C8_SOYBN	UPI000233C7E7	-
GLYMA10G00450	10:207175-207175	AA	downstream_gene_variant	MODIFIER	GLYMA10G00450.1	protein_coding	-	-	-	-	-	-	-	-1	-	I1L7C9_SOYBN	UPI00023C85A9	-
GLYMA10G00450	10:207175-207175	AA	downstream_gene_variant	MODIFIER	GLYMA10G00450.2	protein_coding	-	-	-	-	-	-	-	-1	-	I1L7D0_SOYBN	UPI00023C85AA	-
GLYMA10G00440	10:207658-207659	-	downstream_gene_variant	MODIFIER	GLYMA10G00440.1	protein_coding	-	-	-	-	-	-	-	1	-	I1L7C8_SOYBN	UPI000233C7E7	-
GLYMA10G00450	10:207658-207659	-	downstream_gene_variant	MODIFIER	GLYMA10G00450.1	protein_coding	-	-	-	-	-	-	-	-1	-	I1L7C9_SOYBN	UPI00023C85A9	-
GLYMA10G00450	10:207658-207659	-	downstream_gene_variant	MODIFIER	GLYMA10G00450.2	protein_coding	-	-	-	-	-	-	-	-1	-	I1L7D0_SOYBN	UPI00023C85AA	-
GLYMA10G00440	10:207877-207877	T	downstream_gene_variant	MODIFIER	GLYMA10G00440.1	protein_coding	-	-	-	-	-	-	-	1	-	I1L7C8_SOYBN	UPI000233C7E7	-
GLYMA10G00450	10:207877-207877	T	3_prime_UTR_variant	MODIFIER	GLYMA10G00450.1	protein_coding	GLYMA10G00450.1:c.*307dupA	-	2118-2119	-	-	-	-	-1	-	I1L7C9_SOYBN	UPI00023C85A9	-
GLYMA10G00450	10:207877-207877	T	3_prime_UTR_variant	MODIFIER	GLYMA10G00450.2	protein_coding	GLYMA10G00450.2:c.*673dupA	-	2232-2233	-	-	-	-	-1	-	I1L7D0_SOYBN	UPI00023C85AA	-
GLYMA10G00440	10:207897-207897	AG	downstream_gene_variant	MODIFIER	GLYMA10G00440.1	protein_coding	-	-	-	-	-	-	-	1	-	I1L7C8_SOYBN	UPI000233C7E7	-
GLYMA10G00450	10:207897-207897	AG	3_prime_UTR_variant	MODIFIER	GLYMA10G00450.1	protein_coding	GLYMA10G00450.1:c.*286_*287dupCT	-	2098-2099	-	-	-	-	-1	-	I1L7C9_SOYBN	UPI00023C85A9	-
GLYMA10G00450	10:207897-207897	AG	3_prime_UTR_variant	MODIFIER	GLYMA10G00450.2	protein_coding	GLYMA10G00450.2:c.*652_*653dupCT	-	2212-2213	-	-	-	-	-1	-	I1L7D0_SOYBN	UPI00023C85AA	-
GLYMA10G00440	10:208519-208520	-	downstream_gene_variant	MODIFIER	GLYMA10G00440.1	protein_coding	-	-	-	-	-	-	-	1	-	I1L7C8_SOYBN	UPI000233C7E7	-
GLYMA10G00450	10:208519-208520	-	intron_variant	MODIFIER	GLYMA10G00450.1	protein_coding	GLYMA10G00450.1:c.1220+35delA	-	-	-	-	-	-	-1	-	I1L7C9_SOYBN	UPI00023C85A9	-
GLYMA10G00450	10:208519-208520	-	3_prime_UTR_variant	MODIFIER	GLYMA10G00450.2	protein_coding	GLYMA10G00450.2:c.*31delA	-	1590	-	-	-	-	-1	-	I1L7D0_SOYBN	UPI00023C85AA	-
GLYMA10G00450	10:210375-210377	-	intron_variant	MODIFIER	GLYMA10G00450.1	protein_coding	GLYMA10G00450.1:c.847+106_847+107delAT	-	-	-	-	-	-	-1	-	I1L7C9_SOYBN	UPI00023C85A9	-
GLYMA10G00450	10:210375-210377	-	intron_variant	MODIFIER	GLYMA10G00450.2	protein_coding	GLYMA10G00450.2:c.847+106_847+107delAT	-	-	-	-	-	-	-1	-	I1L7D0_SOYBN	UPI00023C85AA	-
GLYMA10G00450	10:210443-210443	A	intron_variant	MODIFIER	GLYMA10G00450.1	protein_coding	GLYMA10G00450.1:c.847+39dupT	-	-	-	-	-	-	-1	-	I1L7C9_SOYBN	UPI00023C85A9	-
GLYMA10G00450	10:210443-210443	A	intron_variant	MODIFIER	GLYMA10G00450.2	protein_coding	GLYMA10G00450.2:c.847+39dupT	-	-	-	-	-	-	-1	-	I1L7D0_SOYBN	UPI00023C85AA	-
GLYMA10G00450	10:211267-211267	T	intron_variant	MODIFIER	GLYMA10G00450.1	protein_coding	GLYMA10G00450.1:c.278-14_278-13insA	-	-	-	-	-	-	-1	-	I1L7C9_SOYBN	UPI00023C85A9	-
GLYMA10G00450	10:211267-211267	T	intron_variant	MODIFIER	GLYMA10G00450.2	protein_coding	GLYMA10G00450.2:c.278-14_278-13insA	-	-	-	-	-	-	-1	-	I1L7D0_SOYBN	UPI00023C85AA	-
GLYMA10G00450	10:211624-211624	GAAGAAGAA	intron_variant	MODIFIER	GLYMA10G00450.1	protein_coding	GLYMA10G00450.1:c.277+20_277+28dupTTCTTCTTC	-	-	-	-	-	-	-1	-	I1L7C9_SOYBN	UPI00023C85A9	-
GLYMA10G00450	10:211624-211624	GAAGAAGAA	intron_variant	MODIFIER	GLYMA10G00450.2	protein_coding	GLYMA10G00450.2:c.277+20_277+28dupTTCTTCTTC	-	-	-	-	-	-	-1	-	I1L7D0_SOYBN	UPI00023C85AA	-
GLYMA10G00450	10:213827-213827	ATATATATATATAT	upstream_gene_variant	MODIFIER	GLYMA10G00450.1	protein_coding	-	-	-	-	-	-	-	-1	-	I1L7C9_SOYBN	UPI00023C85A9	-
GLYMA10G00450	10:213827-213827	ATATATATATATAT	upstream_gene_variant	MODIFIER	GLYMA10G00450.2	protein_coding	-	-	-	-	-	-	-	-1	-	I1L7D0_SOYBN	UPI00023C85AA	-
GLYMA10G00455	10:213827-213827	ATATATATATATAT	downstream_gene_variant	MODIFIER	GLYMA10G00455.1	protein_coding	-	-	-	-	-	-	-	-1	-	K7LGP2_SOYBN	UPI0002960234	-
GLYMA10G00455	10:221172-221174	-	upstream_gene_variant	MODIFIER	GLYMA10G00455.1	protein_coding	-	-	-	-	-	-	-	-1	-	K7LGP2_SOYBN	UPI0002960234	-
GLYMA10G00455	10:221708-221708	AT	upstream_gene_variant	MODIFIER	GLYMA10G00455.1	protein_coding	-	-	-	-	-	-	-	-1	-	K7LGP2_SOYBN	UPI0002960234	-
GLYMA10G00460	10:223623-223623	A	downstream_gene_variant	MODIFIER	GLYMA10G00460.1	protein_coding	-	-	-	-	-	-	-	-1	-	I1L7D1_SOYBN	UPI000233CDEC	-
GLYMA10G00460	10:224687-224688	-	downstream_gene_variant	MODIFIER	GLYMA10G00460.1	protein_coding	-	-	-	-	-	-	-	-1	-	I1L7D1_SOYBN	UPI000233CDEC	-
GLYMA10G00460	10:224924-224929	-	downstream_gene_variant	MODIFIER	GLYMA10G00460.1	protein_coding	-	-	-	-	-	-	-	-1	-	I1L7D1_SOYBN	UPI000233CDEC	-
GLYMA10G00460	10:225419-225420	-	downstream_gene_variant	MODIFIER	GLYMA10G00460.1	protein_coding	-	-	-	-	-	-	-	-1	-	I1L7D1_SOYBN	UPI000233CDEC	-
GLYMA10G00460	10:225899-225900	-	downstream_gene_variant	MODIFIER	GLYMA10G00460.1	protein_coding	-	-	-	-	-	-	-	-1	-	I1L7D1_SOYBN	UPI000233CDEC	-
GLYMA10G00460	10:226526-226527	-	downstream_gene_variant	MODIFIER	GLYMA10G00460.1	protein_coding	-	-	-	-	-	-	-	-1	-	I1L7D1_SOYBN	UPI000233CDEC	-
GLYMA10G00460	10:226753-226754	-	downstream_gene_variant	MODIFIER	GLYMA10G00460.1	protein_coding	-	-	-	-	-	-	-	-1	-	I1L7D1_SOYBN	UPI000233CDEC	-
GLYMA10G00460	10:227027-227027	A	downstream_gene_variant	MODIFIER	GLYMA10G00460.1	protein_coding	-	-	-	-	-	-	-	-1	-	I1L7D1_SOYBN	UPI000233CDEC	-
GLYMA10G00460	10:227506-227506	T	3_prime_UTR_variant	MODIFIER	GLYMA10G00460.1	protein_coding	GLYMA10G00460.1:c.*51dupA	-	1685-1686	-	-	-	-	-1	-	I1L7D1_SOYBN	UPI000233CDEC	-
GLYMA10G00460	10:227525-227526	-	3_prime_UTR_variant	MODIFIER	GLYMA10G00460.1	protein_coding	GLYMA10G00460.1:c.*32delT	-	1666	-	-	-	-	-1	-	I1L7D1_SOYBN	UPI000233CDEC	-
GLYMA10G00460	10:229566-229567	-	upstream_gene_variant	MODIFIER	GLYMA10G00460.1	protein_coding	-	-	-	-	-	-	-	-1	-	I1L7D1_SOYBN	UPI000233CDEC	-
GLYMA10G00460	10:229667-229667	T	upstream_gene_variant	MODIFIER	GLYMA10G00460.1	protein_coding	-	-	-	-	-	-	-	-1	-	I1L7D1_SOYBN	UPI000233CDEC	-
GLYMA10G00460	10:229761-229762	-	upstream_gene_variant	MODIFIER	GLYMA10G00460.1	protein_coding	-	-	-	-	-	-	-	-1	-	I1L7D1_SOYBN	UPI000233CDEC	-
GLYMA10G00460	10:230863-230863	T	upstream_gene_variant	MODIFIER	GLYMA10G00460.1	protein_coding	-	-	-	-	-	-	-	-1	-	I1L7D1_SOYBN	UPI000233CDEC	-
GLYMA10G00460	10:231610-231612	-	upstream_gene_variant	MODIFIER	GLYMA10G00460.1	protein_coding	-	-	-	-	-	-	-	-1	-	I1L7D1_SOYBN	UPI000233CDEC	-
GLYMA10G00460	10:232413-232416	-	upstream_gene_variant	MODIFIER	GLYMA10G00460.1	protein_coding	-	-	-	-	-	-	-	-1	-	I1L7D1_SOYBN	UPI000233CDEC	-
GLYMA10G00460	10:232432-232432	TA	upstream_gene_variant	MODIFIER	GLYMA10G00460.1	protein_coding	-	-	-	-	-	-	-	-1	-	I1L7D1_SOYBN	UPI000233CDEC	-
GLYMA10G00460	10:233190-233219	-	upstream_gene_variant	MODIFIER	GLYMA10G00460.1	protein_coding	-	-	-	-	-	-	-	-1	-	I1L7D1_SOYBN	UPI000233CDEC	-
GLYMA10G00460	10:234290-234293	-	upstream_gene_variant	MODIFIER	GLYMA10G00460.1	protein_coding	-	-	-	-	-	-	-	-1	-	I1L7D1_SOYBN	UPI000233CDEC	-
-	10:236400-236400	ATATAT	intergenic_variant	MODIFIER	-	-	-	-	-	-	-	-	-	-	-	-	-	-
-	10:238674-238674	T	intergenic_variant	MODIFIER	-	-	-	-	-	-	-	-	-	-	-	-	-	-
-	10:239837-239837	A	intergenic_variant	MODIFIER	-	-	-	-	-	-	-	-	-	-	-	-	-	-
-	10:240597-240597	A	intergenic_variant	MODIFIER	-	-	-	-	-	-	-	-	-	-	-	-	-	-
-	10:241674-241674	T	intergenic_variant	MODIFIER	-	-	-	-	-	-	-	-	-	-	-	-	-	-
-	10:241986-241986	G	intergenic_variant	MODIFIER	-	-	-	-	-	-	-	-	-	-	-	-	-	-
-	10:242266-242266	TGGGTAGTATAAAA	intergenic_variant	MODIFIER	-	-	-	-	-	-	-	-	-	-	-	-	-	-
-	10:242267-242267	ACT	intergenic_variant	MODIFIER	-	-	-	-	-	-	-	-	-	-	-	-	-	-
-	10:242372-242372	G	intergenic_variant	MODIFIER	-	-	-	-	-	-	-	-	-	-	-	-	-	-
-	10:242536-242536	A	intergenic_variant	MODIFIER	-	-	-	-	-	-	-	-	-	-	-	-	-	-
GLYMA10G00470	10:243391-243398	-	upstream_gene_variant	MODIFIER	GLYMA10G00470.1	protein_coding	-	-	-	-	-	-	-	1	-	C6T2Y6_SOYBN	UPI0001B15273	-
GLYMA10G00470	10:249474-249474	ATAT	intron_variant	MODIFIER	GLYMA10G00470.1	protein_coding	GLYMA10G00470.1:c.315+546_315+549dupATAT	-	-	-	-	-	-	1	-	C6T2Y6_SOYBN	UPI0001B15273	-
GLYMA10G00490	10:249474-249474	ATAT	upstream_gene_variant	MODIFIER	GLYMA10G00490.1	protein_coding	-	-	-	-	-	-	-	1	-	C6TNW3_SOYBN	UPI0001B17124	-
GLYMA10G00490	10:257402-257403	-	downstream_gene_variant	MODIFIER	GLYMA10G00490.1	protein_coding	-	-	-	-	-	-	-	1	-	C6TNW3_SOYBN	UPI0001B17124	-
GLYMA10G00500	10:257402-257403	-	intron_variant	MODIFIER	GLYMA10G00500.1	protein_coding	GLYMA10G00500.1:c.22-59delT	-	-	-	-	-	-	1	-	I1L7D4_SOYBN	UPI000233D7FF	-
GLYMA10G00490	10:259395-259397	-	downstream_gene_variant	MODIFIER	GLYMA10G00490.1	protein_coding	-	-	-	-	-	-	-	1	-	C6TNW3_SOYBN	UPI0001B17124	-
GLYMA10G00500	10:259395-259397	-	downstream_gene_variant	MODIFIER	GLYMA10G00500.1	protein_coding	-	-	-	-	-	-	-	1	-	I1L7D4_SOYBN	UPI000233D7FF	-
GLYMA10G00510	10:259395-259397	-	downstream_gene_variant	MODIFIER	GLYMA10G00510.1	protein_coding	-	-	-	-	-	-	-	-1	-	C6TAB5_SOYBN	UPI0001B160B2	-
GLYMA10G00510	10:259395-259397	-	downstream_gene_variant	MODIFIER	GLYMA10G00510.2	protein_coding	-	-	-	-	-	-	-	-1	-	C6TAB5_SOYBN	UPI0001B160B2	-
GLYMA10G00500	10:261242-261258	-	downstream_gene_variant	MODIFIER	GLYMA10G00500.1	protein_coding	-	-	-	-	-	-	-	1	-	I1L7D4_SOYBN	UPI000233D7FF	-
GLYMA10G00510	10:261242-261258	-	downstream_gene_variant	MODIFIER	GLYMA10G00510.1	protein_coding	-	-	-	-	-	-	-	-1	-	C6TAB5_SOYBN	UPI0001B160B2	-
GLYMA10G00510	10:261242-261258	-	downstream_gene_variant	MODIFIER	GLYMA10G00510.2	protein_coding	-	-	-	-	-	-	-	-1	-	C6TAB5_SOYBN	UPI0001B160B2	-
GLYMA10G00510	10:266313-266315	-	intron_variant	MODIFIER	GLYMA10G00510.1	protein_coding	GLYMA10G00510.1:c.-105+986_-105+987delAA	-	-	-	-	-	-	-1	-	C6TAB5_SOYBN	UPI0001B160B2	-
GLYMA10G00510	10:266313-266315	-	upstream_gene_variant	MODIFIER	GLYMA10G00510.2	protein_coding	-	-	-	-	-	-	-	-1	-	C6TAB5_SOYBN	UPI0001B160B2	-
GLYMA10G00520	10:274318-274329	-	intron_variant	MODIFIER	GLYMA10G00520.3	protein_coding	GLYMA10G00520.3:c.245-250_245-240delGCTACACCTGC	-	-	-	-	-	-	1	-	K7LGP4_SOYBN	UPI00023C85AE	-
GLYMA10G00520	10:274318-274329	-	intron_variant	MODIFIER	GLYMA10G00520.4	protein_coding	GLYMA10G00520.4:c.183-254_183-244delGCTACACCTGC	-	-	-	-	-	-	1	-	C6THQ5_SOYBN	UPI0001B167AA	-
GLYMA10G00520	10:274555-274556	-	intron_variant	MODIFIER	GLYMA10G00520.3	protein_coding	GLYMA10G00520.3:c.245-13delA	-	-	-	-	-	-	1	-	K7LGP4_SOYBN	UPI00023C85AE	-
GLYMA10G00520	10:274555-274556	-	intron_variant	MODIFIER	GLYMA10G00520.4	protein_coding	GLYMA10G00520.4:c.183-17delA	-	-	-	-	-	-	1	-	C6THQ5_SOYBN	UPI0001B167AA	-
GLYMA10G00520	10:276126-276126	AT	downstream_gene_variant	MODIFIER	GLYMA10G00520.3	protein_coding	-	-	-	-	-	-	-	1	-	K7LGP4_SOYBN	UPI00023C85AE	-
GLYMA10G00520	10:276126-276126	AT	downstream_gene_variant	MODIFIER	GLYMA10G00520.4	protein_coding	-	-	-	-	-	-	-	1	-	C6THQ5_SOYBN	UPI0001B167AA	-
GLYMA10G00520	10:276484-276484	A	downstream_gene_variant	MODIFIER	GLYMA10G00520.3	protein_coding	-	-	-	-	-	-	-	1	-	K7LGP4_SOYBN	UPI00023C85AE	-
GLYMA10G00520	10:276484-276484	A	downstream_gene_variant	MODIFIER	GLYMA10G00520.4	protein_coding	-	-	-	-	-	-	-	1	-	C6THQ5_SOYBN	UPI0001B167AA	-
GLYMA10G00520	10:276694-276694	TT	downstream_gene_variant	MODIFIER	GLYMA10G00520.3	protein_coding	-	-	-	-	-	-	-	1	-	K7LGP4_SOYBN	UPI00023C85AE	-
GLYMA10G00520	10:276694-276694	TT	downstream_gene_variant	MODIFIER	GLYMA10G00520.4	protein_coding	-	-	-	-	-	-	-	1	-	C6THQ5_SOYBN	UPI0001B167AA	-
GLYMA10G00520	10:277817-277817	T	downstream_gene_variant	MODIFIER	GLYMA10G00520.3	protein_coding	-	-	-	-	-	-	-	1	-	K7LGP4_SOYBN	UPI00023C85AE	-
GLYMA10G00520	10:277817-277817	T	downstream_gene_variant	MODIFIER	GLYMA10G00520.4	protein_coding	-	-	-	-	-	-	-	1	-	C6THQ5_SOYBN	UPI0001B167AA	-
GLYMA10G00520	10:277878-277879	-	downstream_gene_variant	MODIFIER	GLYMA10G00520.3	protein_coding	-	-	-	-	-	-	-	1	-	K7LGP4_SOYBN	UPI00023C85AE	-
GLYMA10G00520	10:277878-277879	-	downstream_gene_variant	MODIFIER	GLYMA10G00520.4	protein_coding	-	-	-	-	-	-	-	1	-	C6THQ5_SOYBN	UPI0001B167AA	-
GLYMA10G00520	10:278483-278483	A	downstream_gene_variant	MODIFIER	GLYMA10G00520.3	protein_coding	-	-	-	-	-	-	-	1	-	K7LGP4_SOYBN	UPI00023C85AE	-
GLYMA10G00520	10:278483-278483	A	downstream_gene_variant	MODIFIER	GLYMA10G00520.4	protein_coding	-	-	-	-	-	-	-	1	-	C6THQ5_SOYBN	UPI0001B167AA	-
GLYMA10G00520	10:279098-279099	-	downstream_gene_variant	MODIFIER	GLYMA10G00520.3	protein_coding	-	-	-	-	-	-	-	1	-	K7LGP4_SOYBN	UPI00023C85AE	-
GLYMA10G00520	10:279098-279099	-	downstream_gene_variant	MODIFIER	GLYMA10G00520.4	protein_coding	-	-	-	-	-	-	-	1	-	C6THQ5_SOYBN	UPI0001B167AA	-
GLYMA10G00520	10:279100-279102	-	downstream_gene_variant	MODIFIER	GLYMA10G00520.3	protein_coding	-	-	-	-	-	-	-	1	-	K7LGP4_SOYBN	UPI00023C85AE	-
GLYMA10G00520	10:279100-279102	-	downstream_gene_variant	MODIFIER	GLYMA10G00520.4	protein_coding	-	-	-	-	-	-	-	1	-	C6THQ5_SOYBN	UPI0001B167AA	-
GLYMA10G00520	10:279492-279493	-	downstream_gene_variant	MODIFIER	GLYMA10G00520.3	protein_coding	-	-	-	-	-	-	-	1	-	K7LGP4_SOYBN	UPI00023C85AE	-
GLYMA10G00520	10:279492-279493	-	downstream_gene_variant	MODIFIER	GLYMA10G00520.4	protein_coding	-	-	-	-	-	-	-	1	-	C6THQ5_SOYBN	UPI0001B167AA	-
GLYMA10G00520	10:280089-280090	-	downstream_gene_variant	MODIFIER	GLYMA10G00520.3	protein_coding	-	-	-	-	-	-	-	1	-	K7LGP4_SOYBN	UPI00023C85AE	-
GLYMA10G00520	10:280089-280090	-	downstream_gene_variant	MODIFIER	GLYMA10G00520.4	protein_coding	-	-	-	-	-	-	-	1	-	C6THQ5_SOYBN	UPI0001B167AA	-
-	10:280707-280713	-	intergenic_variant	MODIFIER	-	-	-	-	-	-	-	-	-	-	-	-	-	-
-	10:281292-281294	-	intergenic_variant	MODIFIER	-	-	-	-	-	-	-	-	-	-	-	-	-	-
-	10:281731-281737	-	intergenic_variant	MODIFIER	-	-	-	-	-	-	-	-	-	-	-	-	-	-
-	10:282117-282118	-	intergenic_variant	MODIFIER	-	-	-	-	-	-	-	-	-	-	-	-	-	-
-	10:282222-282223	-	intergenic_variant	MODIFIER	-	-	-	-	-	-	-	-	-	-	-	-	-	-
-	10:283078-283078	T	intergenic_variant	MODIFIER	-	-	-	-	-	-	-	-	-	-	-	-	-	-
-	10:285869-285870	-	intergenic_variant	MODIFIER	-	-	-	-	-	-	-	-	-	-	-	-	-	-
GLYMA10G00527	10:286742-286744	-	upstream_gene_variant	MODIFIER	GLYMA10G00527.1	protein_coding	-	-	-	-	-	-	-	1	-	K7LGP6_SOYBN	UPI00029660E5	-
GLYMA10G00527	10:288866-288867	-	upstream_gene_variant	MODIFIER	GLYMA10G00527.1	protein_coding	-	-	-	-	-	-	-	1	-	K7LGP6_SOYBN	UPI00029660E5	-
GLYMA10G00527	10:288892-288893	-	upstream_gene_variant	MODIFIER	GLYMA10G00527.1	protein_coding	-	-	-	-	-	-	-	1	-	K7LGP6_SOYBN	UPI00029660E5	-
GLYMA10G00527	10:289005-289006	-	upstream_gene_variant	MODIFIER	GLYMA10G00527.1	protein_coding	-	-	-	-	-	-	-	1	-	K7LGP6_SOYBN	UPI00029660E5	-
GLYMA10G00527	10:289899-289900	-	upstream_gene_variant	MODIFIER	GLYMA10G00527.1	protein_coding	-	-	-	-	-	-	-	1	-	K7LGP6_SOYBN	UPI00029660E5	-
GLYMA10G00527	10:289926-289929	-	upstream_gene_variant	MODIFIER	GLYMA10G00527.1	protein_coding	-	-	-	-	-	-	-	1	-	K7LGP6_SOYBN	UPI00029660E5	-
GLYMA10G00527	10:290355-290357	-	upstream_gene_variant	MODIFIER	GLYMA10G00527.1	protein_coding	-	-	-	-	-	-	-	1	-	K7LGP6_SOYBN	UPI00029660E5	-
GLYMA10G00527	10:290777-290777	T	upstream_gene_variant	MODIFIER	GLYMA10G00527.1	protein_coding	-	-	-	-	-	-	-	1	-	K7LGP6_SOYBN	UPI00029660E5	-
GLYMA10G00527	10:290850-290851	-	upstream_gene_variant	MODIFIER	GLYMA10G00527.1	protein_coding	-	-	-	-	-	-	-	1	-	K7LGP6_SOYBN	UPI00029660E5	-
GLYMA10G00527	10:292257-292257	A	intron_variant	MODIFIER	GLYMA10G00527.1	protein_coding	GLYMA10G00527.1:c.644+49dupA	-	-	-	-	-	-	1	-	K7LGP6_SOYBN	UPI00029660E5	-
GLYMA10G00527	10:295171-295173	-	intron_variant	MODIFIER	GLYMA10G00527.1	protein_coding	GLYMA10G00527.1:c.1929+83_1929+84delTT	-	-	-	-	-	-	1	-	K7LGP6_SOYBN	UPI00029660E5	-
GLYMA10G00527	10:299088-299089	-	downstream_gene_variant	MODIFIER	GLYMA10G00527.1	protein_coding	-	-	-	-	-	-	-	1	-	K7LGP6_SOYBN	UPI00029660E5	-
GLYMA10G00534	10:299088-299089	-	upstream_gene_variant	MODIFIER	GLYMA10G00534.1	protein_coding	-	-	-	-	-	-	-	1	-	K7LGP7_SOYBN	UPI000233C212	-
GLYMA10G00542	10:299088-299089	-	upstream_gene_variant	MODIFIER	GLYMA10G00542.1	protein_coding	-	-	-	-	-	-	-	1	-	K7LGP8_SOYBN	UPI000233CF76	-
GLYMA10G00527	10:299148-299154	-	downstream_gene_variant	MODIFIER	GLYMA10G00527.1	protein_coding	-	-	-	-	-	-	-	1	-	K7LGP6_SOYBN	UPI00029660E5	-
GLYMA10G00534	10:299148-299154	-	upstream_gene_variant	MODIFIER	GLYMA10G00534.1	protein_coding	-	-	-	-	-	-	-	1	-	K7LGP7_SOYBN	UPI000233C212	-
GLYMA10G00542	10:299148-299154	-	upstream_gene_variant	MODIFIER	GLYMA10G00542.1	protein_coding	-	-	-	-	-	-	-	1	-	K7LGP8_SOYBN	UPI000233CF76	-
GLYMA10G00527	10:299185-299185	AA	downstream_gene_variant	MODIFIER	GLYMA10G00527.1	protein_coding	-	-	-	-	-	-	-	1	-	K7LGP6_SOYBN	UPI00029660E5	-
GLYMA10G00534	10:299185-299185	AA	upstream_gene_variant	MODIFIER	GLYMA10G00534.1	protein_coding	-	-	-	-	-	-	-	1	-	K7LGP7_SOYBN	UPI000233C212	-
GLYMA10G00542	10:299185-299185	AA	upstream_gene_variant	MODIFIER	GLYMA10G00542.1	protein_coding	-	-	-	-	-	-	-	1	-	K7LGP8_SOYBN	UPI000233CF76	-
GLYMA10G00527	10:299930-299930	A	downstream_gene_variant	MODIFIER	GLYMA10G00527.1	protein_coding	-	-	-	-	-	-	-	1	-	K7LGP6_SOYBN	UPI00029660E5	-
GLYMA10G00534	10:299930-299930	A	upstream_gene_variant	MODIFIER	GLYMA10G00534.1	protein_coding	-	-	-	-	-	-	-	1	-	K7LGP7_SOYBN	UPI000233C212	-
GLYMA10G00542	10:299930-299930	A	upstream_gene_variant	MODIFIER	GLYMA10G00542.1	protein_coding	-	-	-	-	-	-	-	1	-	K7LGP8_SOYBN	UPI000233CF76	-
GLYMA10G00527	10:300208-300208	TTT	downstream_gene_variant	MODIFIER	GLYMA10G00527.1	protein_coding	-	-	-	-	-	-	-	1	-	K7LGP6_SOYBN	UPI00029660E5	-
GLYMA10G00534	10:300208-300208	TTT	upstream_gene_variant	MODIFIER	GLYMA10G00534.1	protein_coding	-	-	-	-	-	-	-	1	-	K7LGP7_SOYBN	UPI000233C212	-
GLYMA10G00542	10:300208-300208	TTT	upstream_gene_variant	MODIFIER	GLYMA10G00542.1	protein_coding	-	-	-	-	-	-	-	1	-	K7LGP8_SOYBN	UPI000233CF76	-
GLYMA10G00527	10:300430-300431	-	downstream_gene_variant	MODIFIER	GLYMA10G00527.1	protein_coding	-	-	-	-	-	-	-	1	-	K7LGP6_SOYBN	UPI00029660E5	-
GLYMA10G00534	10:300430-300431	-	upstream_gene_variant	MODIFIER	GLYMA10G00534.1	protein_coding	-	-	-	-	-	-	-	1	-	K7LGP7_SOYBN	UPI000233C212	-
GLYMA10G00542	10:300430-300431	-	upstream_gene_variant	MODIFIER	GLYMA10G00542.1	protein_coding	-	-	-	-	-	-	-	1	-	K7LGP8_SOYBN	UPI000233CF76	-
GLYMA10G00527	10:301090-301101	-	downstream_gene_variant	MODIFIER	GLYMA10G00527.1	protein_coding	-	-	-	-	-	-	-	1	-	K7LGP6_SOYBN	UPI00029660E5	-
GLYMA10G00534	10:301090-301101	-	upstream_gene_variant	MODIFIER	GLYMA10G00534.1	protein_coding	-	-	-	-	-	-	-	1	-	K7LGP7_SOYBN	UPI000233C212	-
GLYMA10G00542	10:301090-301101	-	upstream_gene_variant	MODIFIER	GLYMA10G00542.1	protein_coding	-	-	-	-	-	-	-	1	-	K7LGP8_SOYBN	UPI000233CF76	-
GLYMA10G00534	10:306801-306802	-	downstream_gene_variant	MODIFIER	GLYMA10G00534.1	protein_coding	-	-	-	-	-	-	-	1	-	K7LGP7_SOYBN	UPI000233C212	-
GLYMA10G00542	10:306801-306802	-	downstream_gene_variant	MODIFIER	GLYMA10G00542.1	protein_coding	-	-	-	-	-	-	-	1	-	K7LGP8_SOYBN	UPI000233CF76	-
GLYMA10G00550	10:306801-306802	-	downstream_gene_variant	MODIFIER	GLYMA10G00550.1	protein_coding	-	-	-	-	-	-	-	-1	-	I1L7E1_SOYBN	UPI000233D0F8	-
GLYMA10G00542	10:309061-309062	-	downstream_gene_variant	MODIFIER	GLYMA10G00542.1	protein_coding	-	-	-	-	-	-	-	1	-	K7LGP8_SOYBN	UPI000233CF76	-
GLYMA10G00550	10:309061-309062	-	intron_variant	MODIFIER	GLYMA10G00550.1	protein_coding	GLYMA10G00550.1:c.2021+69delT	-	-	-	-	-	-	-1	-	I1L7E1_SOYBN	UPI000233D0F8	-
GLYMA10G00550	10:315214-315215	-	upstream_gene_variant	MODIFIER	GLYMA10G00550.1	protein_coding	-	-	-	-	-	-	-	-1	-	I1L7E1_SOYBN	UPI000233D0F8	-
GLYMA10G00550	10:315829-315831	-	upstream_gene_variant	MODIFIER	GLYMA10G00550.1	protein_coding	-	-	-	-	-	-	-	-1	-	I1L7E1_SOYBN	UPI000233D0F8	-
GLYMA10G00560	10:315829-315831	-	downstream_gene_variant	MODIFIER	GLYMA10G00560.1	protein_coding	-	-	-	-	-	-	-	-1	-	I1L7E2_SOYBN	UPI000233C213	-
GLYMA10G00550	10:316494-316495	-	upstream_gene_variant	MODIFIER	GLYMA10G00550.1	protein_coding	-	-	-	-	-	-	-	-1	-	I1L7E1_SOYBN	UPI000233D0F8	-
GLYMA10G00560	10:316494-316495	-	downstream_gene_variant	MODIFIER	GLYMA10G00560.1	protein_coding	-	-	-	-	-	-	-	-1	-	I1L7E2_SOYBN	UPI000233C213	-
GLYMA10G00550	10:316884-316884	T	upstream_gene_variant	MODIFIER	GLYMA10G00550.1	protein_coding	-	-	-	-	-	-	-	-1	-	I1L7E1_SOYBN	UPI000233D0F8	-
GLYMA10G00560	10:316884-316884	T	downstream_gene_variant	MODIFIER	GLYMA10G00560.1	protein_coding	-	-	-	-	-	-	-	-1	-	I1L7E2_SOYBN	UPI000233C213	-
GLYMA10G00550	10:319529-319529	A	upstream_gene_variant	MODIFIER	GLYMA10G00550.1	protein_coding	-	-	-	-	-	-	-	-1	-	I1L7E1_SOYBN	UPI000233D0F8	-
GLYMA10G00560	10:319529-319529	A	downstream_gene_variant	MODIFIER	GLYMA10G00560.1	protein_coding	-	-	-	-	-	-	-	-1	-	I1L7E2_SOYBN	UPI000233C213	-
GLYMA10G00550	10:319600-319600	A	upstream_gene_variant	MODIFIER	GLYMA10G00550.1	protein_coding	-	-	-	-	-	-	-	-1	-	I1L7E1_SOYBN	UPI000233D0F8	-
GLYMA10G00560	10:319600-319600	A	downstream_gene_variant	MODIFIER	GLYMA10G00560.1	protein_coding	-	-	-	-	-	-	-	-1	-	I1L7E2_SOYBN	UPI000233C213	-
GLYMA10G00550	10:319830-319832	-	upstream_gene_variant	MODIFIER	GLYMA10G00550.1	protein_coding	-	-	-	-	-	-	-	-1	-	I1L7E1_SOYBN	UPI000233D0F8	-
GLYMA10G00560	10:319830-319832	-	downstream_gene_variant	MODIFIER	GLYMA10G00560.1	protein_coding	-	-	-	-	-	-	-	-1	-	I1L7E2_SOYBN	UPI000233C213	-
GLYMA10G00550	10:320032-320032	A	upstream_gene_variant	MODIFIER	GLYMA10G00550.1	protein_coding	-	-	-	-	-	-	-	-1	-	I1L7E1_SOYBN	UPI000233D0F8	-
GLYMA10G00560	10:320032-320032	A	downstream_gene_variant	MODIFIER	GLYMA10G00560.1	protein_coding	-	-	-	-	-	-	-	-1	-	I1L7E2_SOYBN	UPI000233C213	-
GLYMA10G00560	10:320219-320220	-	downstream_gene_variant	MODIFIER	GLYMA10G00560.1	protein_coding	-	-	-	-	-	-	-	-1	-	I1L7E2_SOYBN	UPI000233C213	-
GLYMA10G00560	10:320612-320612	C	downstream_gene_variant	MODIFIER	GLYMA10G00560.1	protein_coding	-	-	-	-	-	-	-	-1	-	I1L7E2_SOYBN	UPI000233C213	-
GLYMA10G00560	10:320668-320670	-	downstream_gene_variant	MODIFIER	GLYMA10G00560.1	protein_coding	-	-	-	-	-	-	-	-1	-	I1L7E2_SOYBN	UPI000233C213	-
GLYMA10G00560	10:322280-322282	-	intron_variant	MODIFIER	GLYMA10G00560.1	protein_coding	GLYMA10G00560.1:c.288+122_288+123delTC	-	-	-	-	-	-	-1	-	I1L7E2_SOYBN	UPI000233C213	-
GLYMA10G00570	10:322280-322282	-	downstream_gene_variant	MODIFIER	GLYMA10G00570.1	protein_coding	-	-	-	-	-	-	-	-1	-	I1L7E3_SOYBN	UPI000233D3BF	-
GLYMA10G00560	10:322636-322636	CTT	inframe_insertion	MODERATE	GLYMA10G00560.1	protein_coding	GLYMA10G00560.1:c.53_55dupAAG	GLYMA10G00560.1:p.Glu18dup	484-485	55-56	19	G/EG	ggt/gAAGgt	-1	-	I1L7E2_SOYBN	UPI000233C213	PANTHER:PTHR10015,PANTHER:PTHR10015:SF139
GLYMA10G00570	10:322636-322636	CTT	downstream_gene_variant	MODIFIER	GLYMA10G00570.1	protein_coding	-	-	-	-	-	-	-	-1	-	I1L7E3_SOYBN	UPI000233D3BF	-
GLYMA10G00560	10:323111-323114	-	5_prime_UTR_variant	MODIFIER	GLYMA10G00560.1	protein_coding	GLYMA10G00560.1:c.-423_-421delGAA	-	2017-07-09	-	-	-	-	-1	-	I1L7E2_SOYBN	UPI000233C213	-
GLYMA10G00570	10:323111-323114	-	downstream_gene_variant	MODIFIER	GLYMA10G00570.1	protein_coding	-	-	-	-	-	-	-	-1	-	I1L7E3_SOYBN	UPI000233D3BF	-
GLYMA10G00560	10:323523-323524	-	upstream_gene_variant	MODIFIER	GLYMA10G00560.1	protein_coding	-	-	-	-	-	-	-	-1	-	I1L7E2_SOYBN	UPI000233C213	-
GLYMA10G00570	10:323523-323524	-	downstream_gene_variant	MODIFIER	GLYMA10G00570.1	protein_coding	-	-	-	-	-	-	-	-1	-	I1L7E3_SOYBN	UPI000233D3BF	-
GLYMA10G00560	10:324214-324214	TA	upstream_gene_variant	MODIFIER	GLYMA10G00560.1	protein_coding	-	-	-	-	-	-	-	-1	-	I1L7E2_SOYBN	UPI000233C213	-
GLYMA10G00570	10:324214-324214	TA	downstream_gene_variant	MODIFIER	GLYMA10G00570.1	protein_coding	-	-	-	-	-	-	-	-1	-	I1L7E3_SOYBN	UPI000233D3BF	-
GLYMA10G00560	10:324355-324358	-	upstream_gene_variant	MODIFIER	GLYMA10G00560.1	protein_coding	-	-	-	-	-	-	-	-1	-	I1L7E2_SOYBN	UPI000233C213	-
GLYMA10G00570	10:324355-324358	-	downstream_gene_variant	MODIFIER	GLYMA10G00570.1	protein_coding	-	-	-	-	-	-	-	-1	-	I1L7E3_SOYBN	UPI000233D3BF	-
GLYMA10G00560	10:324365-324365	AA	upstream_gene_variant	MODIFIER	GLYMA10G00560.1	protein_coding	-	-	-	-	-	-	-	-1	-	I1L7E2_SOYBN	UPI000233C213	-
GLYMA10G00570	10:324365-324365	AA	downstream_gene_variant	MODIFIER	GLYMA10G00570.1	protein_coding	-	-	-	-	-	-	-	-1	-	I1L7E3_SOYBN	UPI000233D3BF	-
GLYMA10G00560	10:324414-324414	A	upstream_gene_variant	MODIFIER	GLYMA10G00560.1	protein_coding	-	-	-	-	-	-	-	-1	-	I1L7E2_SOYBN	UPI000233C213	-
GLYMA10G00570	10:324414-324414	A	downstream_gene_variant	MODIFIER	GLYMA10G00570.1	protein_coding	-	-	-	-	-	-	-	-1	-	I1L7E3_SOYBN	UPI000233D3BF	-
GLYMA10G00560	10:325449-325449	AATAT	upstream_gene_variant	MODIFIER	GLYMA10G00560.1	protein_coding	-	-	-	-	-	-	-	-1	-	I1L7E2_SOYBN	UPI000233C213	-
GLYMA10G00570	10:325449-325449	AATAT	downstream_gene_variant	MODIFIER	GLYMA10G00570.1	protein_coding	-	-	-	-	-	-	-	-1	-	I1L7E3_SOYBN	UPI000233D3BF	-
GLYMA10G00570	10:329776-329785	-	upstream_gene_variant	MODIFIER	GLYMA10G00570.1	protein_coding	-	-	-	-	-	-	-	-1	-	I1L7E3_SOYBN	UPI000233D3BF	-
GLYMA10G00580	10:329776-329785	-	downstream_gene_variant	MODIFIER	GLYMA10G00580.1	protein_coding	-	-	-	-	-	-	-	-1	-	I1L7E4_SOYBN	UPI00029604AE	-
GLYMA10G00570	10:329988-329988	TA	upstream_gene_variant	MODIFIER	GLYMA10G00570.1	protein_coding	-	-	-	-	-	-	-	-1	-	I1L7E3_SOYBN	UPI000233D3BF	-
GLYMA10G00580	10:329988-329988	TA	downstream_gene_variant	MODIFIER	GLYMA10G00580.1	protein_coding	-	-	-	-	-	-	-	-1	-	I1L7E4_SOYBN	UPI00029604AE	-
GLYMA10G00570	10:333138-333140	-	upstream_gene_variant	MODIFIER	GLYMA10G00570.1	protein_coding	-	-	-	-	-	-	-	-1	-	I1L7E3_SOYBN	UPI000233D3BF	-
GLYMA10G00580	10:333138-333140	-	upstream_gene_variant	MODIFIER	GLYMA10G00580.1	protein_coding	-	-	-	-	-	-	-	-1	-	I1L7E4_SOYBN	UPI00029604AE	-
GLYMA10G00600	10:333138-333140	-	downstream_gene_variant	MODIFIER	GLYMA10G00600.1	protein_coding	-	-	-	-	-	-	-	-1	-	I1L7E5_SOYBN	UPI000233D541	-
GLYMA10G00600	10:333138-333140	-	downstream_gene_variant	MODIFIER	GLYMA10G00600.2	protein_coding	-	-	-	-	-	-	-	-1	-	K7LGP9_SOYBN	UPI00023C85B8	-
GLYMA10G00570	10:334153-334153	T	upstream_gene_variant	MODIFIER	GLYMA10G00570.1	protein_coding	-	-	-	-	-	-	-	-1	-	I1L7E3_SOYBN	UPI000233D3BF	-
GLYMA10G00580	10:334153-334153	T	upstream_gene_variant	MODIFIER	GLYMA10G00580.1	protein_coding	-	-	-	-	-	-	-	-1	-	I1L7E4_SOYBN	UPI00029604AE	-
GLYMA10G00600	10:334153-334153	T	downstream_gene_variant	MODIFIER	GLYMA10G00600.1	protein_coding	-	-	-	-	-	-	-	-1	-	I1L7E5_SOYBN	UPI000233D541	-
GLYMA10G00600	10:334153-334153	T	downstream_gene_variant	MODIFIER	GLYMA10G00600.2	protein_coding	-	-	-	-	-	-	-	-1	-	K7LGP9_SOYBN	UPI00023C85B8	-
GLYMA10G00600	10:337897-337897	ATAT	intron_variant	MODIFIER	GLYMA10G00600.1	protein_coding	GLYMA10G00600.1:c.880+232_880+235dupATAT	-	-	-	-	-	-	-1	-	I1L7E5_SOYBN	UPI000233D541	-
GLYMA10G00600	10:337897-337897	ATAT	intron_variant	MODIFIER	GLYMA10G00600.2	protein_coding	GLYMA10G00600.2:c.877+232_877+235dupATAT	-	-	-	-	-	-	-1	-	K7LGP9_SOYBN	UPI00023C85B8	-
GLYMA10G00600	10:340177-340177	AAA	intron_variant	MODIFIER	GLYMA10G00600.1	protein_coding	GLYMA10G00600.1:c.318+152_318+154dupTTT	-	-	-	-	-	-	-1	-	I1L7E5_SOYBN	UPI000233D541	-
GLYMA10G00600	10:340177-340177	AAA	intron_variant	MODIFIER	GLYMA10G00600.2	protein_coding	GLYMA10G00600.2:c.318+152_318+154dupTTT	-	-	-	-	-	-	-1	-	K7LGP9_SOYBN	UPI00023C85B8	-
GLYMA10G00600	10:340588-340588	GCGGCGTCTCCGACGACG	inframe_insertion	MODERATE	GLYMA10G00600.1	protein_coding	GLYMA10G00600.1:c.61_62insCGTCGTCGGAGACGCCGC	GLYMA10G00600.1:p.Pro20_Arg21insProSerSerGluThrPro	267-268	61-62	21	R/PSSETPR	cgc/cCGTCGTCGGAGACGCCGCgc	-1	-	I1L7E5_SOYBN	UPI000233D541	Pfam:PF05703,PANTHER:PTHR31351,PANTHER:PTHR31351:SF4
GLYMA10G00600	10:340588-340588	GCGGCGTCTCCGACGACG	inframe_insertion	MODERATE	GLYMA10G00600.2	protein_coding	GLYMA10G00600.2:c.61_62insCGTCGTCGGAGACGCCGC	GLYMA10G00600.2:p.Pro20_Arg21insProSerSerGluThrPro	267-268	61-62	21	R/PSSETPR	cgc/cCGTCGTCGGAGACGCCGCgc	-1	-	K7LGP9_SOYBN	UPI00023C85B8	PANTHER:PTHR31351,PANTHER:PTHR31351:SF4,Pfam:PF05703
GLYMA10G00600	10:340898-340899	-	upstream_gene_variant	MODIFIER	GLYMA10G00600.1	protein_coding	-	-	-	-	-	-	-	-1	-	I1L7E5_SOYBN	UPI000233D541	-
GLYMA10G00600	10:340898-340899	-	upstream_gene_variant	MODIFIER	GLYMA10G00600.2	protein_coding	-	-	-	-	-	-	-	-1	-	K7LGP9_SOYBN	UPI00023C85B8	-
GLYMA10G00600	10:341377-341378	-	upstream_gene_variant	MODIFIER	GLYMA10G00600.1	protein_coding	-	-	-	-	-	-	-	-1	-	I1L7E5_SOYBN	UPI000233D541	-
GLYMA10G00600	10:341377-341378	-	upstream_gene_variant	MODIFIER	GLYMA10G00600.2	protein_coding	-	-	-	-	-	-	-	-1	-	K7LGP9_SOYBN	UPI00023C85B8	-
GLYMA10G00600	10:341925-341927	-	upstream_gene_variant	MODIFIER	GLYMA10G00600.1	protein_coding	-	-	-	-	-	-	-	-1	-	I1L7E5_SOYBN	UPI000233D541	-
GLYMA10G00600	10:341925-341927	-	upstream_gene_variant	MODIFIER	GLYMA10G00600.2	protein_coding	-	-	-	-	-	-	-	-1	-	K7LGP9_SOYBN	UPI00023C85B8	-
GLYMA10G00600	10:342106-342106	AA	upstream_gene_variant	MODIFIER	GLYMA10G00600.1	protein_coding	-	-	-	-	-	-	-	-1	-	I1L7E5_SOYBN	UPI000233D541	-
GLYMA10G00600	10:342106-342106	AA	upstream_gene_variant	MODIFIER	GLYMA10G00600.2	protein_coding	-	-	-	-	-	-	-	-1	-	K7LGP9_SOYBN	UPI00023C85B8	-
GLYMA10G00600	10:342157-342161	-	upstream_gene_variant	MODIFIER	GLYMA10G00600.1	protein_coding	-	-	-	-	-	-	-	-1	-	I1L7E5_SOYBN	UPI000233D541	-
GLYMA10G00600	10:342157-342161	-	upstream_gene_variant	MODIFIER	GLYMA10G00600.2	protein_coding	-	-	-	-	-	-	-	-1	-	K7LGP9_SOYBN	UPI00023C85B8	-
GLYMA10G00600	10:343948-343948	A	upstream_gene_variant	MODIFIER	GLYMA10G00600.1	protein_coding	-	-	-	-	-	-	-	-1	-	I1L7E5_SOYBN	UPI000233D541	-
GLYMA10G00600	10:343948-343948	A	upstream_gene_variant	MODIFIER	GLYMA10G00600.2	protein_coding	-	-	-	-	-	-	-	-1	-	K7LGP9_SOYBN	UPI00023C85B8	-
GLYMA10G00600	10:344708-344708	AA	upstream_gene_variant	MODIFIER	GLYMA10G00600.1	protein_coding	-	-	-	-	-	-	-	-1	-	I1L7E5_SOYBN	UPI000233D541	-
GLYMA10G00600	10:344708-344708	AA	upstream_gene_variant	MODIFIER	GLYMA10G00600.2	protein_coding	-	-	-	-	-	-	-	-1	-	K7LGP9_SOYBN	UPI00023C85B8	-
GLYMA10G00600	10:345536-345537	-	upstream_gene_variant	MODIFIER	GLYMA10G00600.1	protein_coding	-	-	-	-	-	-	-	-1	-	I1L7E5_SOYBN	UPI000233D541	-
GLYMA10G00600	10:345536-345537	-	upstream_gene_variant	MODIFIER	GLYMA10G00600.2	protein_coding	-	-	-	-	-	-	-	-1	-	K7LGP9_SOYBN	UPI00023C85B8	-
GLYMA10G00600	10:345749-345750	-	upstream_gene_variant	MODIFIER	GLYMA10G00600.1	protein_coding	-	-	-	-	-	-	-	-1	-	I1L7E5_SOYBN	UPI000233D541	-
GLYMA10G00600	10:345749-345750	-	upstream_gene_variant	MODIFIER	GLYMA10G00600.2	protein_coding	-	-	-	-	-	-	-	-1	-	K7LGP9_SOYBN	UPI00023C85B8	-
-	10:345860-345862	-	intergenic_variant	MODIFIER	-	-	-	-	-	-	-	-	-	-	-	-	-	-
-	10:348927-348927	A	intergenic_variant	MODIFIER	-	-	-	-	-	-	-	-	-	-	-	-	-	-
-	10:349278-349279	-	intergenic_variant	MODIFIER	-	-	-	-	-	-	-	-	-	-	-	-	-	-
-	10:349870-349871	-	intergenic_variant	MODIFIER	-	-	-	-	-	-	-	-	-	-	-	-	-	-
-	10:349900-349900	ATTTTCTT	intergenic_variant	MODIFIER	-	-	-	-	-	-	-	-	-	-	-	-	-	-
-	10:350253-350253	TACTTGAAA	intergenic_variant	MODIFIER	-	-	-	-	-	-	-	-	-	-	-	-	-	-
-	10:350657-350657	T	intergenic_variant	MODIFIER	-	-	-	-	-	-	-	-	-	-	-	-	-	-
-	10:351389-351393	-	intergenic_variant	MODIFIER	-	-	-	-	-	-	-	-	-	-	-	-	-	-
-	10:351409-351409	TTAA	intergenic_variant	MODIFIER	-	-	-	-	-	-	-	-	-	-	-	-	-	-
-	10:351518-351522	-	intergenic_variant	MODIFIER	-	-	-	-	-	-	-	-	-	-	-	-	-	-
-	10:351929-351929	CT	intergenic_variant	MODIFIER	-	-	-	-	-	-	-	-	-	-	-	-	-	-
-	10:352204-352204	TT	intergenic_variant	MODIFIER	-	-	-	-	-	-	-	-	-	-	-	-	-	-
-	10:352340-352340	A	intergenic_variant	MODIFIER	-	-	-	-	-	-	-	-	-	-	-	-	-	-
-	10:352652-352652	TT	intergenic_variant	MODIFIER	-	-	-	-	-	-	-	-	-	-	-	-	-	-
-	10:353375-353375	G	intergenic_variant	MODIFIER	-	-	-	-	-	-	-	-	-	-	-	-	-	-
-	10:353861-353863	-	intergenic_variant	MODIFIER	-	-	-	-	-	-	-	-	-	-	-	-	-	-
-	10:355589-355589	TA	intergenic_variant	MODIFIER	-	-	-	-	-	-	-	-	-	-	-	-	-	-
-	10:355666-355666	AA	intergenic_variant	MODIFIER	-	-	-	-	-	-	-	-	-	-	-	-	-	-
-	10:355984-356002	-	intergenic_variant	MODIFIER	-	-	-	-	-	-	-	-	-	-	-	-	-	-
-	10:356604-356604	TT	intergenic_variant	MODIFIER	-	-	-	-	-	-	-	-	-	-	-	-	-	-
-	10:356616-356618	-	intergenic_variant	MODIFIER	-	-	-	-	-	-	-	-	-	-	-	-	-	-
-	10:357204-357204	A	intergenic_variant	MODIFIER	-	-	-	-	-	-	-	-	-	-	-	-	-	-
-	10:357660-357661	-	intergenic_variant	MODIFIER	-	-	-	-	-	-	-	-	-	-	-	-	-	-
GLYMA10G00610	10:358492-358494	-	upstream_gene_variant	MODIFIER	GLYMA10G00610.1	protein_coding	-	-	-	-	-	-	-	1	-	C6T8U3_SOYBN	UPI0001B162FF	-
GLYMA10G00610	10:358492-358494	-	upstream_gene_variant	MODIFIER	GLYMA10G00610.3	protein_coding	-	-	-	-	-	-	-	1	-	I1L7E8_SOYBN	UPI00023C8730	-
GLYMA10G00610	10:358492-358494	-	upstream_gene_variant	MODIFIER	GLYMA10G00610.4	protein_coding	-	-	-	-	-	-	-	1	-	C6T8U3_SOYBN	UPI0001B162FF	-
GLYMA10G00610	10:359124-359126	-	upstream_gene_variant	MODIFIER	GLYMA10G00610.1	protein_coding	-	-	-	-	-	-	-	1	-	C6T8U3_SOYBN	UPI0001B162FF	-
GLYMA10G00610	10:359124-359126	-	upstream_gene_variant	MODIFIER	GLYMA10G00610.3	protein_coding	-	-	-	-	-	-	-	1	-	I1L7E8_SOYBN	UPI00023C8730	-
GLYMA10G00610	10:359124-359126	-	upstream_gene_variant	MODIFIER	GLYMA10G00610.4	protein_coding	-	-	-	-	-	-	-	1	-	C6T8U3_SOYBN	UPI0001B162FF	-
GLYMA10G00610	10:359160-359160	AAAATAAT	upstream_gene_variant	MODIFIER	GLYMA10G00610.1	protein_coding	-	-	-	-	-	-	-	1	-	C6T8U3_SOYBN	UPI0001B162FF	-
GLYMA10G00610	10:359160-359160	AAAATAAT	upstream_gene_variant	MODIFIER	GLYMA10G00610.3	protein_coding	-	-	-	-	-	-	-	1	-	I1L7E8_SOYBN	UPI00023C8730	-
GLYMA10G00610	10:359160-359160	AAAATAAT	upstream_gene_variant	MODIFIER	GLYMA10G00610.4	protein_coding	-	-	-	-	-	-	-	1	-	C6T8U3_SOYBN	UPI0001B162FF	-
GLYMA10G00610	10:360079-360080	-	upstream_gene_variant	MODIFIER	GLYMA10G00610.1	protein_coding	-	-	-	-	-	-	-	1	-	C6T8U3_SOYBN	UPI0001B162FF	-
GLYMA10G00610	10:360079-360080	-	upstream_gene_variant	MODIFIER	GLYMA10G00610.3	protein_coding	-	-	-	-	-	-	-	1	-	I1L7E8_SOYBN	UPI00023C8730	-
GLYMA10G00610	10:360079-360080	-	upstream_gene_variant	MODIFIER	GLYMA10G00610.4	protein_coding	-	-	-	-	-	-	-	1	-	C6T8U3_SOYBN	UPI0001B162FF	-
GLYMA10G00610	10:361379-361379	AAG	upstream_gene_variant	MODIFIER	GLYMA10G00610.1	protein_coding	-	-	-	-	-	-	-	1	-	C6T8U3_SOYBN	UPI0001B162FF	-
GLYMA10G00610	10:361379-361379	AAG	upstream_gene_variant	MODIFIER	GLYMA10G00610.3	protein_coding	-	-	-	-	-	-	-	1	-	I1L7E8_SOYBN	UPI00023C8730	-
GLYMA10G00610	10:361379-361379	AAG	upstream_gene_variant	MODIFIER	GLYMA10G00610.4	protein_coding	-	-	-	-	-	-	-	1	-	C6T8U3_SOYBN	UPI0001B162FF	-
GLYMA10G00610	10:361507-361507	ATTCTA	upstream_gene_variant	MODIFIER	GLYMA10G00610.1	protein_coding	-	-	-	-	-	-	-	1	-	C6T8U3_SOYBN	UPI0001B162FF	-
GLYMA10G00610	10:361507-361507	ATTCTA	upstream_gene_variant	MODIFIER	GLYMA10G00610.3	protein_coding	-	-	-	-	-	-	-	1	-	I1L7E8_SOYBN	UPI00023C8730	-
GLYMA10G00610	10:361507-361507	ATTCTA	upstream_gene_variant	MODIFIER	GLYMA10G00610.4	protein_coding	-	-	-	-	-	-	-	1	-	C6T8U3_SOYBN	UPI0001B162FF	-
GLYMA10G00610	10:362683-362684	-	upstream_gene_variant	MODIFIER	GLYMA10G00610.1	protein_coding	-	-	-	-	-	-	-	1	-	C6T8U3_SOYBN	UPI0001B162FF	-
GLYMA10G00610	10:362683-362684	-	upstream_gene_variant	MODIFIER	GLYMA10G00610.3	protein_coding	-	-	-	-	-	-	-	1	-	I1L7E8_SOYBN	UPI00023C8730	-
GLYMA10G00610	10:362683-362684	-	upstream_gene_variant	MODIFIER	GLYMA10G00610.4	protein_coding	-	-	-	-	-	-	-	1	-	C6T8U3_SOYBN	UPI0001B162FF	-
GLYMA10G00610	10:365653-365655	-	intron_variant	MODIFIER	GLYMA10G00610.1	protein_coding	GLYMA10G00610.1:c.358-164_358-163delTT	-	-	-	-	-	-	1	-	C6T8U3_SOYBN	UPI0001B162FF	-
GLYMA10G00610	10:365653-365655	-	intron_variant	MODIFIER	GLYMA10G00610.3	protein_coding	GLYMA10G00610.3:c.358-164_358-163delTT	-	-	-	-	-	-	1	-	I1L7E8_SOYBN	UPI00023C8730	-
GLYMA10G00610	10:365653-365655	-	intron_variant	MODIFIER	GLYMA10G00610.4	protein_coding	GLYMA10G00610.4:c.358-164_358-163delTT	-	-	-	-	-	-	1	-	C6T8U3_SOYBN	UPI0001B162FF	-
GLYMA10G00610	10:366693-366693	ATT	splice_region_variant,intron_variant	LOW	GLYMA10G00610.1	protein_coding	GLYMA10G00610.1:c.846+22_846+24dupATT	-	-	-	-	-	-	1	-	C6T8U3_SOYBN	UPI0001B162FF	-
GLYMA10G00610	10:366693-366693	ATT	splice_region_variant,intron_variant	LOW	GLYMA10G00610.3	protein_coding	GLYMA10G00610.3:c.846+22_846+24dupATT	-	-	-	-	-	-	1	-	I1L7E8_SOYBN	UPI00023C8730	-
GLYMA10G00610	10:366693-366693	ATT	splice_region_variant,intron_variant	LOW	GLYMA10G00610.4	protein_coding	GLYMA10G00610.4:c.846+22_846+24dupATT	-	-	-	-	-	-	1	-	C6T8U3_SOYBN	UPI0001B162FF	-
GLYMA10G00610	10:366836-366836	AT	intron_variant	MODIFIER	GLYMA10G00610.1	protein_coding	GLYMA10G00610.1:c.846+147_846+148dupAT	-	-	-	-	-	-	1	-	C6T8U3_SOYBN	UPI0001B162FF	-
GLYMA10G00610	10:366836-366836	AT	intron_variant	MODIFIER	GLYMA10G00610.3	protein_coding	GLYMA10G00610.3:c.846+147_846+148dupAT	-	-	-	-	-	-	1	-	I1L7E8_SOYBN	UPI00023C8730	-
GLYMA10G00610	10:366836-366836	AT	intron_variant	MODIFIER	GLYMA10G00610.4	protein_coding	GLYMA10G00610.4:c.846+147_846+148dupAT	-	-	-	-	-	-	1	-	C6T8U3_SOYBN	UPI0001B162FF	-
GLYMA10G00610	10:368145-368147	-	intron_variant	MODIFIER	GLYMA10G00610.1	protein_coding	GLYMA10G00610.1:c.1135-7_1135-6delTT	-	-	-	-	-	-	1	-	C6T8U3_SOYBN	UPI0001B162FF	-
GLYMA10G00610	10:368145-368147	-	intron_variant	MODIFIER	GLYMA10G00610.3	protein_coding	GLYMA10G00610.3:c.1135-7_1135-6delTT	-	-	-	-	-	-	1	-	I1L7E8_SOYBN	UPI00023C8730	-
GLYMA10G00610	10:368145-368147	-	intron_variant	MODIFIER	GLYMA10G00610.4	protein_coding	GLYMA10G00610.4:c.1135-7_1135-6delTT	-	-	-	-	-	-	1	-	C6T8U3_SOYBN	UPI0001B162FF	-
GLYMA10G00620	10:368145-368147	-	downstream_gene_variant	MODIFIER	GLYMA10G00620.2	protein_coding	-	-	-	-	-	-	-	-1	-	K7LGQ1_SOYBN	UPI000296F0C7	-
GLYMA10G00610	10:369675-369675	A	downstream_gene_variant	MODIFIER	GLYMA10G00610.1	protein_coding	-	-	-	-	-	-	-	1	-	C6T8U3_SOYBN	UPI0001B162FF	-
GLYMA10G00610	10:369675-369675	A	downstream_gene_variant	MODIFIER	GLYMA10G00610.3	protein_coding	-	-	-	-	-	-	-	1	-	I1L7E8_SOYBN	UPI00023C8730	-
GLYMA10G00610	10:369675-369675	A	downstream_gene_variant	MODIFIER	GLYMA10G00610.4	protein_coding	-	-	-	-	-	-	-	1	-	C6T8U3_SOYBN	UPI0001B162FF	-
GLYMA10G00620	10:369675-369675	A	downstream_gene_variant	MODIFIER	GLYMA10G00620.2	protein_coding	-	-	-	-	-	-	-	-1	-	K7LGQ1_SOYBN	UPI000296F0C7	-
GLYMA10G00620	10:369675-369675	A	downstream_gene_variant	MODIFIER	GLYMA10G00620.3	protein_coding	-	-	-	-	-	-	-	-1	-	K7LGQ2_SOYBN	UPI000294E9A9	-
GLYMA10G00610	10:369728-369728	T	downstream_gene_variant	MODIFIER	GLYMA10G00610.1	protein_coding	-	-	-	-	-	-	-	1	-	C6T8U3_SOYBN	UPI0001B162FF	-
GLYMA10G00610	10:369728-369728	T	downstream_gene_variant	MODIFIER	GLYMA10G00610.3	protein_coding	-	-	-	-	-	-	-	1	-	I1L7E8_SOYBN	UPI00023C8730	-
GLYMA10G00610	10:369728-369728	T	downstream_gene_variant	MODIFIER	GLYMA10G00610.4	protein_coding	-	-	-	-	-	-	-	1	-	C6T8U3_SOYBN	UPI0001B162FF	-
GLYMA10G00620	10:369728-369728	T	downstream_gene_variant	MODIFIER	GLYMA10G00620.2	protein_coding	-	-	-	-	-	-	-	-1	-	K7LGQ1_SOYBN	UPI000296F0C7	-
GLYMA10G00620	10:369728-369728	T	downstream_gene_variant	MODIFIER	GLYMA10G00620.3	protein_coding	-	-	-	-	-	-	-	-1	-	K7LGQ2_SOYBN	UPI000294E9A9	-
GLYMA10G00610	10:369900-369901	-	downstream_gene_variant	MODIFIER	GLYMA10G00610.1	protein_coding	-	-	-	-	-	-	-	1	-	C6T8U3_SOYBN	UPI0001B162FF	-
GLYMA10G00610	10:369900-369901	-	downstream_gene_variant	MODIFIER	GLYMA10G00610.3	protein_coding	-	-	-	-	-	-	-	1	-	I1L7E8_SOYBN	UPI00023C8730	-
GLYMA10G00610	10:369900-369901	-	downstream_gene_variant	MODIFIER	GLYMA10G00610.4	protein_coding	-	-	-	-	-	-	-	1	-	C6T8U3_SOYBN	UPI0001B162FF	-
GLYMA10G00620	10:369900-369901	-	downstream_gene_variant	MODIFIER	GLYMA10G00620.2	protein_coding	-	-	-	-	-	-	-	-1	-	K7LGQ1_SOYBN	UPI000296F0C7	-
GLYMA10G00620	10:369900-369901	-	downstream_gene_variant	MODIFIER	GLYMA10G00620.3	protein_coding	-	-	-	-	-	-	-	-1	-	K7LGQ2_SOYBN	UPI000294E9A9	-
GLYMA10G00610	10:370110-370111	-	downstream_gene_variant	MODIFIER	GLYMA10G00610.1	protein_coding	-	-	-	-	-	-	-	1	-	C6T8U3_SOYBN	UPI0001B162FF	-
GLYMA10G00610	10:370110-370111	-	downstream_gene_variant	MODIFIER	GLYMA10G00610.3	protein_coding	-	-	-	-	-	-	-	1	-	I1L7E8_SOYBN	UPI00023C8730	-
GLYMA10G00610	10:370110-370111	-	downstream_gene_variant	MODIFIER	GLYMA10G00610.4	protein_coding	-	-	-	-	-	-	-	1	-	C6T8U3_SOYBN	UPI0001B162FF	-
GLYMA10G00620	10:370110-370111	-	downstream_gene_variant	MODIFIER	GLYMA10G00620.2	protein_coding	-	-	-	-	-	-	-	-1	-	K7LGQ1_SOYBN	UPI000296F0C7	-
GLYMA10G00620	10:370110-370111	-	downstream_gene_variant	MODIFIER	GLYMA10G00620.3	protein_coding	-	-	-	-	-	-	-	-1	-	K7LGQ2_SOYBN	UPI000294E9A9	-
GLYMA10G00610	10:370377-370386	-	downstream_gene_variant	MODIFIER	GLYMA10G00610.1	protein_coding	-	-	-	-	-	-	-	1	-	C6T8U3_SOYBN	UPI0001B162FF	-
GLYMA10G00610	10:370377-370386	-	downstream_gene_variant	MODIFIER	GLYMA10G00610.3	protein_coding	-	-	-	-	-	-	-	1	-	I1L7E8_SOYBN	UPI00023C8730	-
GLYMA10G00610	10:370377-370386	-	downstream_gene_variant	MODIFIER	GLYMA10G00610.4	protein_coding	-	-	-	-	-	-	-	1	-	C6T8U3_SOYBN	UPI0001B162FF	-
GLYMA10G00620	10:370377-370386	-	downstream_gene_variant	MODIFIER	GLYMA10G00620.2	protein_coding	-	-	-	-	-	-	-	-1	-	K7LGQ1_SOYBN	UPI000296F0C7	-
GLYMA10G00620	10:370377-370386	-	downstream_gene_variant	MODIFIER	GLYMA10G00620.3	protein_coding	-	-	-	-	-	-	-	-1	-	K7LGQ2_SOYBN	UPI000294E9A9	-
GLYMA10G00610	10:370457-370457	ACCACC	downstream_gene_variant	MODIFIER	GLYMA10G00610.1	protein_coding	-	-	-	-	-	-	-	1	-	C6T8U3_SOYBN	UPI0001B162FF	-
GLYMA10G00610	10:370457-370457	ACCACC	downstream_gene_variant	MODIFIER	GLYMA10G00610.3	protein_coding	-	-	-	-	-	-	-	1	-	I1L7E8_SOYBN	UPI00023C8730	-
GLYMA10G00610	10:370457-370457	ACCACC	downstream_gene_variant	MODIFIER	GLYMA10G00610.4	protein_coding	-	-	-	-	-	-	-	1	-	C6T8U3_SOYBN	UPI0001B162FF	-
GLYMA10G00620	10:370457-370457	ACCACC	downstream_gene_variant	MODIFIER	GLYMA10G00620.2	protein_coding	-	-	-	-	-	-	-	-1	-	K7LGQ1_SOYBN	UPI000296F0C7	-
GLYMA10G00620	10:370457-370457	ACCACC	downstream_gene_variant	MODIFIER	GLYMA10G00620.3	protein_coding	-	-	-	-	-	-	-	-1	-	K7LGQ2_SOYBN	UPI000294E9A9	-
GLYMA10G00610	10:370786-370786	CAT	downstream_gene_variant	MODIFIER	GLYMA10G00610.1	protein_coding	-	-	-	-	-	-	-	1	-	C6T8U3_SOYBN	UPI0001B162FF	-
GLYMA10G00610	10:370786-370786	CAT	downstream_gene_variant	MODIFIER	GLYMA10G00610.3	protein_coding	-	-	-	-	-	-	-	1	-	I1L7E8_SOYBN	UPI00023C8730	-
GLYMA10G00610	10:370786-370786	CAT	downstream_gene_variant	MODIFIER	GLYMA10G00610.4	protein_coding	-	-	-	-	-	-	-	1	-	C6T8U3_SOYBN	UPI0001B162FF	-
GLYMA10G00620	10:370786-370786	CAT	downstream_gene_variant	MODIFIER	GLYMA10G00620.2	protein_coding	-	-	-	-	-	-	-	-1	-	K7LGQ1_SOYBN	UPI000296F0C7	-
GLYMA10G00620	10:370786-370786	CAT	downstream_gene_variant	MODIFIER	GLYMA10G00620.3	protein_coding	-	-	-	-	-	-	-	-1	-	K7LGQ2_SOYBN	UPI000294E9A9	-
GLYMA10G00610	10:371048-371049	-	downstream_gene_variant	MODIFIER	GLYMA10G00610.1	protein_coding	-	-	-	-	-	-	-	1	-	C6T8U3_SOYBN	UPI0001B162FF	-
GLYMA10G00610	10:371048-371049	-	downstream_gene_variant	MODIFIER	GLYMA10G00610.3	protein_coding	-	-	-	-	-	-	-	1	-	I1L7E8_SOYBN	UPI00023C8730	-
GLYMA10G00610	10:371048-371049	-	downstream_gene_variant	MODIFIER	GLYMA10G00610.4	protein_coding	-	-	-	-	-	-	-	1	-	C6T8U3_SOYBN	UPI0001B162FF	-
GLYMA10G00620	10:371048-371049	-	downstream_gene_variant	MODIFIER	GLYMA10G00620.2	protein_coding	-	-	-	-	-	-	-	-1	-	K7LGQ1_SOYBN	UPI000296F0C7	-
GLYMA10G00620	10:371048-371049	-	downstream_gene_variant	MODIFIER	GLYMA10G00620.3	protein_coding	-	-	-	-	-	-	-	-1	-	K7LGQ2_SOYBN	UPI000294E9A9	-
GLYMA10G00610	10:371421-371421	T	downstream_gene_variant	MODIFIER	GLYMA10G00610.1	protein_coding	-	-	-	-	-	-	-	1	-	C6T8U3_SOYBN	UPI0001B162FF	-
GLYMA10G00610	10:371421-371421	T	downstream_gene_variant	MODIFIER	GLYMA10G00610.3	protein_coding	-	-	-	-	-	-	-	1	-	I1L7E8_SOYBN	UPI00023C8730	-
GLYMA10G00610	10:371421-371421	T	downstream_gene_variant	MODIFIER	GLYMA10G00610.4	protein_coding	-	-	-	-	-	-	-	1	-	C6T8U3_SOYBN	UPI0001B162FF	-
GLYMA10G00620	10:371421-371421	T	downstream_gene_variant	MODIFIER	GLYMA10G00620.2	protein_coding	-	-	-	-	-	-	-	-1	-	K7LGQ1_SOYBN	UPI000296F0C7	-
GLYMA10G00620	10:371421-371421	T	downstream_gene_variant	MODIFIER	GLYMA10G00620.3	protein_coding	-	-	-	-	-	-	-	-1	-	K7LGQ2_SOYBN	UPI000294E9A9	-
GLYMA10G00610	10:371470-371471	-	downstream_gene_variant	MODIFIER	GLYMA10G00610.1	protein_coding	-	-	-	-	-	-	-	1	-	C6T8U3_SOYBN	UPI0001B162FF	-
GLYMA10G00610	10:371470-371471	-	downstream_gene_variant	MODIFIER	GLYMA10G00610.3	protein_coding	-	-	-	-	-	-	-	1	-	I1L7E8_SOYBN	UPI00023C8730	-
GLYMA10G00610	10:371470-371471	-	downstream_gene_variant	MODIFIER	GLYMA10G00610.4	protein_coding	-	-	-	-	-	-	-	1	-	C6T8U3_SOYBN	UPI0001B162FF	-
GLYMA10G00620	10:371470-371471	-	downstream_gene_variant	MODIFIER	GLYMA10G00620.2	protein_coding	-	-	-	-	-	-	-	-1	-	K7LGQ1_SOYBN	UPI000296F0C7	-
GLYMA10G00620	10:371470-371471	-	downstream_gene_variant	MODIFIER	GLYMA10G00620.3	protein_coding	-	-	-	-	-	-	-	-1	-	K7LGQ2_SOYBN	UPI000294E9A9	-
GLYMA10G00610	10:372033-372035	-	downstream_gene_variant	MODIFIER	GLYMA10G00610.1	protein_coding	-	-	-	-	-	-	-	1	-	C6T8U3_SOYBN	UPI0001B162FF	-
GLYMA10G00610	10:372033-372035	-	downstream_gene_variant	MODIFIER	GLYMA10G00610.3	protein_coding	-	-	-	-	-	-	-	1	-	I1L7E8_SOYBN	UPI00023C8730	-
GLYMA10G00610	10:372033-372035	-	downstream_gene_variant	MODIFIER	GLYMA10G00610.4	protein_coding	-	-	-	-	-	-	-	1	-	C6T8U3_SOYBN	UPI0001B162FF	-
GLYMA10G00620	10:372033-372035	-	downstream_gene_variant	MODIFIER	GLYMA10G00620.2	protein_coding	-	-	-	-	-	-	-	-1	-	K7LGQ1_SOYBN	UPI000296F0C7	-
GLYMA10G00620	10:372033-372035	-	downstream_gene_variant	MODIFIER	GLYMA10G00620.3	protein_coding	-	-	-	-	-	-	-	-1	-	K7LGQ2_SOYBN	UPI000294E9A9	-
GLYMA10G00610	10:372156-372157	-	downstream_gene_variant	MODIFIER	GLYMA10G00610.1	protein_coding	-	-	-	-	-	-	-	1	-	C6T8U3_SOYBN	UPI0001B162FF	-
GLYMA10G00610	10:372156-372157	-	downstream_gene_variant	MODIFIER	GLYMA10G00610.3	protein_coding	-	-	-	-	-	-	-	1	-	I1L7E8_SOYBN	UPI00023C8730	-
GLYMA10G00610	10:372156-372157	-	downstream_gene_variant	MODIFIER	GLYMA10G00610.4	protein_coding	-	-	-	-	-	-	-	1	-	C6T8U3_SOYBN	UPI0001B162FF	-
GLYMA10G00620	10:372156-372157	-	downstream_gene_variant	MODIFIER	GLYMA10G00620.2	protein_coding	-	-	-	-	-	-	-	-1	-	K7LGQ1_SOYBN	UPI000296F0C7	-
GLYMA10G00620	10:372156-372157	-	downstream_gene_variant	MODIFIER	GLYMA10G00620.3	protein_coding	-	-	-	-	-	-	-	-1	-	K7LGQ2_SOYBN	UPI000294E9A9	-
GLYMA10G00610	10:372228-372228	AC	downstream_gene_variant	MODIFIER	GLYMA10G00610.1	protein_coding	-	-	-	-	-	-	-	1	-	C6T8U3_SOYBN	UPI0001B162FF	-
GLYMA10G00610	10:372228-372228	AC	downstream_gene_variant	MODIFIER	GLYMA10G00610.3	protein_coding	-	-	-	-	-	-	-	1	-	I1L7E8_SOYBN	UPI00023C8730	-
GLYMA10G00610	10:372228-372228	AC	downstream_gene_variant	MODIFIER	GLYMA10G00610.4	protein_coding	-	-	-	-	-	-	-	1	-	C6T8U3_SOYBN	UPI0001B162FF	-
GLYMA10G00620	10:372228-372228	AC	downstream_gene_variant	MODIFIER	GLYMA10G00620.2	protein_coding	-	-	-	-	-	-	-	-1	-	K7LGQ1_SOYBN	UPI000296F0C7	-
GLYMA10G00620	10:372228-372228	AC	downstream_gene_variant	MODIFIER	GLYMA10G00620.3	protein_coding	-	-	-	-	-	-	-	-1	-	K7LGQ2_SOYBN	UPI000294E9A9	-
GLYMA10G00610	10:372576-372577	-	downstream_gene_variant	MODIFIER	GLYMA10G00610.1	protein_coding	-	-	-	-	-	-	-	1	-	C6T8U3_SOYBN	UPI0001B162FF	-
GLYMA10G00610	10:372576-372577	-	downstream_gene_variant	MODIFIER	GLYMA10G00610.3	protein_coding	-	-	-	-	-	-	-	1	-	I1L7E8_SOYBN	UPI00023C8730	-
GLYMA10G00610	10:372576-372577	-	downstream_gene_variant	MODIFIER	GLYMA10G00610.4	protein_coding	-	-	-	-	-	-	-	1	-	C6T8U3_SOYBN	UPI0001B162FF	-
GLYMA10G00620	10:372576-372577	-	downstream_gene_variant	MODIFIER	GLYMA10G00620.2	protein_coding	-	-	-	-	-	-	-	-1	-	K7LGQ1_SOYBN	UPI000296F0C7	-
GLYMA10G00620	10:372576-372577	-	downstream_gene_variant	MODIFIER	GLYMA10G00620.3	protein_coding	-	-	-	-	-	-	-	-1	-	K7LGQ2_SOYBN	UPI000294E9A9	-
GLYMA10G00610	10:372874-372875	-	downstream_gene_variant	MODIFIER	GLYMA10G00610.1	protein_coding	-	-	-	-	-	-	-	1	-	C6T8U3_SOYBN	UPI0001B162FF	-
GLYMA10G00610	10:372874-372875	-	downstream_gene_variant	MODIFIER	GLYMA10G00610.3	protein_coding	-	-	-	-	-	-	-	1	-	I1L7E8_SOYBN	UPI00023C8730	-
GLYMA10G00610	10:372874-372875	-	downstream_gene_variant	MODIFIER	GLYMA10G00610.4	protein_coding	-	-	-	-	-	-	-	1	-	C6T8U3_SOYBN	UPI0001B162FF	-
GLYMA10G00620	10:372874-372875	-	downstream_gene_variant	MODIFIER	GLYMA10G00620.2	protein_coding	-	-	-	-	-	-	-	-1	-	K7LGQ1_SOYBN	UPI000296F0C7	-
GLYMA10G00620	10:372874-372875	-	downstream_gene_variant	MODIFIER	GLYMA10G00620.3	protein_coding	-	-	-	-	-	-	-	-1	-	K7LGQ2_SOYBN	UPI000294E9A9	-
GLYMA10G00610	10:373149-373159	-	downstream_gene_variant	MODIFIER	GLYMA10G00610.1	protein_coding	-	-	-	-	-	-	-	1	-	C6T8U3_SOYBN	UPI0001B162FF	-
GLYMA10G00610	10:373149-373159	-	downstream_gene_variant	MODIFIER	GLYMA10G00610.3	protein_coding	-	-	-	-	-	-	-	1	-	I1L7E8_SOYBN	UPI00023C8730	-
GLYMA10G00610	10:373149-373159	-	downstream_gene_variant	MODIFIER	GLYMA10G00610.4	protein_coding	-	-	-	-	-	-	-	1	-	C6T8U3_SOYBN	UPI0001B162FF	-
GLYMA10G00620	10:373149-373159	-	frameshift_variant	HIGH	GLYMA10G00620.2	protein_coding	GLYMA10G00620.2:c.686_695delTTAATTTATA	GLYMA10G00620.2:p.Ile229ThrfsTer13	921-930	686-695	229-232	INLY/X	aTTAATTTATAc/ac	-1	-	K7LGQ1_SOYBN	UPI000296F0C7	Transmembrane_helices:TMhelix
GLYMA10G00620	10:373149-373159	-	downstream_gene_variant	MODIFIER	GLYMA10G00620.3	protein_coding	-	-	-	-	-	-	-	-1	-	K7LGQ2_SOYBN	UPI000294E9A9	-
GLYMA10G00610	10:373312-373312	G	downstream_gene_variant	MODIFIER	GLYMA10G00610.1	protein_coding	-	-	-	-	-	-	-	1	-	C6T8U3_SOYBN	UPI0001B162FF	-
GLYMA10G00610	10:373312-373312	G	downstream_gene_variant	MODIFIER	GLYMA10G00610.3	protein_coding	-	-	-	-	-	-	-	1	-	I1L7E8_SOYBN	UPI00023C8730	-
GLYMA10G00610	10:373312-373312	G	downstream_gene_variant	MODIFIER	GLYMA10G00610.4	protein_coding	-	-	-	-	-	-	-	1	-	C6T8U3_SOYBN	UPI0001B162FF	-
GLYMA10G00620	10:373312-373312	G	intron_variant	MODIFIER	GLYMA10G00620.2	protein_coding	GLYMA10G00620.2:c.566-34dupC	-	-	-	-	-	-	-1	-	K7LGQ1_SOYBN	UPI000296F0C7	-
GLYMA10G00620	10:373312-373312	G	downstream_gene_variant	MODIFIER	GLYMA10G00620.3	protein_coding	-	-	-	-	-	-	-	-1	-	K7LGQ2_SOYBN	UPI000294E9A9	-
GLYMA10G00610	10:374161-374161	GTCTCCAATTGTA	downstream_gene_variant	MODIFIER	GLYMA10G00610.1	protein_coding	-	-	-	-	-	-	-	1	-	C6T8U3_SOYBN	UPI0001B162FF	-
GLYMA10G00610	10:374161-374161	GTCTCCAATTGTA	downstream_gene_variant	MODIFIER	GLYMA10G00610.3	protein_coding	-	-	-	-	-	-	-	1	-	I1L7E8_SOYBN	UPI00023C8730	-
GLYMA10G00610	10:374161-374161	GTCTCCAATTGTA	downstream_gene_variant	MODIFIER	GLYMA10G00610.4	protein_coding	-	-	-	-	-	-	-	1	-	C6T8U3_SOYBN	UPI0001B162FF	-
GLYMA10G00620	10:374161-374161	GTCTCCAATTGTA	intron_variant	MODIFIER	GLYMA10G00620.2	protein_coding	GLYMA10G00620.2:c.566-883_566-882insTACAATTGGAGAC	-	-	-	-	-	-	-1	-	K7LGQ1_SOYBN	UPI000296F0C7	-
GLYMA10G00620	10:374161-374161	GTCTCCAATTGTA	3_prime_UTR_variant	MODIFIER	GLYMA10G00620.3	protein_coding	GLYMA10G00620.3:c.*413_*414insTACAATTGGAGAC	-	1290-1291	-	-	-	-	-1	-	K7LGQ2_SOYBN	UPI000294E9A9	-
GLYMA10G00610	10:374323-374324	-	downstream_gene_variant	MODIFIER	GLYMA10G00610.1	protein_coding	-	-	-	-	-	-	-	1	-	C6T8U3_SOYBN	UPI0001B162FF	-
GLYMA10G00610	10:374323-374324	-	downstream_gene_variant	MODIFIER	GLYMA10G00610.3	protein_coding	-	-	-	-	-	-	-	1	-	I1L7E8_SOYBN	UPI00023C8730	-
GLYMA10G00610	10:374323-374324	-	downstream_gene_variant	MODIFIER	GLYMA10G00610.4	protein_coding	-	-	-	-	-	-	-	1	-	C6T8U3_SOYBN	UPI0001B162FF	-
GLYMA10G00620	10:374323-374324	-	intron_variant	MODIFIER	GLYMA10G00620.2	protein_coding	GLYMA10G00620.2:c.565+1044delT	-	-	-	-	-	-	-1	-	K7LGQ1_SOYBN	UPI000296F0C7	-
GLYMA10G00620	10:374323-374324	-	3_prime_UTR_variant	MODIFIER	GLYMA10G00620.3	protein_coding	GLYMA10G00620.3:c.*251delT	-	1128	-	-	-	-	-1	-	K7LGQ2_SOYBN	UPI000294E9A9	-
GLYMA10G00620	10:374983-374983	AT	intron_variant	MODIFIER	GLYMA10G00620.2	protein_coding	GLYMA10G00620.2:c.565+383_565+384dupAT	-	-	-	-	-	-	-1	-	K7LGQ1_SOYBN	UPI000296F0C7	-
GLYMA10G00620	10:374983-374983	AT	intron_variant	MODIFIER	GLYMA10G00620.3	protein_coding	GLYMA10G00620.3:c.566-334_566-333dupAT	-	-	-	-	-	-	-1	-	K7LGQ2_SOYBN	UPI000294E9A9	-
GLYMA10G00620	10:375294-375295	-	intron_variant	MODIFIER	GLYMA10G00620.2	protein_coding	GLYMA10G00620.2:c.565+73delA	-	-	-	-	-	-	-1	-	K7LGQ1_SOYBN	UPI000296F0C7	-
GLYMA10G00620	10:375294-375295	-	intron_variant	MODIFIER	GLYMA10G00620.3	protein_coding	GLYMA10G00620.3:c.565+73delA	-	-	-	-	-	-	-1	-	K7LGQ2_SOYBN	UPI000294E9A9	-
GLYMA10G00620	10:376002-376005	-	intron_variant	MODIFIER	GLYMA10G00620.2	protein_coding	GLYMA10G00620.2:c.263-65_263-63delACA	-	-	-	-	-	-	-1	-	K7LGQ1_SOYBN	UPI000296F0C7	-
GLYMA10G00620	10:376002-376005	-	intron_variant	MODIFIER	GLYMA10G00620.3	protein_coding	GLYMA10G00620.3:c.263-65_263-63delACA	-	-	-	-	-	-	-1	-	K7LGQ2_SOYBN	UPI000294E9A9	-
GLYMA10G00620	10:376886-376887	-	intron_variant	MODIFIER	GLYMA10G00620.2	protein_coding	GLYMA10G00620.2:c.262+618delC	-	-	-	-	-	-	-1	-	K7LGQ1_SOYBN	UPI000296F0C7	-
GLYMA10G00620	10:376886-376887	-	intron_variant	MODIFIER	GLYMA10G00620.3	protein_coding	GLYMA10G00620.3:c.262+618delC	-	-	-	-	-	-	-1	-	K7LGQ2_SOYBN	UPI000294E9A9	-
GLYMA10G00620	10:377415-377415	AACA	intron_variant	MODIFIER	GLYMA10G00620.2	protein_coding	GLYMA10G00620.2:c.262+89_262+90insTGTT	-	-	-	-	-	-	-1	-	K7LGQ1_SOYBN	UPI000296F0C7	-
GLYMA10G00620	10:377415-377415	AACA	intron_variant	MODIFIER	GLYMA10G00620.3	protein_coding	GLYMA10G00620.3:c.262+89_262+90insTGTT	-	-	-	-	-	-	-1	-	K7LGQ2_SOYBN	UPI000294E9A9	-
GLYMA10G00620	10:377767-377768	-	intron_variant	MODIFIER	GLYMA10G00620.2	protein_coding	GLYMA10G00620.2:c.101-102delT	-	-	-	-	-	-	-1	-	K7LGQ1_SOYBN	UPI000296F0C7	-
GLYMA10G00620	10:377767-377768	-	intron_variant	MODIFIER	GLYMA10G00620.3	protein_coding	GLYMA10G00620.3:c.101-102delT	-	-	-	-	-	-	-1	-	K7LGQ2_SOYBN	UPI000294E9A9	-
GLYMA10G00620	10:377811-377811	TT	intron_variant	MODIFIER	GLYMA10G00620.2	protein_coding	GLYMA10G00620.2:c.101-147_101-146dupAA	-	-	-	-	-	-	-1	-	K7LGQ1_SOYBN	UPI000296F0C7	-
GLYMA10G00620	10:377811-377811	TT	intron_variant	MODIFIER	GLYMA10G00620.3	protein_coding	GLYMA10G00620.3:c.101-147_101-146dupAA	-	-	-	-	-	-	-1	-	K7LGQ2_SOYBN	UPI000294E9A9	-
GLYMA10G00620	10:378676-378676	AA	upstream_gene_variant	MODIFIER	GLYMA10G00620.2	protein_coding	-	-	-	-	-	-	-	-1	-	K7LGQ1_SOYBN	UPI000296F0C7	-
GLYMA10G00620	10:378676-378676	AA	upstream_gene_variant	MODIFIER	GLYMA10G00620.3	protein_coding	-	-	-	-	-	-	-	-1	-	K7LGQ2_SOYBN	UPI000294E9A9	-
GLYMA10G00620	10:378979-378979	T	upstream_gene_variant	MODIFIER	GLYMA10G00620.2	protein_coding	-	-	-	-	-	-	-	-1	-	K7LGQ1_SOYBN	UPI000296F0C7	-
GLYMA10G00620	10:378979-378979	T	upstream_gene_variant	MODIFIER	GLYMA10G00620.3	protein_coding	-	-	-	-	-	-	-	-1	-	K7LGQ2_SOYBN	UPI000294E9A9	-
GLYMA10G00620	10:381469-381486	-	upstream_gene_variant	MODIFIER	GLYMA10G00620.2	protein_coding	-	-	-	-	-	-	-	-1	-	K7LGQ1_SOYBN	UPI000296F0C7	-
GLYMA10G00620	10:381469-381486	-	upstream_gene_variant	MODIFIER	GLYMA10G00620.3	protein_coding	-	-	-	-	-	-	-	-1	-	K7LGQ2_SOYBN	UPI000294E9A9	-
GLYMA10G00620	10:382084-382084	AAT	upstream_gene_variant	MODIFIER	GLYMA10G00620.2	protein_coding	-	-	-	-	-	-	-	-1	-	K7LGQ1_SOYBN	UPI000296F0C7	-
GLYMA10G00620	10:382084-382084	AAT	upstream_gene_variant	MODIFIER	GLYMA10G00620.3	protein_coding	-	-	-	-	-	-	-	-1	-	K7LGQ2_SOYBN	UPI000294E9A9	-
GLYMA10G00630	10:382084-382084	AAT	upstream_gene_variant	MODIFIER	GLYMA10G00630.1	protein_coding	-	-	-	-	-	-	-	1	-	I1L7F0_SOYBN	UPI000233C215	-
GLYMA10G00620	10:382238-382239	-	upstream_gene_variant	MODIFIER	GLYMA10G00620.2	protein_coding	-	-	-	-	-	-	-	-1	-	K7LGQ1_SOYBN	UPI000296F0C7	-
GLYMA10G00620	10:382238-382239	-	upstream_gene_variant	MODIFIER	GLYMA10G00620.3	protein_coding	-	-	-	-	-	-	-	-1	-	K7LGQ2_SOYBN	UPI000294E9A9	-
GLYMA10G00630	10:382238-382239	-	upstream_gene_variant	MODIFIER	GLYMA10G00630.1	protein_coding	-	-	-	-	-	-	-	1	-	I1L7F0_SOYBN	UPI000233C215	-
GLYMA10G00630	10:383462-383462	A	upstream_gene_variant	MODIFIER	GLYMA10G00630.1	protein_coding	-	-	-	-	-	-	-	1	-	I1L7F0_SOYBN	UPI000233C215	-
GLYMA10G00630	10:383502-383503	-	upstream_gene_variant	MODIFIER	GLYMA10G00630.1	protein_coding	-	-	-	-	-	-	-	1	-	I1L7F0_SOYBN	UPI000233C215	-
GLYMA10G00630	10:384115-384142	-	upstream_gene_variant	MODIFIER	GLYMA10G00630.1	protein_coding	-	-	-	-	-	-	-	1	-	I1L7F0_SOYBN	UPI000233C215	-
GLYMA10G00630	10:384306-384306	AA	upstream_gene_variant	MODIFIER	GLYMA10G00630.1	protein_coding	-	-	-	-	-	-	-	1	-	I1L7F0_SOYBN	UPI000233C215	-
GLYMA10G00630	10:384478-384478	AATTT	upstream_gene_variant	MODIFIER	GLYMA10G00630.1	protein_coding	-	-	-	-	-	-	-	1	-	I1L7F0_SOYBN	UPI000233C215	-
GLYMA10G00630	10:384674-384682	-	upstream_gene_variant	MODIFIER	GLYMA10G00630.1	protein_coding	-	-	-	-	-	-	-	1	-	I1L7F0_SOYBN	UPI000233C215	-
GLYMA10G00630	10:384741-384742	-	upstream_gene_variant	MODIFIER	GLYMA10G00630.1	protein_coding	-	-	-	-	-	-	-	1	-	I1L7F0_SOYBN	UPI000233C215	-
GLYMA10G00630	10:384844-384844	TCTCTATATATA	upstream_gene_variant	MODIFIER	GLYMA10G00630.1	protein_coding	-	-	-	-	-	-	-	1	-	I1L7F0_SOYBN	UPI000233C215	-
GLYMA10G00630	10:384877-384879	-	upstream_gene_variant	MODIFIER	GLYMA10G00630.1	protein_coding	-	-	-	-	-	-	-	1	-	I1L7F0_SOYBN	UPI000233C215	-
GLYMA10G00630	10:385056-385056	CCCGGG	upstream_gene_variant	MODIFIER	GLYMA10G00630.1	protein_coding	-	-	-	-	-	-	-	1	-	I1L7F0_SOYBN	UPI000233C215	-
GLYMA10G00630	10:385545-385546	-	upstream_gene_variant	MODIFIER	GLYMA10G00630.1	protein_coding	-	-	-	-	-	-	-	1	-	I1L7F0_SOYBN	UPI000233C215	-
GLYMA10G00630	10:386323-386323	A	upstream_gene_variant	MODIFIER	GLYMA10G00630.1	protein_coding	-	-	-	-	-	-	-	1	-	I1L7F0_SOYBN	UPI000233C215	-
GLYMA10G00630	10:386415-386415	CTACATATATCCTATTTTTGTATCTAT	upstream_gene_variant	MODIFIER	GLYMA10G00630.1	protein_coding	-	-	-	-	-	-	-	1	-	I1L7F0_SOYBN	UPI000233C215	-
GLYMA10G00630	10:386477-386477	A	upstream_gene_variant	MODIFIER	GLYMA10G00630.1	protein_coding	-	-	-	-	-	-	-	1	-	I1L7F0_SOYBN	UPI000233C215	-
GLYMA10G00630	10:387318-387319	-	intron_variant	MODIFIER	GLYMA10G00630.1	protein_coding	GLYMA10G00630.1:c.378+62delT	-	-	-	-	-	-	1	-	I1L7F0_SOYBN	UPI000233C215	-
GLYMA10G00640	10:387318-387319	-	downstream_gene_variant	MODIFIER	GLYMA10G00640.1	protein_coding	-	-	-	-	-	-	-	-1	-	-	UPI0001B6418B	-
GLYMA10G00630	10:388071-388071	T	intron_variant	MODIFIER	GLYMA10G00630.1	protein_coding	GLYMA10G00630.1:c.604-8dupT	-	-	-	-	-	-	1	-	I1L7F0_SOYBN	UPI000233C215	-
GLYMA10G00640	10:388071-388071	T	downstream_gene_variant	MODIFIER	GLYMA10G00640.1	protein_coding	-	-	-	-	-	-	-	-1	-	-	UPI0001B6418B	-
GLYMA10G00630	10:390193-390193	A	downstream_gene_variant	MODIFIER	GLYMA10G00630.1	protein_coding	-	-	-	-	-	-	-	1	-	I1L7F0_SOYBN	UPI000233C215	-
GLYMA10G00640	10:390193-390193	A	downstream_gene_variant	MODIFIER	GLYMA10G00640.1	protein_coding	-	-	-	-	-	-	-	-1	-	-	UPI0001B6418B	-
GLYMA10G00630	10:391508-391508	T	downstream_gene_variant	MODIFIER	GLYMA10G00630.1	protein_coding	-	-	-	-	-	-	-	1	-	I1L7F0_SOYBN	UPI000233C215	-
GLYMA10G00640	10:391508-391508	T	downstream_gene_variant	MODIFIER	GLYMA10G00640.1	protein_coding	-	-	-	-	-	-	-	-1	-	-	UPI0001B6418B	-
GLYMA10G00630	10:391797-391799	-	downstream_gene_variant	MODIFIER	GLYMA10G00630.1	protein_coding	-	-	-	-	-	-	-	1	-	I1L7F0_SOYBN	UPI000233C215	-
GLYMA10G00640	10:391797-391799	-	downstream_gene_variant	MODIFIER	GLYMA10G00640.1	protein_coding	-	-	-	-	-	-	-	-1	-	-	UPI0001B6418B	-
GLYMA10G00630	10:391812-391813	-	downstream_gene_variant	MODIFIER	GLYMA10G00630.1	protein_coding	-	-	-	-	-	-	-	1	-	I1L7F0_SOYBN	UPI000233C215	-
GLYMA10G00640	10:391812-391813	-	downstream_gene_variant	MODIFIER	GLYMA10G00640.1	protein_coding	-	-	-	-	-	-	-	-1	-	-	UPI0001B6418B	-
GLYMA10G00630	10:391879-391880	-	downstream_gene_variant	MODIFIER	GLYMA10G00630.1	protein_coding	-	-	-	-	-	-	-	1	-	I1L7F0_SOYBN	UPI000233C215	-
GLYMA10G00640	10:391879-391880	-	downstream_gene_variant	MODIFIER	GLYMA10G00640.1	protein_coding	-	-	-	-	-	-	-	-1	-	-	UPI0001B6418B	-
GLYMA10G00630	10:391900-391900	AA	downstream_gene_variant	MODIFIER	GLYMA10G00630.1	protein_coding	-	-	-	-	-	-	-	1	-	I1L7F0_SOYBN	UPI000233C215	-
GLYMA10G00640	10:391900-391900	AA	downstream_gene_variant	MODIFIER	GLYMA10G00640.1	protein_coding	-	-	-	-	-	-	-	-1	-	-	UPI0001B6418B	-
GLYMA10G00630	10:392296-392296	A	downstream_gene_variant	MODIFIER	GLYMA10G00630.1	protein_coding	-	-	-	-	-	-	-	1	-	I1L7F0_SOYBN	UPI000233C215	-
GLYMA10G00640	10:392296-392296	A	3_prime_UTR_variant	MODIFIER	GLYMA10G00640.1	protein_coding	GLYMA10G00640.1:c.*370dupT	-	1522-1523	-	-	-	-	-1	-	-	UPI0001B6418B	-
GLYMA10G00630	10:392783-392784	-	downstream_gene_variant	MODIFIER	GLYMA10G00630.1	protein_coding	-	-	-	-	-	-	-	1	-	I1L7F0_SOYBN	UPI000233C215	-
GLYMA10G00640	10:392783-392784	-	intron_variant	MODIFIER	GLYMA10G00640.1	protein_coding	GLYMA10G00640.1:c.903-42delT	-	-	-	-	-	-	-1	-	-	UPI0001B6418B	-
GLYMA10G00640	10:396854-396854	C	intron_variant	MODIFIER	GLYMA10G00640.1	protein_coding	GLYMA10G00640.1:c.468+1173_468+1174insG	-	-	-	-	-	-	-1	-	-	UPI0001B6418B	-
GLYMA10G00640	10:398248-398249	-	intron_variant	MODIFIER	GLYMA10G00640.1	protein_coding	GLYMA10G00640.1:c.295-48delT	-	-	-	-	-	-	-1	-	-	UPI0001B6418B	-
GLYMA10G00650	10:398248-398249	-	downstream_gene_variant	MODIFIER	GLYMA10G00650.1	protein_coding	-	-	-	-	-	-	-	-1	-	K7LGQ3_SOYBN	UPI000294FF6F	-
GLYMA10G00640	10:399205-399208	-	intron_variant	MODIFIER	GLYMA10G00640.1	protein_coding	GLYMA10G00640.1:c.149+344_149+346delAAA	-	-	-	-	-	-	-1	-	-	UPI0001B6418B	-
GLYMA10G00650	10:399205-399208	-	downstream_gene_variant	MODIFIER	GLYMA10G00650.1	protein_coding	-	-	-	-	-	-	-	-1	-	K7LGQ3_SOYBN	UPI000294FF6F	-
GLYMA10G00640	10:399840-399842	-	5_prime_UTR_variant	MODIFIER	GLYMA10G00640.1	protein_coding	GLYMA10G00640.1:c.-142_-141delTT	-	33-34	-	-	-	-	-1	-	-	UPI0001B6418B	-
GLYMA10G00650	10:399840-399842	-	downstream_gene_variant	MODIFIER	GLYMA10G00650.1	protein_coding	-	-	-	-	-	-	-	-1	-	K7LGQ3_SOYBN	UPI000294FF6F	-
GLYMA10G00640	10:400530-400530	ATAAATTA	upstream_gene_variant	MODIFIER	GLYMA10G00640.1	protein_coding	-	-	-	-	-	-	-	-1	-	-	UPI0001B6418B	-
GLYMA10G00650	10:400530-400530	ATAAATTA	downstream_gene_variant	MODIFIER	GLYMA10G00650.1	protein_coding	-	-	-	-	-	-	-	-1	-	K7LGQ3_SOYBN	UPI000294FF6F	-
GLYMA10G00640	10:400901-400901	C	upstream_gene_variant	MODIFIER	GLYMA10G00640.1	protein_coding	-	-	-	-	-	-	-	-1	-	-	UPI0001B6418B	-
GLYMA10G00650	10:400901-400901	C	downstream_gene_variant	MODIFIER	GLYMA10G00650.1	protein_coding	-	-	-	-	-	-	-	-1	-	K7LGQ3_SOYBN	UPI000294FF6F	-
GLYMA10G00640	10:400970-400970	T	upstream_gene_variant	MODIFIER	GLYMA10G00640.1	protein_coding	-	-	-	-	-	-	-	-1	-	-	UPI0001B6418B	-
GLYMA10G00650	10:400970-400970	T	downstream_gene_variant	MODIFIER	GLYMA10G00650.1	protein_coding	-	-	-	-	-	-	-	-1	-	K7LGQ3_SOYBN	UPI000294FF6F	-
GLYMA10G00640	10:401107-401107	T	upstream_gene_variant	MODIFIER	GLYMA10G00640.1	protein_coding	-	-	-	-	-	-	-	-1	-	-	UPI0001B6418B	-
GLYMA10G00650	10:401107-401107	T	downstream_gene_variant	MODIFIER	GLYMA10G00650.1	protein_coding	-	-	-	-	-	-	-	-1	-	K7LGQ3_SOYBN	UPI000294FF6F	-
GLYMA10G00640	10:401393-401394	-	upstream_gene_variant	MODIFIER	GLYMA10G00640.1	protein_coding	-	-	-	-	-	-	-	-1	-	-	UPI0001B6418B	-
GLYMA10G00650	10:401393-401394	-	downstream_gene_variant	MODIFIER	GLYMA10G00650.1	protein_coding	-	-	-	-	-	-	-	-1	-	K7LGQ3_SOYBN	UPI000294FF6F	-
GLYMA10G00655	10:401393-401394	-	upstream_gene_variant	MODIFIER	GLYMA10G00655.1	protein_coding	-	-	-	-	-	-	-	1	-	K7LGQ4_SOYBN	UPI00023C8737	-
GLYMA10G00640	10:401405-401405	C	upstream_gene_variant	MODIFIER	GLYMA10G00640.1	protein_coding	-	-	-	-	-	-	-	-1	-	-	UPI0001B6418B	-
GLYMA10G00650	10:401405-401405	C	downstream_gene_variant	MODIFIER	GLYMA10G00650.1	protein_coding	-	-	-	-	-	-	-	-1	-	K7LGQ3_SOYBN	UPI000294FF6F	-
GLYMA10G00655	10:401405-401405	C	upstream_gene_variant	MODIFIER	GLYMA10G00655.1	protein_coding	-	-	-	-	-	-	-	1	-	K7LGQ4_SOYBN	UPI00023C8737	-
GLYMA10G00640	10:402695-402696	-	upstream_gene_variant	MODIFIER	GLYMA10G00640.1	protein_coding	-	-	-	-	-	-	-	-1	-	-	UPI0001B6418B	-
GLYMA10G00650	10:402695-402696	-	downstream_gene_variant	MODIFIER	GLYMA10G00650.1	protein_coding	-	-	-	-	-	-	-	-1	-	K7LGQ3_SOYBN	UPI000294FF6F	-
GLYMA10G00655	10:402695-402696	-	upstream_gene_variant	MODIFIER	GLYMA10G00655.1	protein_coding	-	-	-	-	-	-	-	1	-	K7LGQ4_SOYBN	UPI00023C8737	-
GLYMA10G00640	10:403340-403340	T	upstream_gene_variant	MODIFIER	GLYMA10G00640.1	protein_coding	-	-	-	-	-	-	-	-1	-	-	UPI0001B6418B	-
GLYMA10G00650	10:403340-403340	T	frameshift_variant	HIGH	GLYMA10G00650.1	protein_coding	GLYMA10G00650.1:c.147dupA	GLYMA10G00650.1:p.His50ThrfsTer10	200-201	147-148	49-50	-/X	-/A	-1	-	K7LGQ3_SOYBN	UPI000294FF6F	-
GLYMA10G00655	10:403340-403340	T	upstream_gene_variant	MODIFIER	GLYMA10G00655.1	protein_coding	-	-	-	-	-	-	-	1	-	K7LGQ4_SOYBN	UPI00023C8737	-
GLYMA10G00640	10:403599-403599	T	upstream_gene_variant	MODIFIER	GLYMA10G00640.1	protein_coding	-	-	-	-	-	-	-	-1	-	-	UPI0001B6418B	-
GLYMA10G00650	10:403599-403599	T	upstream_gene_variant	MODIFIER	GLYMA10G00650.1	protein_coding	-	-	-	-	-	-	-	-1	-	K7LGQ3_SOYBN	UPI000294FF6F	-
GLYMA10G00655	10:403599-403599	T	upstream_gene_variant	MODIFIER	GLYMA10G00655.1	protein_coding	-	-	-	-	-	-	-	1	-	K7LGQ4_SOYBN	UPI00023C8737	-
GLYMA10G00640	10:403864-403878	-	upstream_gene_variant	MODIFIER	GLYMA10G00640.1	protein_coding	-	-	-	-	-	-	-	-1	-	-	UPI0001B6418B	-
GLYMA10G00650	10:403864-403878	-	upstream_gene_variant	MODIFIER	GLYMA10G00650.1	protein_coding	-	-	-	-	-	-	-	-1	-	K7LGQ3_SOYBN	UPI000294FF6F	-
GLYMA10G00655	10:403864-403878	-	upstream_gene_variant	MODIFIER	GLYMA10G00655.1	protein_coding	-	-	-	-	-	-	-	1	-	K7LGQ4_SOYBN	UPI00023C8737	-
GLYMA10G00640	10:403912-403912	A	upstream_gene_variant	MODIFIER	GLYMA10G00640.1	protein_coding	-	-	-	-	-	-	-	-1	-	-	UPI0001B6418B	-
GLYMA10G00650	10:403912-403912	A	upstream_gene_variant	MODIFIER	GLYMA10G00650.1	protein_coding	-	-	-	-	-	-	-	-1	-	K7LGQ3_SOYBN	UPI000294FF6F	-
GLYMA10G00655	10:403912-403912	A	upstream_gene_variant	MODIFIER	GLYMA10G00655.1	protein_coding	-	-	-	-	-	-	-	1	-	K7LGQ4_SOYBN	UPI00023C8737	-
GLYMA10G00640	10:404499-404499	ATTA	upstream_gene_variant	MODIFIER	GLYMA10G00640.1	protein_coding	-	-	-	-	-	-	-	-1	-	-	UPI0001B6418B	-
GLYMA10G00650	10:404499-404499	ATTA	upstream_gene_variant	MODIFIER	GLYMA10G00650.1	protein_coding	-	-	-	-	-	-	-	-1	-	K7LGQ3_SOYBN	UPI000294FF6F	-
GLYMA10G00655	10:404499-404499	ATTA	upstream_gene_variant	MODIFIER	GLYMA10G00655.1	protein_coding	-	-	-	-	-	-	-	1	-	K7LGQ4_SOYBN	UPI00023C8737	-
GLYMA10G00640	10:404505-404505	TATTTTATTA	upstream_gene_variant	MODIFIER	GLYMA10G00640.1	protein_coding	-	-	-	-	-	-	-	-1	-	-	UPI0001B6418B	-
GLYMA10G00650	10:404505-404505	TATTTTATTA	upstream_gene_variant	MODIFIER	GLYMA10G00650.1	protein_coding	-	-	-	-	-	-	-	-1	-	K7LGQ3_SOYBN	UPI000294FF6F	-
GLYMA10G00655	10:404505-404505	TATTTTATTA	upstream_gene_variant	MODIFIER	GLYMA10G00655.1	protein_coding	-	-	-	-	-	-	-	1	-	K7LGQ4_SOYBN	UPI00023C8737	-
GLYMA10G00650	10:405234-405251	-	upstream_gene_variant	MODIFIER	GLYMA10G00650.1	protein_coding	-	-	-	-	-	-	-	-1	-	K7LGQ3_SOYBN	UPI000294FF6F	-
GLYMA10G00655	10:405234-405251	-	upstream_gene_variant	MODIFIER	GLYMA10G00655.1	protein_coding	-	-	-	-	-	-	-	1	-	K7LGQ4_SOYBN	UPI00023C8737	-
GLYMA10G00650	10:405293-405294	-	upstream_gene_variant	MODIFIER	GLYMA10G00650.1	protein_coding	-	-	-	-	-	-	-	-1	-	K7LGQ3_SOYBN	UPI000294FF6F	-
GLYMA10G00655	10:405293-405294	-	upstream_gene_variant	MODIFIER	GLYMA10G00655.1	protein_coding	-	-	-	-	-	-	-	1	-	K7LGQ4_SOYBN	UPI00023C8737	-
GLYMA10G00650	10:405314-405314	T	upstream_gene_variant	MODIFIER	GLYMA10G00650.1	protein_coding	-	-	-	-	-	-	-	-1	-	K7LGQ3_SOYBN	UPI000294FF6F	-
GLYMA10G00655	10:405314-405314	T	upstream_gene_variant	MODIFIER	GLYMA10G00655.1	protein_coding	-	-	-	-	-	-	-	1	-	K7LGQ4_SOYBN	UPI00023C8737	-
GLYMA10G00650	10:406306-406306	A	upstream_gene_variant	MODIFIER	GLYMA10G00650.1	protein_coding	-	-	-	-	-	-	-	-1	-	K7LGQ3_SOYBN	UPI000294FF6F	-
GLYMA10G00655	10:406306-406306	A	upstream_gene_variant	MODIFIER	GLYMA10G00655.1	protein_coding	-	-	-	-	-	-	-	1	-	K7LGQ4_SOYBN	UPI00023C8737	-
GLYMA10G00650	10:407163-407164	-	upstream_gene_variant	MODIFIER	GLYMA10G00650.1	protein_coding	-	-	-	-	-	-	-	-1	-	K7LGQ3_SOYBN	UPI000294FF6F	-
GLYMA10G00655	10:407163-407164	-	3_prime_UTR_variant	MODIFIER	GLYMA10G00655.1	protein_coding	GLYMA10G00655.1:c.*167delA	-	784	-	-	-	-	1	-	K7LGQ4_SOYBN	UPI00023C8737	-
GLYMA10G00650	10:408204-408204	A	upstream_gene_variant	MODIFIER	GLYMA10G00650.1	protein_coding	-	-	-	-	-	-	-	-1	-	K7LGQ3_SOYBN	UPI000294FF6F	-
GLYMA10G00655	10:408204-408204	A	downstream_gene_variant	MODIFIER	GLYMA10G00655.1	protein_coding	-	-	-	-	-	-	-	1	-	K7LGQ4_SOYBN	UPI00023C8737	-
GLYMA10G00660	10:408204-408204	A	upstream_gene_variant	MODIFIER	GLYMA10G00660.1	protein_coding	-	-	-	-	-	-	-	1	-	I1L7F1_SOYBN	UPI000233C216	-
GLYMA10G00655	10:409442-409442	TTT	downstream_gene_variant	MODIFIER	GLYMA10G00655.1	protein_coding	-	-	-	-	-	-	-	1	-	K7LGQ4_SOYBN	UPI00023C8737	-
GLYMA10G00660	10:409442-409442	TTT	upstream_gene_variant	MODIFIER	GLYMA10G00660.1	protein_coding	-	-	-	-	-	-	-	1	-	I1L7F1_SOYBN	UPI000233C216	-
GLYMA10G00655	10:410082-410085	-	downstream_gene_variant	MODIFIER	GLYMA10G00655.1	protein_coding	-	-	-	-	-	-	-	1	-	K7LGQ4_SOYBN	UPI00023C8737	-
GLYMA10G00660	10:410082-410085	-	upstream_gene_variant	MODIFIER	GLYMA10G00660.1	protein_coding	-	-	-	-	-	-	-	1	-	I1L7F1_SOYBN	UPI000233C216	-
GLYMA10G00660	10:412623-412623	AAA	upstream_gene_variant	MODIFIER	GLYMA10G00660.1	protein_coding	-	-	-	-	-	-	-	1	-	I1L7F1_SOYBN	UPI000233C216	-
GLYMA10G00660	10:414745-414748	-	intron_variant	MODIFIER	GLYMA10G00660.1	protein_coding	GLYMA10G00660.1:c.400+32_400+34delAAA	-	-	-	-	-	-	1	-	I1L7F1_SOYBN	UPI000233C216	-
GLYMA10G00660	10:415602-415602	TTGTTGTTGTTG	intron_variant	MODIFIER	GLYMA10G00660.1	protein_coding	GLYMA10G00660.1:c.510-435_510-424dupTGTTGTTGTTGT	-	-	-	-	-	-	1	-	I1L7F1_SOYBN	UPI000233C216	-
GLYMA10G00660	10:418103-418103	GCC	inframe_insertion	MODERATE	GLYMA10G00660.1	protein_coding	GLYMA10G00660.1:c.1949_1951dupGCC	GLYMA10G00660.1:p.Gly650_Pro651insArg	2312-2313	1948-1949	650	G/GR	ggc/gGCCgc	1	-	I1L7F1_SOYBN	UPI000233C216	PANTHER:PTHR31008,PANTHER:PTHR31008:SF0
GLYMA10G00660	10:426931-426931	T	downstream_gene_variant	MODIFIER	GLYMA10G00660.1	protein_coding	-	-	-	-	-	-	-	1	-	I1L7F1_SOYBN	UPI000233C216	-
GLYMA10G00670	10:426931-426931	T	5_prime_UTR_variant	MODIFIER	GLYMA10G00670.1	protein_coding	GLYMA10G00670.1:c.-204dupA	-	184-185	-	-	-	-	-1	-	I1L7F2_SOYBN	UPI000294AFB7	-
GLYMA10G00670	10:427552-427552	A	upstream_gene_variant	MODIFIER	GLYMA10G00670.1	protein_coding	-	-	-	-	-	-	-	-1	-	I1L7F2_SOYBN	UPI000294AFB7	-
GLYMA10G00670	10:428207-428207	A	upstream_gene_variant	MODIFIER	GLYMA10G00670.1	protein_coding	-	-	-	-	-	-	-	-1	-	I1L7F2_SOYBN	UPI000294AFB7	-
GLYMA10G00670	10:428955-428955	T	upstream_gene_variant	MODIFIER	GLYMA10G00670.1	protein_coding	-	-	-	-	-	-	-	-1	-	I1L7F2_SOYBN	UPI000294AFB7	-
GLYMA10G00680	10:428955-428955	T	downstream_gene_variant	MODIFIER	GLYMA10G00680.1	protein_coding	-	-	-	-	-	-	-	-1	-	I1L7F3_SOYBN	UPI000233C38C	-
GLYMA10G00670	10:428963-428963	TTTTTT	upstream_gene_variant	MODIFIER	GLYMA10G00670.1	protein_coding	-	-	-	-	-	-	-	-1	-	I1L7F2_SOYBN	UPI000294AFB7	-
GLYMA10G00680	10:428963-428963	TTTTTT	downstream_gene_variant	MODIFIER	GLYMA10G00680.1	protein_coding	-	-	-	-	-	-	-	-1	-	I1L7F3_SOYBN	UPI000233C38C	-
GLYMA10G00670	10:429268-429269	-	upstream_gene_variant	MODIFIER	GLYMA10G00670.1	protein_coding	-	-	-	-	-	-	-	-1	-	I1L7F2_SOYBN	UPI000294AFB7	-
[truncated: 450,690+ more rows]
