# Supplementary material for: Genome-wide identification and characterization of InDels and SNPs in Glycine max and Glycine soja for contrasting seed permeability traits
Source: BMC Plant Biol. 2018 Jul 9;18:141. doi: 10.1186/s12870-018-1341-2 (PMC6038289; doi:10.1186/s12870-018-1341-2)
Supplement: Supplementary file 3 — Identification of total SNPs in G. soja with respect to reference genome. (XLSX 19576 kb) [file 12870_2018_1341_MOESM3_ESM.xlsx]

## Sheet: G. soja_All_SNPs
Gene	Location	Allele	Consequence	Impact	Feature_type	Feature	Biotype	HGVSc	HGVSp	cDNA_position	CDS_position	Protein_position	Amino_acids	Codons	DISTANCE	STRAND	CANONICAL	SWISSPROT	TREMBL	UNIPARC	DOMAINS
-	10:49768-49768	T	intergenic_variant	MODIFIER	-	-	-	-	-	-	-	-	-	-	-	-	-	-	-	-	-
-	10:55481-55481	G	intergenic_variant	MODIFIER	-	-	-	-	-	-	-	-	-	-	-	-	-	-	-	-	-
GLYMA10G00250	10:71711-71711	G	upstream_gene_variant	MODIFIER	Transcript	GLYMA10G00250.1	protein_coding	-	-	-	-	-	-	-	857	-1	YES	-	E2FKH6_SOYBN	UPI0001E40FA2	-
GLYMA10G00260	10:71711-71711	G	downstream_gene_variant	MODIFIER	Transcript	GLYMA10G00260.1	protein_coding	-	-	-	-	-	-	-	3905	-1	YES	-	E2FKH7_SOYBN	UPI0001E40FA3	-
GLYMA10G00350	10:138986-138986	C	downstream_gene_variant	MODIFIER	Transcript	GLYMA10G00350.1	protein_coding	-	-	-	-	-	-	-	2095	1	YES	-	I1L7C1_SOYBN	UPI000294E5E0	-
GLYMA10G00360	10:138986-138986	C	intron_variant	MODIFIER	Transcript	GLYMA10G00360.1	protein_coding	GLYMA10G00360.1:c.-110+1021T>C	-	-	-	-	-	-	-	1	-	-	C6T027_SOYBN	UPI0001B152CB	-
GLYMA10G00360	10:138986-138986	C	intron_variant	MODIFIER	Transcript	GLYMA10G00360.3	protein_coding	GLYMA10G00360.3:c.-417-95T>C	-	-	-	-	-	-	-	1	YES	-	C6T027_SOYBN	UPI0001B152CB	-
GLYMA10G00360	10:138986-138986	C	intron_variant	MODIFIER	Transcript	GLYMA10G00360.4	protein_coding	GLYMA10G00360.4:c.-222-95T>C	-	-	-	-	-	-	-	1	-	-	C6T027_SOYBN	UPI0001B152CB	-
GLYMA10G00360	10:138986-138986	C	intron_variant	MODIFIER	Transcript	GLYMA10G00360.5	protein_coding	GLYMA10G00360.5:c.-186+1021T>C	-	-	-	-	-	-	-	1	-	-	C6T027_SOYBN	UPI0001B152CB	-
GLYMA10G00380	10:154703-154703	G	upstream_gene_variant	MODIFIER	Transcript	GLYMA10G00380.1	protein_coding	-	-	-	-	-	-	-	4289	-1	YES	-	I1L7C4_SOYBN	UPI000233CF51	-
GLYMA10G00390	10:154703-154703	G	upstream_gene_variant	MODIFIER	Transcript	GLYMA10G00390.2	protein_coding	-	-	-	-	-	-	-	559	1	YES	-	K7LGP1_SOYBN	UPI000233C211	-
-	10:177964-177964	C	intergenic_variant	MODIFIER	-	-	-	-	-	-	-	-	-	-	-	-	-	-	-	-	-
-	10:182671-182671	T	intergenic_variant	MODIFIER	-	-	-	-	-	-	-	-	-	-	-	-	-	-	-	-	-
-	10:194887-194887	A	intergenic_variant	MODIFIER	-	-	-	-	-	-	-	-	-	-	-	-	-	-	-	-	-
-	10:194895-194895	A	intergenic_variant	MODIFIER	-	-	-	-	-	-	-	-	-	-	-	-	-	-	-	-	-
-	10:195318-195318	C	intergenic_variant	MODIFIER	-	-	-	-	-	-	-	-	-	-	-	-	-	-	-	-	-
GLYMA10G00455	10:221727-221727	G	upstream_gene_variant	MODIFIER	Transcript	GLYMA10G00455.1	protein_coding	-	-	-	-	-	-	-	3296	-1	YES	-	K7LGP2_SOYBN	UPI0002960234	-
GLYMA10G00455	10:222480-222480	C	upstream_gene_variant	MODIFIER	Transcript	GLYMA10G00455.1	protein_coding	-	-	-	-	-	-	-	4049	-1	YES	-	K7LGP2_SOYBN	UPI0002960234	-
GLYMA10G00460	10:222480-222480	C	downstream_gene_variant	MODIFIER	Transcript	GLYMA10G00460.1	protein_coding	-	-	-	-	-	-	-	4722	-1	YES	-	I1L7D1_SOYBN	UPI000233CDEC	-
GLYMA10G00460	10:224938-224938	G	downstream_gene_variant	MODIFIER	Transcript	GLYMA10G00460.1	protein_coding	-	-	-	-	-	-	-	2264	-1	YES	-	I1L7D1_SOYBN	UPI000233CDEC	-
GLYMA10G00460	10:225876-225876	G	downstream_gene_variant	MODIFIER	Transcript	GLYMA10G00460.1	protein_coding	-	-	-	-	-	-	-	1326	-1	YES	-	I1L7D1_SOYBN	UPI000233CDEC	-
GLYMA10G00460	10:225882-225882	C	downstream_gene_variant	MODIFIER	Transcript	GLYMA10G00460.1	protein_coding	-	-	-	-	-	-	-	1320	-1	YES	-	I1L7D1_SOYBN	UPI000233CDEC	-
GLYMA10G00460	10:229644-229644	T	upstream_gene_variant	MODIFIER	Transcript	GLYMA10G00460.1	protein_coding	-	-	-	-	-	-	-	271	-1	YES	-	I1L7D1_SOYBN	UPI000233CDEC	-
GLYMA10G00460	10:229653-229653	A	upstream_gene_variant	MODIFIER	Transcript	GLYMA10G00460.1	protein_coding	-	-	-	-	-	-	-	280	-1	YES	-	I1L7D1_SOYBN	UPI000233CDEC	-
-	10:236246-236246	A	intergenic_variant	MODIFIER	-	-	-	-	-	-	-	-	-	-	-	-	-	-	-	-	-
GLYMA10G00470	10:251927-251927	T	downstream_gene_variant	MODIFIER	Transcript	GLYMA10G00470.1	protein_coding	-	-	-	-	-	-	-	1206	1	YES	-	C6T2Y6_SOYBN	UPI0001B15273	-
GLYMA10G00490	10:251927-251927	T	upstream_gene_variant	MODIFIER	Transcript	GLYMA10G00490.1	protein_coding	-	-	-	-	-	-	-	1383	1	YES	-	C6TNW3_SOYBN	UPI0001B17124	-
GLYMA10G00470	10:251943-251943	C	downstream_gene_variant	MODIFIER	Transcript	GLYMA10G00470.1	protein_coding	-	-	-	-	-	-	-	1222	1	YES	-	C6T2Y6_SOYBN	UPI0001B15273	-
GLYMA10G00490	10:251943-251943	C	upstream_gene_variant	MODIFIER	Transcript	GLYMA10G00490.1	protein_coding	-	-	-	-	-	-	-	1367	1	YES	-	C6TNW3_SOYBN	UPI0001B17124	-
GLYMA10G00470	10:254943-254943	A	downstream_gene_variant	MODIFIER	Transcript	GLYMA10G00470.1	protein_coding	-	-	-	-	-	-	-	4222	1	YES	-	C6T2Y6_SOYBN	UPI0001B15273	-
GLYMA10G00490	10:254943-254943	A	intron_variant	MODIFIER	Transcript	GLYMA10G00490.1	protein_coding	GLYMA10G00490.1:c.428-35G>A	-	-	-	-	-	-	-	1	YES	-	C6TNW3_SOYBN	UPI0001B17124	-
GLYMA10G00500	10:254943-254943	A	upstream_gene_variant	MODIFIER	Transcript	GLYMA10G00500.1	protein_coding	-	-	-	-	-	-	-	2217	1	YES	-	I1L7D4_SOYBN	UPI000233D7FF	-
GLYMA10G00490	10:258320-258320	A	downstream_gene_variant	MODIFIER	Transcript	GLYMA10G00490.1	protein_coding	-	-	-	-	-	-	-	2305	1	YES	-	C6TNW3_SOYBN	UPI0001B17124	-
GLYMA10G00500	10:258320-258320	A	intron_variant	MODIFIER	Transcript	GLYMA10G00500.1	protein_coding	GLYMA10G00500.1:c.230-21C>A	-	-	-	-	-	-	-	1	YES	-	I1L7D4_SOYBN	UPI000233D7FF	-
GLYMA10G00510	10:258320-258320	A	downstream_gene_variant	MODIFIER	Transcript	GLYMA10G00510.1	protein_coding	-	-	-	-	-	-	-	4522	-1	YES	-	C6TAB5_SOYBN	UPI0001B160B2	-
GLYMA10G00510	10:258320-258320	A	downstream_gene_variant	MODIFIER	Transcript	GLYMA10G00510.2	protein_coding	-	-	-	-	-	-	-	4522	-1	-	-	C6TAB5_SOYBN	UPI0001B160B2	-
GLYMA10G00490	10:259106-259106	G	downstream_gene_variant	MODIFIER	Transcript	GLYMA10G00490.1	protein_coding	-	-	-	-	-	-	-	3091	1	YES	-	C6TNW3_SOYBN	UPI0001B17124	-
GLYMA10G00500	10:259106-259106	G	downstream_gene_variant	MODIFIER	Transcript	GLYMA10G00500.1	protein_coding	-	-	-	-	-	-	-	298	1	YES	-	I1L7D4_SOYBN	UPI000233D7FF	-
GLYMA10G00510	10:259106-259106	G	downstream_gene_variant	MODIFIER	Transcript	GLYMA10G00510.1	protein_coding	-	-	-	-	-	-	-	3736	-1	YES	-	C6TAB5_SOYBN	UPI0001B160B2	-
GLYMA10G00510	10:259106-259106	G	downstream_gene_variant	MODIFIER	Transcript	GLYMA10G00510.2	protein_coding	-	-	-	-	-	-	-	3736	-1	-	-	C6TAB5_SOYBN	UPI0001B160B2	-
GLYMA10G00490	10:259124-259124	G	downstream_gene_variant	MODIFIER	Transcript	GLYMA10G00490.1	protein_coding	-	-	-	-	-	-	-	3109	1	YES	-	C6TNW3_SOYBN	UPI0001B17124	-
GLYMA10G00500	10:259124-259124	G	downstream_gene_variant	MODIFIER	Transcript	GLYMA10G00500.1	protein_coding	-	-	-	-	-	-	-	316	1	YES	-	I1L7D4_SOYBN	UPI000233D7FF	-
GLYMA10G00510	10:259124-259124	G	downstream_gene_variant	MODIFIER	Transcript	GLYMA10G00510.1	protein_coding	-	-	-	-	-	-	-	3718	-1	YES	-	C6TAB5_SOYBN	UPI0001B160B2	-
GLYMA10G00510	10:259124-259124	G	downstream_gene_variant	MODIFIER	Transcript	GLYMA10G00510.2	protein_coding	-	-	-	-	-	-	-	3718	-1	-	-	C6TAB5_SOYBN	UPI0001B160B2	-
GLYMA10G00520	10:277765-277765	G	downstream_gene_variant	MODIFIER	Transcript	GLYMA10G00520.3	protein_coding	-	-	-	-	-	-	-	2620	1	YES	-	K7LGP4_SOYBN	UPI00023C85AE	-
GLYMA10G00520	10:277765-277765	G	downstream_gene_variant	MODIFIER	Transcript	GLYMA10G00520.4	protein_coding	-	-	-	-	-	-	-	2629	1	-	-	C6THQ5_SOYBN	UPI0001B167AA	-
GLYMA10G00520	10:279377-279377	A	downstream_gene_variant	MODIFIER	Transcript	GLYMA10G00520.3	protein_coding	-	-	-	-	-	-	-	4232	1	YES	-	K7LGP4_SOYBN	UPI00023C85AE	-
GLYMA10G00520	10:279377-279377	A	downstream_gene_variant	MODIFIER	Transcript	GLYMA10G00520.4	protein_coding	-	-	-	-	-	-	-	4241	1	-	-	C6THQ5_SOYBN	UPI0001B167AA	-
GLYMA10G00550	10:318080-318080	T	upstream_gene_variant	MODIFIER	Transcript	GLYMA10G00550.1	protein_coding	-	-	-	-	-	-	-	2961	-1	YES	-	I1L7E1_SOYBN	UPI000233D0F8	-
GLYMA10G00560	10:318080-318080	T	downstream_gene_variant	MODIFIER	Transcript	GLYMA10G00560.1	protein_coding	-	-	-	-	-	-	-	2615	-1	YES	-	I1L7E2_SOYBN	UPI000233C213	-
GLYMA10G00550	10:318131-318131	T	upstream_gene_variant	MODIFIER	Transcript	GLYMA10G00550.1	protein_coding	-	-	-	-	-	-	-	3012	-1	YES	-	I1L7E1_SOYBN	UPI000233D0F8	-
GLYMA10G00560	10:318131-318131	T	downstream_gene_variant	MODIFIER	Transcript	GLYMA10G00560.1	protein_coding	-	-	-	-	-	-	-	2564	-1	YES	-	I1L7E2_SOYBN	UPI000233C213	-
GLYMA10G00550	10:319418-319418	A	upstream_gene_variant	MODIFIER	Transcript	GLYMA10G00550.1	protein_coding	-	-	-	-	-	-	-	4299	-1	YES	-	I1L7E1_SOYBN	UPI000233D0F8	-
GLYMA10G00560	10:319418-319418	A	downstream_gene_variant	MODIFIER	Transcript	GLYMA10G00560.1	protein_coding	-	-	-	-	-	-	-	1277	-1	YES	-	I1L7E2_SOYBN	UPI000233C213	-
GLYMA10G00550	10:319600-319600	T	upstream_gene_variant	MODIFIER	Transcript	GLYMA10G00550.1	protein_coding	-	-	-	-	-	-	-	4481	-1	YES	-	I1L7E1_SOYBN	UPI000233D0F8	-
GLYMA10G00560	10:319600-319600	T	downstream_gene_variant	MODIFIER	Transcript	GLYMA10G00560.1	protein_coding	-	-	-	-	-	-	-	1095	-1	YES	-	I1L7E2_SOYBN	UPI000233C213	-
GLYMA10G00600	10:341379-341379	T	upstream_gene_variant	MODIFIER	Transcript	GLYMA10G00600.1	protein_coding	-	-	-	-	-	-	-	524	-1	YES	-	I1L7E5_SOYBN	UPI000233D541	-
GLYMA10G00600	10:341379-341379	T	upstream_gene_variant	MODIFIER	Transcript	GLYMA10G00600.2	protein_coding	-	-	-	-	-	-	-	524	-1	-	-	K7LGP9_SOYBN	UPI00023C85B8	-
GLYMA10G00600	10:341389-341389	T	upstream_gene_variant	MODIFIER	Transcript	GLYMA10G00600.1	protein_coding	-	-	-	-	-	-	-	534	-1	YES	-	I1L7E5_SOYBN	UPI000233D541	-
GLYMA10G00600	10:341389-341389	T	upstream_gene_variant	MODIFIER	Transcript	GLYMA10G00600.2	protein_coding	-	-	-	-	-	-	-	534	-1	-	-	K7LGP9_SOYBN	UPI00023C85B8	-
GLYMA10G00600	10:341890-341890	T	upstream_gene_variant	MODIFIER	Transcript	GLYMA10G00600.1	protein_coding	-	-	-	-	-	-	-	1035	-1	YES	-	I1L7E5_SOYBN	UPI000233D541	-
GLYMA10G00600	10:341890-341890	T	upstream_gene_variant	MODIFIER	Transcript	GLYMA10G00600.2	protein_coding	-	-	-	-	-	-	-	1035	-1	-	-	K7LGP9_SOYBN	UPI00023C85B8	-
GLYMA10G00600	10:341907-341907	A	upstream_gene_variant	MODIFIER	Transcript	GLYMA10G00600.1	protein_coding	-	-	-	-	-	-	-	1052	-1	YES	-	I1L7E5_SOYBN	UPI000233D541	-
GLYMA10G00600	10:341907-341907	A	upstream_gene_variant	MODIFIER	Transcript	GLYMA10G00600.2	protein_coding	-	-	-	-	-	-	-	1052	-1	-	-	K7LGP9_SOYBN	UPI00023C85B8	-
-	10:347728-347728	C	intergenic_variant	MODIFIER	-	-	-	-	-	-	-	-	-	-	-	-	-	-	-	-	-
-	10:349287-349287	A	intergenic_variant	MODIFIER	-	-	-	-	-	-	-	-	-	-	-	-	-	-	-	-	-
-	10:349351-349351	G	intergenic_variant	MODIFIER	-	-	-	-	-	-	-	-	-	-	-	-	-	-	-	-	-
-	10:351348-351348	T	intergenic_variant	MODIFIER	-	-	-	-	-	-	-	-	-	-	-	-	-	-	-	-	-
-	10:351364-351364	C	intergenic_variant	MODIFIER	-	-	-	-	-	-	-	-	-	-	-	-	-	-	-	-	-
-	10:355622-355622	C	intergenic_variant	MODIFIER	-	-	-	-	-	-	-	-	-	-	-	-	-	-	-	-	-
-	10:355635-355635	T	intergenic_variant	MODIFIER	-	-	-	-	-	-	-	-	-	-	-	-	-	-	-	-	-
GLYMA10G00610	10:358893-358893	G	upstream_gene_variant	MODIFIER	Transcript	GLYMA10G00610.1	protein_coding	-	-	-	-	-	-	-	4106	1	YES	-	C6T8U3_SOYBN	UPI0001B162FF	-
GLYMA10G00610	10:358893-358893	G	upstream_gene_variant	MODIFIER	Transcript	GLYMA10G00610.3	protein_coding	-	-	-	-	-	-	-	3986	1	-	-	I1L7E8_SOYBN	UPI00023C8730	-
GLYMA10G00610	10:358893-358893	G	upstream_gene_variant	MODIFIER	Transcript	GLYMA10G00610.4	protein_coding	-	-	-	-	-	-	-	3986	1	-	-	C6T8U3_SOYBN	UPI0001B162FF	-
GLYMA10G00610	10:361517-361517	T	upstream_gene_variant	MODIFIER	Transcript	GLYMA10G00610.1	protein_coding	-	-	-	-	-	-	-	1482	1	YES	-	C6T8U3_SOYBN	UPI0001B162FF	-
GLYMA10G00610	10:361517-361517	T	upstream_gene_variant	MODIFIER	Transcript	GLYMA10G00610.3	protein_coding	-	-	-	-	-	-	-	1362	1	-	-	I1L7E8_SOYBN	UPI00023C8730	-
GLYMA10G00610	10:361517-361517	T	upstream_gene_variant	MODIFIER	Transcript	GLYMA10G00610.4	protein_coding	-	-	-	-	-	-	-	1362	1	-	-	C6T8U3_SOYBN	UPI0001B162FF	-
GLYMA10G00610	10:362039-362039	A	upstream_gene_variant	MODIFIER	Transcript	GLYMA10G00610.1	protein_coding	-	-	-	-	-	-	-	960	1	YES	-	C6T8U3_SOYBN	UPI0001B162FF	-
GLYMA10G00610	10:362039-362039	A	upstream_gene_variant	MODIFIER	Transcript	GLYMA10G00610.3	protein_coding	-	-	-	-	-	-	-	840	1	-	-	I1L7E8_SOYBN	UPI00023C8730	-
GLYMA10G00610	10:362039-362039	A	upstream_gene_variant	MODIFIER	Transcript	GLYMA10G00610.4	protein_coding	-	-	-	-	-	-	-	840	1	-	-	C6T8U3_SOYBN	UPI0001B162FF	-
GLYMA10G00610	10:362153-362153	T	upstream_gene_variant	MODIFIER	Transcript	GLYMA10G00610.1	protein_coding	-	-	-	-	-	-	-	846	1	YES	-	C6T8U3_SOYBN	UPI0001B162FF	-
GLYMA10G00610	10:362153-362153	T	upstream_gene_variant	MODIFIER	Transcript	GLYMA10G00610.3	protein_coding	-	-	-	-	-	-	-	726	1	-	-	I1L7E8_SOYBN	UPI00023C8730	-
GLYMA10G00610	10:362153-362153	T	upstream_gene_variant	MODIFIER	Transcript	GLYMA10G00610.4	protein_coding	-	-	-	-	-	-	-	726	1	-	-	C6T8U3_SOYBN	UPI0001B162FF	-
GLYMA10G00610	10:372042-372042	A	downstream_gene_variant	MODIFIER	Transcript	GLYMA10G00610.1	protein_coding	-	-	-	-	-	-	-	2699	1	YES	-	C6T8U3_SOYBN	UPI0001B162FF	-
GLYMA10G00610	10:372042-372042	A	downstream_gene_variant	MODIFIER	Transcript	GLYMA10G00610.3	protein_coding	-	-	-	-	-	-	-	2717	1	-	-	I1L7E8_SOYBN	UPI00023C8730	-
GLYMA10G00610	10:372042-372042	A	downstream_gene_variant	MODIFIER	Transcript	GLYMA10G00610.4	protein_coding	-	-	-	-	-	-	-	2717	1	-	-	C6T8U3_SOYBN	UPI0001B162FF	-
GLYMA10G00620	10:372042-372042	A	downstream_gene_variant	MODIFIER	Transcript	GLYMA10G00620.2	protein_coding	-	-	-	-	-	-	-	964	-1	YES	-	K7LGQ1_SOYBN	UPI000296F0C7	-
GLYMA10G00620	10:372042-372042	A	downstream_gene_variant	MODIFIER	Transcript	GLYMA10G00620.3	protein_coding	-	-	-	-	-	-	-	1964	-1	-	-	K7LGQ2_SOYBN	UPI000294E9A9	-
GLYMA10G00610	10:372084-372084	A	downstream_gene_variant	MODIFIER	Transcript	GLYMA10G00610.1	protein_coding	-	-	-	-	-	-	-	2741	1	YES	-	C6T8U3_SOYBN	UPI0001B162FF	-
GLYMA10G00610	10:372084-372084	A	downstream_gene_variant	MODIFIER	Transcript	GLYMA10G00610.3	protein_coding	-	-	-	-	-	-	-	2759	1	-	-	I1L7E8_SOYBN	UPI00023C8730	-
GLYMA10G00610	10:372084-372084	A	downstream_gene_variant	MODIFIER	Transcript	GLYMA10G00610.4	protein_coding	-	-	-	-	-	-	-	2759	1	-	-	C6T8U3_SOYBN	UPI0001B162FF	-
GLYMA10G00620	10:372084-372084	A	downstream_gene_variant	MODIFIER	Transcript	GLYMA10G00620.2	protein_coding	-	-	-	-	-	-	-	922	-1	YES	-	K7LGQ1_SOYBN	UPI000296F0C7	-
GLYMA10G00620	10:372084-372084	A	downstream_gene_variant	MODIFIER	Transcript	GLYMA10G00620.3	protein_coding	-	-	-	-	-	-	-	1922	-1	-	-	K7LGQ2_SOYBN	UPI000294E9A9	-
GLYMA10G00610	10:373384-373384	T	downstream_gene_variant	MODIFIER	Transcript	GLYMA10G00610.1	protein_coding	-	-	-	-	-	-	-	4041	1	YES	-	C6T8U3_SOYBN	UPI0001B162FF	-
GLYMA10G00610	10:373384-373384	T	downstream_gene_variant	MODIFIER	Transcript	GLYMA10G00610.3	protein_coding	-	-	-	-	-	-	-	4059	1	-	-	I1L7E8_SOYBN	UPI00023C8730	-
GLYMA10G00610	10:373384-373384	T	downstream_gene_variant	MODIFIER	Transcript	GLYMA10G00610.4	protein_coding	-	-	-	-	-	-	-	4059	1	-	-	C6T8U3_SOYBN	UPI0001B162FF	-
GLYMA10G00620	10:373384-373384	T	intron_variant	MODIFIER	Transcript	GLYMA10G00620.2	protein_coding	GLYMA10G00620.2:c.566-105C>A	-	-	-	-	-	-	-	-1	YES	-	K7LGQ1_SOYBN	UPI000296F0C7	-
GLYMA10G00620	10:373384-373384	T	downstream_gene_variant	MODIFIER	Transcript	GLYMA10G00620.3	protein_coding	-	-	-	-	-	-	-	622	-1	-	-	K7LGQ2_SOYBN	UPI000294E9A9	-
GLYMA10G00620	10:374988-374988	A	intron_variant	MODIFIER	Transcript	GLYMA10G00620.2	protein_coding	GLYMA10G00620.2:c.565+380A>T	-	-	-	-	-	-	-	-1	YES	-	K7LGQ1_SOYBN	UPI000296F0C7	-
GLYMA10G00620	10:374988-374988	A	intron_variant	MODIFIER	Transcript	GLYMA10G00620.3	protein_coding	GLYMA10G00620.3:c.566-337A>T	-	-	-	-	-	-	-	-1	-	-	K7LGQ2_SOYBN	UPI000294E9A9	-
GLYMA10G00620	10:382098-382098	G	upstream_gene_variant	MODIFIER	Transcript	GLYMA10G00620.2	protein_coding	-	-	-	-	-	-	-	3782	-1	YES	-	K7LGQ1_SOYBN	UPI000296F0C7	-
GLYMA10G00620	10:382098-382098	G	upstream_gene_variant	MODIFIER	Transcript	GLYMA10G00620.3	protein_coding	-	-	-	-	-	-	-	3782	-1	-	-	K7LGQ2_SOYBN	UPI000294E9A9	-
GLYMA10G00630	10:382098-382098	G	upstream_gene_variant	MODIFIER	Transcript	GLYMA10G00630.1	protein_coding	-	-	-	-	-	-	-	4585	1	YES	-	I1L7F0_SOYBN	UPI000233C215	-
GLYMA10G00630	10:383493-383493	T	upstream_gene_variant	MODIFIER	Transcript	GLYMA10G00630.1	protein_coding	-	-	-	-	-	-	-	3190	1	YES	-	I1L7F0_SOYBN	UPI000233C215	-
GLYMA10G00630	10:384355-384355	G	upstream_gene_variant	MODIFIER	Transcript	GLYMA10G00630.1	protein_coding	-	-	-	-	-	-	-	2328	1	YES	-	I1L7F0_SOYBN	UPI000233C215	-
GLYMA10G00630	10:384476-384476	C	upstream_gene_variant	MODIFIER	Transcript	GLYMA10G00630.1	protein_coding	-	-	-	-	-	-	-	2207	1	YES	-	I1L7F0_SOYBN	UPI000233C215	-
GLYMA10G00630	10:391861-391861	T	downstream_gene_variant	MODIFIER	Transcript	GLYMA10G00630.1	protein_coding	-	-	-	-	-	-	-	2703	1	YES	-	I1L7F0_SOYBN	UPI000233C215	-
GLYMA10G00640	10:391861-391861	T	downstream_gene_variant	MODIFIER	Transcript	GLYMA10G00640.1	protein_coding	-	-	-	-	-	-	-	332	-1	YES	-	-	UPI0001B6418B	-
GLYMA10G00655	10:409761-409761	G	downstream_gene_variant	MODIFIER	Transcript	GLYMA10G00655.1	protein_coding	-	-	-	-	-	-	-	2562	1	YES	-	K7LGQ4_SOYBN	UPI00023C8737	-
GLYMA10G00660	10:409761-409761	G	upstream_gene_variant	MODIFIER	Transcript	GLYMA10G00660.1	protein_coding	-	-	-	-	-	-	-	3066	1	YES	-	I1L7F1_SOYBN	UPI000233C216	-
GLYMA10G00655	10:410174-410174	T	downstream_gene_variant	MODIFIER	Transcript	GLYMA10G00655.1	protein_coding	-	-	-	-	-	-	-	2975	1	YES	-	K7LGQ4_SOYBN	UPI00023C8737	-
GLYMA10G00660	10:410174-410174	T	upstream_gene_variant	MODIFIER	Transcript	GLYMA10G00660.1	protein_coding	-	-	-	-	-	-	-	2653	1	YES	-	I1L7F1_SOYBN	UPI000233C216	-
GLYMA10G00660	10:427342-427342	A	downstream_gene_variant	MODIFIER	Transcript	GLYMA10G00660.1	protein_coding	-	-	-	-	-	-	-	4870	1	YES	-	I1L7F1_SOYBN	UPI000233C216	-
GLYMA10G00670	10:427342-427342	A	upstream_gene_variant	MODIFIER	Transcript	GLYMA10G00670.1	protein_coding	-	-	-	-	-	-	-	227	-1	YES	-	I1L7F2_SOYBN	UPI000294AFB7	-
GLYMA10G00660	10:427369-427369	T	downstream_gene_variant	MODIFIER	Transcript	GLYMA10G00660.1	protein_coding	-	-	-	-	-	-	-	4897	1	YES	-	I1L7F1_SOYBN	UPI000233C216	-
GLYMA10G00670	10:427369-427369	T	upstream_gene_variant	MODIFIER	Transcript	GLYMA10G00670.1	protein_coding	-	-	-	-	-	-	-	254	-1	YES	-	I1L7F2_SOYBN	UPI000294AFB7	-
GLYMA10G00660	10:427466-427466	A	downstream_gene_variant	MODIFIER	Transcript	GLYMA10G00660.1	protein_coding	-	-	-	-	-	-	-	4994	1	YES	-	I1L7F1_SOYBN	UPI000233C216	-
GLYMA10G00670	10:427466-427466	A	upstream_gene_variant	MODIFIER	Transcript	GLYMA10G00670.1	protein_coding	-	-	-	-	-	-	-	351	-1	YES	-	I1L7F2_SOYBN	UPI000294AFB7	-
GLYMA10G00680	10:435396-435396	T	upstream_gene_variant	MODIFIER	Transcript	GLYMA10G00680.1	protein_coding	-	-	-	-	-	-	-	242	-1	YES	-	I1L7F3_SOYBN	UPI000233C38C	-
GLYMA10G00690	10:435396-435396	T	upstream_gene_variant	MODIFIER	Transcript	GLYMA10G00690.1	protein_coding	-	-	-	-	-	-	-	2944	1	YES	-	I1L7F4_SOYBN	UPI00023C873C	-
GLYMA10G00690	10:435396-435396	T	upstream_gene_variant	MODIFIER	Transcript	GLYMA10G00690.2	protein_coding	-	-	-	-	-	-	-	3024	1	-	-	I1L7F5_SOYBN	UPI00023C873D	-
GLYMA10G00701	10:450873-450873	A	intron_variant	MODIFIER	Transcript	GLYMA10G00701.1	protein_coding	GLYMA10G00701.1:c.295+235G>A	-	-	-	-	-	-	-	1	YES	-	K7LGQ5_SOYBN	UPI000233C217	-
GLYMA10G00701	10:455739-455739	G	downstream_gene_variant	MODIFIER	Transcript	GLYMA10G00701.1	protein_coding	-	-	-	-	-	-	-	3030	1	YES	-	K7LGQ5_SOYBN	UPI000233C217	-
GLYMA10G00710	10:455739-455739	G	upstream_gene_variant	MODIFIER	Transcript	GLYMA10G00710.2	protein_coding	-	-	-	-	-	-	-	1708	1	YES	-	K7LGQ6_SOYBN	UPI000233C218	-
GLYMA10G00701	10:456554-456554	C	downstream_gene_variant	MODIFIER	Transcript	GLYMA10G00701.1	protein_coding	-	-	-	-	-	-	-	3845	1	YES	-	K7LGQ5_SOYBN	UPI000233C217	-
GLYMA10G00710	10:456554-456554	C	upstream_gene_variant	MODIFIER	Transcript	GLYMA10G00710.2	protein_coding	-	-	-	-	-	-	-	893	1	YES	-	K7LGQ6_SOYBN	UPI000233C218	-
GLYMA10G00701	10:457397-457397	A	downstream_gene_variant	MODIFIER	Transcript	GLYMA10G00701.1	protein_coding	-	-	-	-	-	-	-	4688	1	YES	-	K7LGQ5_SOYBN	UPI000233C217	-
GLYMA10G00710	10:457397-457397	A	upstream_gene_variant	MODIFIER	Transcript	GLYMA10G00710.2	protein_coding	-	-	-	-	-	-	-	50	1	YES	-	K7LGQ6_SOYBN	UPI000233C218	-
GLYMA10G00720	10:457397-457397	A	downstream_gene_variant	MODIFIER	Transcript	GLYMA10G00720.1	protein_coding	-	-	-	-	-	-	-	4992	-1	YES	-	I1L7F8_SOYBN	UPI000296EC1A	-
GLYMA10G00710	10:466559-466559	T	downstream_gene_variant	MODIFIER	Transcript	GLYMA10G00710.2	protein_coding	-	-	-	-	-	-	-	4712	1	YES	-	K7LGQ6_SOYBN	UPI000233C218	-
GLYMA10G00720	10:466559-466559	T	intron_variant	MODIFIER	Transcript	GLYMA10G00720.1	protein_coding	GLYMA10G00720.1:c.1115-304G>A	-	-	-	-	-	-	-	-1	YES	-	I1L7F8_SOYBN	UPI000296EC1A	-
GLYMA10G00710	10:466565-466565	A	downstream_gene_variant	MODIFIER	Transcript	GLYMA10G00710.2	protein_coding	-	-	-	-	-	-	-	4718	1	YES	-	K7LGQ6_SOYBN	UPI000233C218	-
GLYMA10G00720	10:466565-466565	A	intron_variant	MODIFIER	Transcript	GLYMA10G00720.1	protein_coding	GLYMA10G00720.1:c.1115-310C>T	-	-	-	-	-	-	-	-1	YES	-	I1L7F8_SOYBN	UPI000296EC1A	-
GLYMA10G00720	10:471709-471709	T	intron_variant	MODIFIER	Transcript	GLYMA10G00720.1	protein_coding	GLYMA10G00720.1:c.232-312T>A	-	-	-	-	-	-	-	-1	YES	-	I1L7F8_SOYBN	UPI000296EC1A	-
GLYMA10G00720	10:471790-471790	C	intron_variant	MODIFIER	Transcript	GLYMA10G00720.1	protein_coding	GLYMA10G00720.1:c.232-393A>G	-	-	-	-	-	-	-	-1	YES	-	I1L7F8_SOYBN	UPI000296EC1A	-
GLYMA10G00720	10:471822-471822	G	intron_variant	MODIFIER	Transcript	GLYMA10G00720.1	protein_coding	GLYMA10G00720.1:c.232-425T>C	-	-	-	-	-	-	-	-1	YES	-	I1L7F8_SOYBN	UPI000296EC1A	-
GLYMA10G00720	10:472453-472453	G	intron_variant	MODIFIER	Transcript	GLYMA10G00720.1	protein_coding	GLYMA10G00720.1:c.231+913T>C	-	-	-	-	-	-	-	-1	YES	-	I1L7F8_SOYBN	UPI000296EC1A	-
GLYMA10G00720	10:477954-477954	C	upstream_gene_variant	MODIFIER	Transcript	GLYMA10G00720.1	protein_coding	-	-	-	-	-	-	-	4181	-1	YES	-	I1L7F8_SOYBN	UPI000296EC1A	-
GLYMA10G00720	10:477997-477997	A	upstream_gene_variant	MODIFIER	Transcript	GLYMA10G00720.1	protein_coding	-	-	-	-	-	-	-	4224	-1	YES	-	I1L7F8_SOYBN	UPI000296EC1A	-
-	10:481740-481740	T	intergenic_variant	MODIFIER	-	-	-	-	-	-	-	-	-	-	-	-	-	-	-	-	-
-	10:481745-481745	T	intergenic_variant	MODIFIER	-	-	-	-	-	-	-	-	-	-	-	-	-	-	-	-	-
-	10:481907-481907	A	intergenic_variant	MODIFIER	-	-	-	-	-	-	-	-	-	-	-	-	-	-	-	-	-
-	10:490793-490793	A	intergenic_variant	MODIFIER	-	-	-	-	-	-	-	-	-	-	-	-	-	-	-	-	-
-	10:498030-498030	A	intergenic_variant	MODIFIER	-	-	-	-	-	-	-	-	-	-	-	-	-	-	-	-	-
GLYMA10G00751	10:503923-503923	T	downstream_gene_variant	MODIFIER	Transcript	GLYMA10G00751.1	protein_coding	-	-	-	-	-	-	-	2091	-1	YES	-	K7LGQ7_SOYBN	UPI00029687DF	-
GLYMA10G00780	10:528122-528122	A	intron_variant	MODIFIER	Transcript	GLYMA10G00780.1	protein_coding	GLYMA10G00780.1:c.365+217G>T	-	-	-	-	-	-	-	-1	YES	-	I1L7G0_SOYBN	UPI00023C88CC	-
GLYMA10G00790	10:528122-528122	A	downstream_gene_variant	MODIFIER	Transcript	GLYMA10G00790.1	protein_coding	-	-	-	-	-	-	-	1601	-1	YES	-	I1L7G1_SOYBN	UPI00023C88CD	-
GLYMA10G00780	10:528848-528848	T	5_prime_UTR_variant	MODIFIER	Transcript	GLYMA10G00780.1	protein_coding	GLYMA10G00780.1:c.-145T>A	-	43	-	-	-	-	-	-1	YES	-	I1L7G0_SOYBN	UPI00023C88CC	-
GLYMA10G00790	10:528848-528848	T	downstream_gene_variant	MODIFIER	Transcript	GLYMA10G00790.1	protein_coding	-	-	-	-	-	-	-	875	-1	YES	-	I1L7G1_SOYBN	UPI00023C88CD	-
GLYMA10G00780	10:529470-529470	C	upstream_gene_variant	MODIFIER	Transcript	GLYMA10G00780.1	protein_coding	-	-	-	-	-	-	-	580	-1	YES	-	I1L7G0_SOYBN	UPI00023C88CC	-
GLYMA10G00790	10:529470-529470	C	downstream_gene_variant	MODIFIER	Transcript	GLYMA10G00790.1	protein_coding	-	-	-	-	-	-	-	253	-1	YES	-	I1L7G1_SOYBN	UPI00023C88CD	-
GLYMA10G00780	10:529482-529482	C	upstream_gene_variant	MODIFIER	Transcript	GLYMA10G00780.1	protein_coding	-	-	-	-	-	-	-	592	-1	YES	-	I1L7G0_SOYBN	UPI00023C88CC	-
GLYMA10G00790	10:529482-529482	C	downstream_gene_variant	MODIFIER	Transcript	GLYMA10G00790.1	protein_coding	-	-	-	-	-	-	-	241	-1	YES	-	I1L7G1_SOYBN	UPI00023C88CD	-
GLYMA10G00780	10:533105-533105	A	upstream_gene_variant	MODIFIER	Transcript	GLYMA10G00780.1	protein_coding	-	-	-	-	-	-	-	4215	-1	YES	-	I1L7G0_SOYBN	UPI00023C88CC	-
GLYMA10G00790	10:533105-533105	A	intron_variant	MODIFIER	Transcript	GLYMA10G00790.1	protein_coding	GLYMA10G00790.1:c.269+121C>T	-	-	-	-	-	-	-	-1	YES	-	I1L7G1_SOYBN	UPI00023C88CD	-
GLYMA10G00790	10:536181-536181	A	upstream_gene_variant	MODIFIER	Transcript	GLYMA10G00790.1	protein_coding	-	-	-	-	-	-	-	2633	-1	YES	-	I1L7G1_SOYBN	UPI00023C88CD	-
GLYMA10G00800	10:536181-536181	A	upstream_gene_variant	MODIFIER	Transcript	GLYMA10G00800.1	protein_coding	-	-	-	-	-	-	-	4304	1	YES	-	I1L7G2_SOYBN	UPI000233C799	-
GLYMA10G00790	10:536182-536182	G	upstream_gene_variant	MODIFIER	Transcript	GLYMA10G00790.1	protein_coding	-	-	-	-	-	-	-	2634	-1	YES	-	I1L7G1_SOYBN	UPI00023C88CD	-
GLYMA10G00800	10:536182-536182	G	upstream_gene_variant	MODIFIER	Transcript	GLYMA10G00800.1	protein_coding	-	-	-	-	-	-	-	4303	1	YES	-	I1L7G2_SOYBN	UPI000233C799	-
GLYMA10G00850	10:598014-598014	T	5_prime_UTR_variant	MODIFIER	Transcript	GLYMA10G00850.1	protein_coding	GLYMA10G00850.1:c.-49T>A	-	36	-	-	-	-	-	-1	YES	-	C6T3B7_SOYBN	UPI0001B153D5	-
GLYMA10G00860	10:598014-598014	T	upstream_gene_variant	MODIFIER	Transcript	GLYMA10G00860.1	protein_coding	-	-	-	-	-	-	-	997	1	YES	-	I1L7G8_SOYBN	UPI000296A045	-
GLYMA10G00870	10:598014-598014	T	downstream_gene_variant	MODIFIER	Transcript	GLYMA10G00870.1	protein_coding	-	-	-	-	-	-	-	3189	-1	YES	-	I1L7G9_SOYBN	UPI000233CF1F	-
GLYMA10G00870	10:598014-598014	T	downstream_gene_variant	MODIFIER	Transcript	GLYMA10G00870.2	protein_coding	-	-	-	-	-	-	-	3189	-1	-	-	C6TLB4_SOYBN	UPI0001B165F8	-
GLYMA10G00870	10:605507-605507	T	upstream_gene_variant	MODIFIER	Transcript	GLYMA10G00870.1	protein_coding	-	-	-	-	-	-	-	230	-1	YES	-	I1L7G9_SOYBN	UPI000233CF1F	-
GLYMA10G00870	10:605507-605507	T	upstream_gene_variant	MODIFIER	Transcript	GLYMA10G00870.2	protein_coding	-	-	-	-	-	-	-	230	-1	-	-	C6TLB4_SOYBN	UPI0001B165F8	-
GLYMA10G00870	10:605516-605516	G	upstream_gene_variant	MODIFIER	Transcript	GLYMA10G00870.1	protein_coding	-	-	-	-	-	-	-	239	-1	YES	-	I1L7G9_SOYBN	UPI000233CF1F	-
GLYMA10G00870	10:605516-605516	G	upstream_gene_variant	MODIFIER	Transcript	GLYMA10G00870.2	protein_coding	-	-	-	-	-	-	-	239	-1	-	-	C6TLB4_SOYBN	UPI0001B165F8	-
GLYMA10G00870	10:606188-606188	A	upstream_gene_variant	MODIFIER	Transcript	GLYMA10G00870.1	protein_coding	-	-	-	-	-	-	-	911	-1	YES	-	I1L7G9_SOYBN	UPI000233CF1F	-
GLYMA10G00870	10:606188-606188	A	upstream_gene_variant	MODIFIER	Transcript	GLYMA10G00870.2	protein_coding	-	-	-	-	-	-	-	911	-1	-	-	C6TLB4_SOYBN	UPI0001B165F8	-
GLYMA10G00880	10:606188-606188	A	upstream_gene_variant	MODIFIER	Transcript	GLYMA10G00880.2	protein_coding	-	-	-	-	-	-	-	4534	1	YES	-	I1L7H1_SOYBN	UPI000233D20A	-
GLYMA10G00870	10:609023-609023	C	upstream_gene_variant	MODIFIER	Transcript	GLYMA10G00870.1	protein_coding	-	-	-	-	-	-	-	3746	-1	YES	-	I1L7G9_SOYBN	UPI000233CF1F	-
GLYMA10G00870	10:609023-609023	C	upstream_gene_variant	MODIFIER	Transcript	GLYMA10G00870.2	protein_coding	-	-	-	-	-	-	-	3746	-1	-	-	C6TLB4_SOYBN	UPI0001B165F8	-
GLYMA10G00880	10:609023-609023	C	upstream_gene_variant	MODIFIER	Transcript	GLYMA10G00880.2	protein_coding	-	-	-	-	-	-	-	1699	1	YES	-	I1L7H1_SOYBN	UPI000233D20A	-
GLYMA10G00870	10:609036-609036	C	upstream_gene_variant	MODIFIER	Transcript	GLYMA10G00870.1	protein_coding	-	-	-	-	-	-	-	3759	-1	YES	-	I1L7G9_SOYBN	UPI000233CF1F	-
GLYMA10G00870	10:609036-609036	C	upstream_gene_variant	MODIFIER	Transcript	GLYMA10G00870.2	protein_coding	-	-	-	-	-	-	-	3759	-1	-	-	C6TLB4_SOYBN	UPI0001B165F8	-
GLYMA10G00880	10:609036-609036	C	upstream_gene_variant	MODIFIER	Transcript	GLYMA10G00880.2	protein_coding	-	-	-	-	-	-	-	1686	1	YES	-	I1L7H1_SOYBN	UPI000233D20A	-
GLYMA10G00880	10:618312-618312	G	downstream_gene_variant	MODIFIER	Transcript	GLYMA10G00880.2	protein_coding	-	-	-	-	-	-	-	747	1	YES	-	I1L7H1_SOYBN	UPI000233D20A	-
GLYMA10G00890	10:618312-618312	G	downstream_gene_variant	MODIFIER	Transcript	GLYMA10G00890.1	protein_coding	-	-	-	-	-	-	-	669	-1	YES	-	C6TBY0_SOYBN	UPI0001B15DEF	-
GLYMA10G00900	10:618312-618312	G	upstream_gene_variant	MODIFIER	Transcript	GLYMA10G00900.1	protein_coding	-	-	-	-	-	-	-	4932	1	YES	-	I1L7H4_SOYBN	UPI000233C36B	-
GLYMA10G00900	10:635866-635866	A	downstream_gene_variant	MODIFIER	Transcript	GLYMA10G00900.1	protein_coding	-	-	-	-	-	-	-	4471	1	YES	-	I1L7H4_SOYBN	UPI000233C36B	-
GLYMA10G00910	10:635866-635866	A	downstream_gene_variant	MODIFIER	Transcript	GLYMA10G00910.2	protein_coding	-	-	-	-	-	-	-	897	1	YES	-	K7LGR2_SOYBN	UPI000233C36C	-
GLYMA10G00920	10:635866-635866	A	upstream_gene_variant	MODIFIER	Transcript	GLYMA10G00920.1	protein_coding	-	-	-	-	-	-	-	2756	1	YES	-	H2D5S3_SOYBN	UPI000189DA3B	-
GLYMA10G00920	10:635866-635866	A	upstream_gene_variant	MODIFIER	Transcript	GLYMA10G00920.2	protein_coding	-	-	-	-	-	-	-	3855	1	-	-	I1L7H7_SOYBN	UPI00023C8A49	-
GLYMA10G00900	10:635894-635894	C	downstream_gene_variant	MODIFIER	Transcript	GLYMA10G00900.1	protein_coding	-	-	-	-	-	-	-	4499	1	YES	-	I1L7H4_SOYBN	UPI000233C36B	-
GLYMA10G00910	10:635894-635894	C	downstream_gene_variant	MODIFIER	Transcript	GLYMA10G00910.2	protein_coding	-	-	-	-	-	-	-	925	1	YES	-	K7LGR2_SOYBN	UPI000233C36C	-
GLYMA10G00920	10:635894-635894	C	upstream_gene_variant	MODIFIER	Transcript	GLYMA10G00920.1	protein_coding	-	-	-	-	-	-	-	2728	1	YES	-	H2D5S3_SOYBN	UPI000189DA3B	-
GLYMA10G00920	10:635894-635894	C	upstream_gene_variant	MODIFIER	Transcript	GLYMA10G00920.2	protein_coding	-	-	-	-	-	-	-	3827	1	-	-	I1L7H7_SOYBN	UPI00023C8A49	-
GLYMA10G00900	10:635939-635939	A	downstream_gene_variant	MODIFIER	Transcript	GLYMA10G00900.1	protein_coding	-	-	-	-	-	-	-	4544	1	YES	-	I1L7H4_SOYBN	UPI000233C36B	-
GLYMA10G00910	10:635939-635939	A	downstream_gene_variant	MODIFIER	Transcript	GLYMA10G00910.2	protein_coding	-	-	-	-	-	-	-	970	1	YES	-	K7LGR2_SOYBN	UPI000233C36C	-
GLYMA10G00920	10:635939-635939	A	upstream_gene_variant	MODIFIER	Transcript	GLYMA10G00920.1	protein_coding	-	-	-	-	-	-	-	2683	1	YES	-	H2D5S3_SOYBN	UPI000189DA3B	-
GLYMA10G00920	10:635939-635939	A	upstream_gene_variant	MODIFIER	Transcript	GLYMA10G00920.2	protein_coding	-	-	-	-	-	-	-	3782	1	-	-	I1L7H7_SOYBN	UPI00023C8A49	-
GLYMA10G00900	10:635949-635949	A	downstream_gene_variant	MODIFIER	Transcript	GLYMA10G00900.1	protein_coding	-	-	-	-	-	-	-	4554	1	YES	-	I1L7H4_SOYBN	UPI000233C36B	-
GLYMA10G00910	10:635949-635949	A	downstream_gene_variant	MODIFIER	Transcript	GLYMA10G00910.2	protein_coding	-	-	-	-	-	-	-	980	1	YES	-	K7LGR2_SOYBN	UPI000233C36C	-
GLYMA10G00920	10:635949-635949	A	upstream_gene_variant	MODIFIER	Transcript	GLYMA10G00920.1	protein_coding	-	-	-	-	-	-	-	2673	1	YES	-	H2D5S3_SOYBN	UPI000189DA3B	-
GLYMA10G00920	10:635949-635949	A	upstream_gene_variant	MODIFIER	Transcript	GLYMA10G00920.2	protein_coding	-	-	-	-	-	-	-	3772	1	-	-	I1L7H7_SOYBN	UPI00023C8A49	-
GLYMA10G00900	10:635951-635951	G	downstream_gene_variant	MODIFIER	Transcript	GLYMA10G00900.1	protein_coding	-	-	-	-	-	-	-	4556	1	YES	-	I1L7H4_SOYBN	UPI000233C36B	-
GLYMA10G00910	10:635951-635951	G	downstream_gene_variant	MODIFIER	Transcript	GLYMA10G00910.2	protein_coding	-	-	-	-	-	-	-	982	1	YES	-	K7LGR2_SOYBN	UPI000233C36C	-
GLYMA10G00920	10:635951-635951	G	upstream_gene_variant	MODIFIER	Transcript	GLYMA10G00920.1	protein_coding	-	-	-	-	-	-	-	2671	1	YES	-	H2D5S3_SOYBN	UPI000189DA3B	-
GLYMA10G00920	10:635951-635951	G	upstream_gene_variant	MODIFIER	Transcript	GLYMA10G00920.2	protein_coding	-	-	-	-	-	-	-	3770	1	-	-	I1L7H7_SOYBN	UPI00023C8A49	-
GLYMA10G00900	10:635963-635963	T	downstream_gene_variant	MODIFIER	Transcript	GLYMA10G00900.1	protein_coding	-	-	-	-	-	-	-	4568	1	YES	-	I1L7H4_SOYBN	UPI000233C36B	-
GLYMA10G00910	10:635963-635963	T	downstream_gene_variant	MODIFIER	Transcript	GLYMA10G00910.2	protein_coding	-	-	-	-	-	-	-	994	1	YES	-	K7LGR2_SOYBN	UPI000233C36C	-
GLYMA10G00920	10:635963-635963	T	upstream_gene_variant	MODIFIER	Transcript	GLYMA10G00920.1	protein_coding	-	-	-	-	-	-	-	2659	1	YES	-	H2D5S3_SOYBN	UPI000189DA3B	-
GLYMA10G00920	10:635963-635963	T	upstream_gene_variant	MODIFIER	Transcript	GLYMA10G00920.2	protein_coding	-	-	-	-	-	-	-	3758	1	-	-	I1L7H7_SOYBN	UPI00023C8A49	-
GLYMA10G00900	10:635968-635968	A	downstream_gene_variant	MODIFIER	Transcript	GLYMA10G00900.1	protein_coding	-	-	-	-	-	-	-	4573	1	YES	-	I1L7H4_SOYBN	UPI000233C36B	-
GLYMA10G00910	10:635968-635968	A	downstream_gene_variant	MODIFIER	Transcript	GLYMA10G00910.2	protein_coding	-	-	-	-	-	-	-	999	1	YES	-	K7LGR2_SOYBN	UPI000233C36C	-
GLYMA10G00920	10:635968-635968	A	upstream_gene_variant	MODIFIER	Transcript	GLYMA10G00920.1	protein_coding	-	-	-	-	-	-	-	2654	1	YES	-	H2D5S3_SOYBN	UPI000189DA3B	-
GLYMA10G00920	10:635968-635968	A	upstream_gene_variant	MODIFIER	Transcript	GLYMA10G00920.2	protein_coding	-	-	-	-	-	-	-	3753	1	-	-	I1L7H7_SOYBN	UPI00023C8A49	-
GLYMA10G00910	10:636461-636461	A	downstream_gene_variant	MODIFIER	Transcript	GLYMA10G00910.2	protein_coding	-	-	-	-	-	-	-	1492	1	YES	-	K7LGR2_SOYBN	UPI000233C36C	-
GLYMA10G00920	10:636461-636461	A	upstream_gene_variant	MODIFIER	Transcript	GLYMA10G00920.1	protein_coding	-	-	-	-	-	-	-	2161	1	YES	-	H2D5S3_SOYBN	UPI000189DA3B	-
GLYMA10G00920	10:636461-636461	A	upstream_gene_variant	MODIFIER	Transcript	GLYMA10G00920.2	protein_coding	-	-	-	-	-	-	-	3260	1	-	-	I1L7H7_SOYBN	UPI00023C8A49	-
GLYMA10G00910	10:637828-637828	G	downstream_gene_variant	MODIFIER	Transcript	GLYMA10G00910.2	protein_coding	-	-	-	-	-	-	-	2859	1	YES	-	K7LGR2_SOYBN	UPI000233C36C	-
GLYMA10G00920	10:637828-637828	G	upstream_gene_variant	MODIFIER	Transcript	GLYMA10G00920.1	protein_coding	-	-	-	-	-	-	-	794	1	YES	-	H2D5S3_SOYBN	UPI000189DA3B	-
GLYMA10G00920	10:637828-637828	G	upstream_gene_variant	MODIFIER	Transcript	GLYMA10G00920.2	protein_coding	-	-	-	-	-	-	-	1893	1	-	-	I1L7H7_SOYBN	UPI00023C8A49	-
GLYMA10G00910	10:637851-637851	A	downstream_gene_variant	MODIFIER	Transcript	GLYMA10G00910.2	protein_coding	-	-	-	-	-	-	-	2882	1	YES	-	K7LGR2_SOYBN	UPI000233C36C	-
GLYMA10G00920	10:637851-637851	A	upstream_gene_variant	MODIFIER	Transcript	GLYMA10G00920.1	protein_coding	-	-	-	-	-	-	-	771	1	YES	-	H2D5S3_SOYBN	UPI000189DA3B	-
GLYMA10G00920	10:637851-637851	A	upstream_gene_variant	MODIFIER	Transcript	GLYMA10G00920.2	protein_coding	-	-	-	-	-	-	-	1870	1	-	-	I1L7H7_SOYBN	UPI00023C8A49	-
GLYMA10G00920	10:642856-642856	G	downstream_gene_variant	MODIFIER	Transcript	GLYMA10G00920.1	protein_coding	-	-	-	-	-	-	-	449	1	YES	-	H2D5S3_SOYBN	UPI000189DA3B	-
GLYMA10G00920	10:642856-642856	G	downstream_gene_variant	MODIFIER	Transcript	GLYMA10G00920.2	protein_coding	-	-	-	-	-	-	-	470	1	-	-	I1L7H7_SOYBN	UPI00023C8A49	-
GLYMA10G00920	10:642872-642872	C	downstream_gene_variant	MODIFIER	Transcript	GLYMA10G00920.1	protein_coding	-	-	-	-	-	-	-	465	1	YES	-	H2D5S3_SOYBN	UPI000189DA3B	-
GLYMA10G00920	10:642872-642872	C	downstream_gene_variant	MODIFIER	Transcript	GLYMA10G00920.2	protein_coding	-	-	-	-	-	-	-	486	1	-	-	I1L7H7_SOYBN	UPI00023C8A49	-
GLYMA10G00950	10:664083-664083	A	downstream_gene_variant	MODIFIER	Transcript	GLYMA10G00950.1	protein_coding	-	-	-	-	-	-	-	3646	-1	YES	-	I1L7H9_SOYBN	UPI000233D0BC	-
GLYMA10G00950	10:665755-665755	A	downstream_gene_variant	MODIFIER	Transcript	GLYMA10G00950.1	protein_coding	-	-	-	-	-	-	-	1974	-1	YES	-	I1L7H9_SOYBN	UPI000233D0BC	-
GLYMA10G00950	10:665760-665760	G	downstream_gene_variant	MODIFIER	Transcript	GLYMA10G00950.1	protein_coding	-	-	-	-	-	-	-	1969	-1	YES	-	I1L7H9_SOYBN	UPI000233D0BC	-
GLYMA10G00950	10:665769-665769	A	downstream_gene_variant	MODIFIER	Transcript	GLYMA10G00950.1	protein_coding	-	-	-	-	-	-	-	1960	-1	YES	-	I1L7H9_SOYBN	UPI000233D0BC	-
GLYMA10G00950	10:665772-665772	T	downstream_gene_variant	MODIFIER	Transcript	GLYMA10G00950.1	protein_coding	-	-	-	-	-	-	-	1957	-1	YES	-	I1L7H9_SOYBN	UPI000233D0BC	-
GLYMA10G00950	10:665782-665782	G	downstream_gene_variant	MODIFIER	Transcript	GLYMA10G00950.1	protein_coding	-	-	-	-	-	-	-	1947	-1	YES	-	I1L7H9_SOYBN	UPI000233D0BC	-
GLYMA10G00950	10:666024-666024	T	downstream_gene_variant	MODIFIER	Transcript	GLYMA10G00950.1	protein_coding	-	-	-	-	-	-	-	1705	-1	YES	-	I1L7H9_SOYBN	UPI000233D0BC	-
GLYMA10G00950	10:667820-667820	C	3_prime_UTR_variant	MODIFIER	Transcript	GLYMA10G00950.1	protein_coding	GLYMA10G00950.1:c.*222A>G	-	1872	-	-	-	-	-	-1	YES	-	I1L7H9_SOYBN	UPI000233D0BC	-
GLYMA10G00950	10:668817-668817	C	intron_variant	MODIFIER	Transcript	GLYMA10G00950.1	protein_coding	GLYMA10G00950.1:c.1017+86A>G	-	-	-	-	-	-	-	-1	YES	-	I1L7H9_SOYBN	UPI000233D0BC	-
GLYMA10G00950	10:673015-673015	A	upstream_gene_variant	MODIFIER	Transcript	GLYMA10G00950.1	protein_coding	-	-	-	-	-	-	-	2449	-1	YES	-	I1L7H9_SOYBN	UPI000233D0BC	-
GLYMA10G00960	10:673015-673015	A	downstream_gene_variant	MODIFIER	Transcript	GLYMA10G00960.1	protein_coding	-	-	-	-	-	-	-	3911	-1	YES	-	I1L7I0_SOYBN	UPI000233C36D	-
GLYMA10G00950	10:673182-673182	A	upstream_gene_variant	MODIFIER	Transcript	GLYMA10G00950.1	protein_coding	-	-	-	-	-	-	-	2616	-1	YES	-	I1L7H9_SOYBN	UPI000233D0BC	-
GLYMA10G00960	10:673182-673182	A	downstream_gene_variant	MODIFIER	Transcript	GLYMA10G00960.1	protein_coding	-	-	-	-	-	-	-	3744	-1	YES	-	I1L7I0_SOYBN	UPI000233C36D	-
GLYMA10G00950	10:674215-674215	C	upstream_gene_variant	MODIFIER	Transcript	GLYMA10G00950.1	protein_coding	-	-	-	-	-	-	-	3649	-1	YES	-	I1L7H9_SOYBN	UPI000233D0BC	-
GLYMA10G00960	10:674215-674215	C	downstream_gene_variant	MODIFIER	Transcript	GLYMA10G00960.1	protein_coding	-	-	-	-	-	-	-	2711	-1	YES	-	I1L7I0_SOYBN	UPI000233C36D	-
GLYMA10G00950	10:674294-674294	G	upstream_gene_variant	MODIFIER	Transcript	GLYMA10G00950.1	protein_coding	-	-	-	-	-	-	-	3728	-1	YES	-	I1L7H9_SOYBN	UPI000233D0BC	-
GLYMA10G00960	10:674294-674294	G	downstream_gene_variant	MODIFIER	Transcript	GLYMA10G00960.1	protein_coding	-	-	-	-	-	-	-	2632	-1	YES	-	I1L7I0_SOYBN	UPI000233C36D	-
GLYMA10G00950	10:674319-674319	T	upstream_gene_variant	MODIFIER	Transcript	GLYMA10G00950.1	protein_coding	-	-	-	-	-	-	-	3753	-1	YES	-	I1L7H9_SOYBN	UPI000233D0BC	-
GLYMA10G00960	10:674319-674319	T	downstream_gene_variant	MODIFIER	Transcript	GLYMA10G00960.1	protein_coding	-	-	-	-	-	-	-	2607	-1	YES	-	I1L7I0_SOYBN	UPI000233C36D	-
GLYMA10G00950	10:674375-674375	A	upstream_gene_variant	MODIFIER	Transcript	GLYMA10G00950.1	protein_coding	-	-	-	-	-	-	-	3809	-1	YES	-	I1L7H9_SOYBN	UPI000233D0BC	-
GLYMA10G00960	10:674375-674375	A	downstream_gene_variant	MODIFIER	Transcript	GLYMA10G00960.1	protein_coding	-	-	-	-	-	-	-	2551	-1	YES	-	I1L7I0_SOYBN	UPI000233C36D	-
GLYMA10G00950	10:674383-674383	A	upstream_gene_variant	MODIFIER	Transcript	GLYMA10G00950.1	protein_coding	-	-	-	-	-	-	-	3817	-1	YES	-	I1L7H9_SOYBN	UPI000233D0BC	-
GLYMA10G00960	10:674383-674383	A	downstream_gene_variant	MODIFIER	Transcript	GLYMA10G00960.1	protein_coding	-	-	-	-	-	-	-	2543	-1	YES	-	I1L7I0_SOYBN	UPI000233C36D	-
GLYMA10G00960	10:676860-676860	T	downstream_gene_variant	MODIFIER	Transcript	GLYMA10G00960.1	protein_coding	-	-	-	-	-	-	-	66	-1	YES	-	I1L7I0_SOYBN	UPI000233C36D	-
GLYMA10G00960	10:681376-681376	A	upstream_gene_variant	MODIFIER	Transcript	GLYMA10G00960.1	protein_coding	-	-	-	-	-	-	-	719	-1	YES	-	I1L7I0_SOYBN	UPI000233C36D	-
GLYMA10G00971	10:681376-681376	A	upstream_gene_variant	MODIFIER	Transcript	GLYMA10G00971.1	protein_coding	-	-	-	-	-	-	-	1440	1	YES	-	K7LGR3_SOYBN	UPI000294AC92	-
GLYMA10G00960	10:682372-682372	C	upstream_gene_variant	MODIFIER	Transcript	GLYMA10G00960.1	protein_coding	-	-	-	-	-	-	-	1715	-1	YES	-	I1L7I0_SOYBN	UPI000233C36D	-
GLYMA10G00971	10:682372-682372	C	upstream_gene_variant	MODIFIER	Transcript	GLYMA10G00971.1	protein_coding	-	-	-	-	-	-	-	444	1	YES	-	K7LGR3_SOYBN	UPI000294AC92	-
GLYMA10G00960	10:682374-682374	A	upstream_gene_variant	MODIFIER	Transcript	GLYMA10G00960.1	protein_coding	-	-	-	-	-	-	-	1717	-1	YES	-	I1L7I0_SOYBN	UPI000233C36D	-
GLYMA10G00971	10:682374-682374	A	upstream_gene_variant	MODIFIER	Transcript	GLYMA10G00971.1	protein_coding	-	-	-	-	-	-	-	442	1	YES	-	K7LGR3_SOYBN	UPI000294AC92	-
GLYMA10G00960	10:682421-682421	A	upstream_gene_variant	MODIFIER	Transcript	GLYMA10G00960.1	protein_coding	-	-	-	-	-	-	-	1764	-1	YES	-	I1L7I0_SOYBN	UPI000233C36D	-
GLYMA10G00971	10:682421-682421	A	upstream_gene_variant	MODIFIER	Transcript	GLYMA10G00971.1	protein_coding	-	-	-	-	-	-	-	395	1	YES	-	K7LGR3_SOYBN	UPI000294AC92	-
GLYMA10G00960	10:682441-682441	C	upstream_gene_variant	MODIFIER	Transcript	GLYMA10G00960.1	protein_coding	-	-	-	-	-	-	-	1784	-1	YES	-	I1L7I0_SOYBN	UPI000233C36D	-
GLYMA10G00971	10:682441-682441	C	upstream_gene_variant	MODIFIER	Transcript	GLYMA10G00971.1	protein_coding	-	-	-	-	-	-	-	375	1	YES	-	K7LGR3_SOYBN	UPI000294AC92	-
GLYMA10G00960	10:682587-682587	G	upstream_gene_variant	MODIFIER	Transcript	GLYMA10G00960.1	protein_coding	-	-	-	-	-	-	-	1930	-1	YES	-	I1L7I0_SOYBN	UPI000233C36D	-
GLYMA10G00971	10:682587-682587	G	upstream_gene_variant	MODIFIER	Transcript	GLYMA10G00971.1	protein_coding	-	-	-	-	-	-	-	229	1	YES	-	K7LGR3_SOYBN	UPI000294AC92	-
GLYMA10G00960	10:682593-682593	T	upstream_gene_variant	MODIFIER	Transcript	GLYMA10G00960.1	protein_coding	-	-	-	-	-	-	-	1936	-1	YES	-	I1L7I0_SOYBN	UPI000233C36D	-
GLYMA10G00971	10:682593-682593	T	upstream_gene_variant	MODIFIER	Transcript	GLYMA10G00971.1	protein_coding	-	-	-	-	-	-	-	223	1	YES	-	K7LGR3_SOYBN	UPI000294AC92	-
GLYMA10G00960	10:682606-682606	G	upstream_gene_variant	MODIFIER	Transcript	GLYMA10G00960.1	protein_coding	-	-	-	-	-	-	-	1949	-1	YES	-	I1L7I0_SOYBN	UPI000233C36D	-
GLYMA10G00971	10:682606-682606	G	upstream_gene_variant	MODIFIER	Transcript	GLYMA10G00971.1	protein_coding	-	-	-	-	-	-	-	210	1	YES	-	K7LGR3_SOYBN	UPI000294AC92	-
GLYMA10G00960	10:682608-682608	A	upstream_gene_variant	MODIFIER	Transcript	GLYMA10G00960.1	protein_coding	-	-	-	-	-	-	-	1951	-1	YES	-	I1L7I0_SOYBN	UPI000233C36D	-
GLYMA10G00971	10:682608-682608	A	upstream_gene_variant	MODIFIER	Transcript	GLYMA10G00971.1	protein_coding	-	-	-	-	-	-	-	208	1	YES	-	K7LGR3_SOYBN	UPI000294AC92	-
GLYMA10G00980	10:690829-690829	T	downstream_gene_variant	MODIFIER	Transcript	GLYMA10G00980.1	protein_coding	-	-	-	-	-	-	-	1357	-1	YES	-	I1L7I1_SOYBN	UPI0001B36C03	-
GLYMA10G00980	10:690844-690844	T	downstream_gene_variant	MODIFIER	Transcript	GLYMA10G00980.1	protein_coding	-	-	-	-	-	-	-	1342	-1	YES	-	I1L7I1_SOYBN	UPI0001B36C03	-
GLYMA10G00980	10:695113-695113	G	upstream_gene_variant	MODIFIER	Transcript	GLYMA10G00980.1	protein_coding	-	-	-	-	-	-	-	1737	-1	YES	-	I1L7I1_SOYBN	UPI0001B36C03	-
GLYMA10G00980	10:695114-695114	G	upstream_gene_variant	MODIFIER	Transcript	GLYMA10G00980.1	protein_coding	-	-	-	-	-	-	-	1738	-1	YES	-	I1L7I1_SOYBN	UPI0001B36C03	-
GLYMA10G00980	10:695144-695144	G	upstream_gene_variant	MODIFIER	Transcript	GLYMA10G00980.1	protein_coding	-	-	-	-	-	-	-	1768	-1	YES	-	I1L7I1_SOYBN	UPI0001B36C03	-
GLYMA10G00980	10:695152-695152	A	upstream_gene_variant	MODIFIER	Transcript	GLYMA10G00980.1	protein_coding	-	-	-	-	-	-	-	1776	-1	YES	-	I1L7I1_SOYBN	UPI0001B36C03	-
GLYMA10G00980	10:695191-695191	T	upstream_gene_variant	MODIFIER	Transcript	GLYMA10G00980.1	protein_coding	-	-	-	-	-	-	-	1815	-1	YES	-	I1L7I1_SOYBN	UPI0001B36C03	-
GLYMA10G00980	10:695225-695225	C	upstream_gene_variant	MODIFIER	Transcript	GLYMA10G00980.1	protein_coding	-	-	-	-	-	-	-	1849	-1	YES	-	I1L7I1_SOYBN	UPI0001B36C03	-
GLYMA10G00980	10:695228-695228	A	upstream_gene_variant	MODIFIER	Transcript	GLYMA10G00980.1	protein_coding	-	-	-	-	-	-	-	1852	-1	YES	-	I1L7I1_SOYBN	UPI0001B36C03	-
GLYMA10G00980	10:695554-695554	A	upstream_gene_variant	MODIFIER	Transcript	GLYMA10G00980.1	protein_coding	-	-	-	-	-	-	-	2178	-1	YES	-	I1L7I1_SOYBN	UPI0001B36C03	-
GLYMA10G01000	10:714269-714269	C	upstream_gene_variant	MODIFIER	Transcript	GLYMA10G01000.1	protein_coding	-	-	-	-	-	-	-	3028	1	YES	-	I1L7I3_SOYBN	UPI000233C36F	-
GLYMA10G01000	10:715267-715267	T	upstream_gene_variant	MODIFIER	Transcript	GLYMA10G01000.1	protein_coding	-	-	-	-	-	-	-	2030	1	YES	-	I1L7I3_SOYBN	UPI000233C36F	-
GLYMA10G01110	10:777408-777408	T	downstream_gene_variant	MODIFIER	Transcript	GLYMA10G01110.2	protein_coding	-	-	-	-	-	-	-	3	-1	YES	-	K7LGR8_SOYBN	UPI000294CF31	-
GLYMA10G01110	10:777446-777446	G	3_prime_UTR_variant	MODIFIER	Transcript	GLYMA10G01110.2	protein_coding	GLYMA10G01110.2:c.*768A>C	-	1860	-	-	-	-	-	-1	YES	-	K7LGR8_SOYBN	UPI000294CF31	-
GLYMA10G01110	10:779500-779500	T	upstream_gene_variant	MODIFIER	Transcript	GLYMA10G01110.2	protein_coding	-	-	-	-	-	-	-	142	-1	YES	-	K7LGR8_SOYBN	UPI000294CF31	-
GLYMA10G01110	10:780141-780141	A	upstream_gene_variant	MODIFIER	Transcript	GLYMA10G01110.2	protein_coding	-	-	-	-	-	-	-	783	-1	YES	-	K7LGR8_SOYBN	UPI000294CF31	-
GLYMA10G01110	10:780195-780195	T	upstream_gene_variant	MODIFIER	Transcript	GLYMA10G01110.2	protein_coding	-	-	-	-	-	-	-	837	-1	YES	-	K7LGR8_SOYBN	UPI000294CF31	-
GLYMA10G01110	10:780210-780210	T	upstream_gene_variant	MODIFIER	Transcript	GLYMA10G01110.2	protein_coding	-	-	-	-	-	-	-	852	-1	YES	-	K7LGR8_SOYBN	UPI000294CF31	-
GLYMA10G01110	10:781580-781580	T	upstream_gene_variant	MODIFIER	Transcript	GLYMA10G01110.2	protein_coding	-	-	-	-	-	-	-	2222	-1	YES	-	K7LGR8_SOYBN	UPI000294CF31	-
GLYMA10G01110	10:782317-782317	G	upstream_gene_variant	MODIFIER	Transcript	GLYMA10G01110.2	protein_coding	-	-	-	-	-	-	-	2959	-1	YES	-	K7LGR8_SOYBN	UPI000294CF31	-
GLYMA10G01110	10:782351-782351	T	upstream_gene_variant	MODIFIER	Transcript	GLYMA10G01110.2	protein_coding	-	-	-	-	-	-	-	2993	-1	YES	-	K7LGR8_SOYBN	UPI000294CF31	-
-	10:847345-847345	A	intergenic_variant	MODIFIER	-	-	-	-	-	-	-	-	-	-	-	-	-	-	-	-	-
GLYMA10G01180	10:880506-880506	C	5_prime_UTR_variant	MODIFIER	Transcript	GLYMA10G01180.1	protein_coding	GLYMA10G01180.1:c.-48A>G	-	87	-	-	-	-	-	-1	YES	-	I1L7K4_SOYBN	UPI000233C378	-
GLYMA10G01190	10:880506-880506	C	upstream_gene_variant	MODIFIER	Transcript	GLYMA10G01190.1	protein_coding	-	-	-	-	-	-	-	1185	1	YES	-	K7LGS4_SOYBN	UPI0002962E45	-
GLYMA10G01200	10:880506-880506	C	downstream_gene_variant	MODIFIER	Transcript	GLYMA10G01200.1	protein_coding	-	-	-	-	-	-	-	1185	-1	YES	-	C6TDV2_SOYBN	UPI0001B06CF2	-
GLYMA10G01200	10:880506-880506	C	downstream_gene_variant	MODIFIER	Transcript	GLYMA10G01200.2	protein_coding	-	-	-	-	-	-	-	1669	-1	-	-	C6TDV2_SOYBN	UPI0001B06CF2	-
GLYMA10G01200	10:887217-887217	A	upstream_gene_variant	MODIFIER	Transcript	GLYMA10G01200.1	protein_coding	-	-	-	-	-	-	-	981	-1	YES	-	C6TDV2_SOYBN	UPI0001B06CF2	-
GLYMA10G01200	10:887217-887217	A	upstream_gene_variant	MODIFIER	Transcript	GLYMA10G01200.2	protein_coding	-	-	-	-	-	-	-	1219	-1	-	-	C6TDV2_SOYBN	UPI0001B06CF2	-
GLYMA10G01230	10:908787-908787	A	downstream_gene_variant	MODIFIER	Transcript	GLYMA10G01230.1	protein_coding	-	-	-	-	-	-	-	3186	1	YES	-	I1L7K9_SOYBN	UPI000233D66E	-
GLYMA10G01241	10:908787-908787	A	intron_variant	MODIFIER	Transcript	GLYMA10G01241.1	protein_coding	GLYMA10G01241.1:c.365+1671G>A	-	-	-	-	-	-	-	1	YES	-	K7LGS6_SOYBN	UPI000295A0FA	-
GLYMA10G01241	10:908787-908787	A	5_prime_UTR_variant	MODIFIER	Transcript	GLYMA10G01241.2	protein_coding	GLYMA10G01241.2:c.-1593G>A	-	525	-	-	-	-	-	1	-	-	K7LGS7_SOYBN	UPI000294ADFB	-
GLYMA10G01250	10:908787-908787	A	downstream_gene_variant	MODIFIER	Transcript	GLYMA10G01250.1	protein_coding	-	-	-	-	-	-	-	4916	-1	YES	-	I1L7K9_SOYBN	UPI000233D66E	-
GLYMA10G01230	10:908838-908838	A	downstream_gene_variant	MODIFIER	Transcript	GLYMA10G01230.1	protein_coding	-	-	-	-	-	-	-	3237	1	YES	-	I1L7K9_SOYBN	UPI000233D66E	-
GLYMA10G01241	10:908838-908838	A	intron_variant	MODIFIER	Transcript	GLYMA10G01241.1	protein_coding	GLYMA10G01241.1:c.365+1722G>A	-	-	-	-	-	-	-	1	YES	-	K7LGS6_SOYBN	UPI000295A0FA	-
GLYMA10G01241	10:908838-908838	A	5_prime_UTR_variant	MODIFIER	Transcript	GLYMA10G01241.2	protein_coding	GLYMA10G01241.2:c.-1542G>A	-	576	-	-	-	-	-	1	-	-	K7LGS7_SOYBN	UPI000294ADFB	-
GLYMA10G01250	10:908838-908838	A	downstream_gene_variant	MODIFIER	Transcript	GLYMA10G01250.1	protein_coding	-	-	-	-	-	-	-	4865	-1	YES	-	I1L7K9_SOYBN	UPI000233D66E	-
GLYMA10G01230	10:908850-908850	T	downstream_gene_variant	MODIFIER	Transcript	GLYMA10G01230.1	protein_coding	-	-	-	-	-	-	-	3249	1	YES	-	I1L7K9_SOYBN	UPI000233D66E	-
GLYMA10G01241	10:908850-908850	T	intron_variant	MODIFIER	Transcript	GLYMA10G01241.1	protein_coding	GLYMA10G01241.1:c.365+1734C>T	-	-	-	-	-	-	-	1	YES	-	K7LGS6_SOYBN	UPI000295A0FA	-
GLYMA10G01241	10:908850-908850	T	5_prime_UTR_variant	MODIFIER	Transcript	GLYMA10G01241.2	protein_coding	GLYMA10G01241.2:c.-1530C>T	-	588	-	-	-	-	-	1	-	-	K7LGS7_SOYBN	UPI000294ADFB	-
GLYMA10G01250	10:908850-908850	T	downstream_gene_variant	MODIFIER	Transcript	GLYMA10G01250.1	protein_coding	-	-	-	-	-	-	-	4853	-1	YES	-	I1L7K9_SOYBN	UPI000233D66E	-
GLYMA10G01230	10:908922-908922	A	downstream_gene_variant	MODIFIER	Transcript	GLYMA10G01230.1	protein_coding	-	-	-	-	-	-	-	3321	1	YES	-	I1L7K9_SOYBN	UPI000233D66E	-
GLYMA10G01241	10:908922-908922	A	intron_variant	MODIFIER	Transcript	GLYMA10G01241.1	protein_coding	GLYMA10G01241.1:c.365+1806G>A	-	-	-	-	-	-	-	1	YES	-	K7LGS6_SOYBN	UPI000295A0FA	-
GLYMA10G01241	10:908922-908922	A	5_prime_UTR_variant	MODIFIER	Transcript	GLYMA10G01241.2	protein_coding	GLYMA10G01241.2:c.-1458G>A	-	660	-	-	-	-	-	1	-	-	K7LGS7_SOYBN	UPI000294ADFB	-
GLYMA10G01250	10:908922-908922	A	downstream_gene_variant	MODIFIER	Transcript	GLYMA10G01250.1	protein_coding	-	-	-	-	-	-	-	4781	-1	YES	-	I1L7K9_SOYBN	UPI000233D66E	-
GLYMA10G01230	10:908954-908954	G	downstream_gene_variant	MODIFIER	Transcript	GLYMA10G01230.1	protein_coding	-	-	-	-	-	-	-	3353	1	YES	-	I1L7K9_SOYBN	UPI000233D66E	-
GLYMA10G01241	10:908954-908954	G	intron_variant	MODIFIER	Transcript	GLYMA10G01241.1	protein_coding	GLYMA10G01241.1:c.365+1838A>G	-	-	-	-	-	-	-	1	YES	-	K7LGS6_SOYBN	UPI000295A0FA	-
GLYMA10G01241	10:908954-908954	G	5_prime_UTR_variant	MODIFIER	Transcript	GLYMA10G01241.2	protein_coding	GLYMA10G01241.2:c.-1426A>G	-	692	-	-	-	-	-	1	-	-	K7LGS7_SOYBN	UPI000294ADFB	-
GLYMA10G01250	10:908954-908954	G	downstream_gene_variant	MODIFIER	Transcript	GLYMA10G01250.1	protein_coding	-	-	-	-	-	-	-	4749	-1	YES	-	I1L7K9_SOYBN	UPI000233D66E	-
GLYMA10G01230	10:909474-909474	C	downstream_gene_variant	MODIFIER	Transcript	GLYMA10G01230.1	protein_coding	-	-	-	-	-	-	-	3873	1	YES	-	I1L7K9_SOYBN	UPI000233D66E	-
GLYMA10G01241	10:909474-909474	C	intron_variant	MODIFIER	Transcript	GLYMA10G01241.1	protein_coding	GLYMA10G01241.1:c.366-1463T>C	-	-	-	-	-	-	-	1	YES	-	K7LGS6_SOYBN	UPI000295A0FA	-
GLYMA10G01241	10:909474-909474	C	5_prime_UTR_variant	MODIFIER	Transcript	GLYMA10G01241.2	protein_coding	GLYMA10G01241.2:c.-906T>C	-	1212	-	-	-	-	-	1	-	-	K7LGS7_SOYBN	UPI000294ADFB	-
GLYMA10G01250	10:909474-909474	C	downstream_gene_variant	MODIFIER	Transcript	GLYMA10G01250.1	protein_coding	-	-	-	-	-	-	-	4229	-1	YES	-	I1L7K9_SOYBN	UPI000233D66E	-
GLYMA10G01241	10:915085-915085	T	downstream_gene_variant	MODIFIER	Transcript	GLYMA10G01241.1	protein_coding	-	-	-	-	-	-	-	1974	1	YES	-	K7LGS6_SOYBN	UPI000295A0FA	-
GLYMA10G01241	10:915085-915085	T	downstream_gene_variant	MODIFIER	Transcript	GLYMA10G01241.2	protein_coding	-	-	-	-	-	-	-	1974	1	-	-	K7LGS7_SOYBN	UPI000294ADFB	-
GLYMA10G01250	10:915085-915085	T	5_prime_UTR_variant	MODIFIER	Transcript	GLYMA10G01250.1	protein_coding	GLYMA10G01250.1:c.-25G>A	-	107	-	-	-	-	-	-1	YES	-	I1L7K9_SOYBN	UPI000233D66E	-
GLYMA10G01260	10:915085-915085	T	upstream_gene_variant	MODIFIER	Transcript	GLYMA10G01260.3	protein_coding	-	-	-	-	-	-	-	1088	1	YES	-	K7LGS8_SOYBN	UPI000295CEFD	-
GLYMA10G01260	10:915085-915085	T	upstream_gene_variant	MODIFIER	Transcript	GLYMA10G01260.4	protein_coding	-	-	-	-	-	-	-	1088	1	-	-	K7LGS8_SOYBN	UPI000295CEFD	-
GLYMA10G01260	10:915085-915085	T	upstream_gene_variant	MODIFIER	Transcript	GLYMA10G01260.5	protein_coding	-	-	-	-	-	-	-	1088	1	-	-	I1L7L2_SOYBN	UPI00023C8D61	-
GLYMA10G01260	10:915085-915085	T	upstream_gene_variant	MODIFIER	Transcript	GLYMA10G01260.6	protein_coding	-	-	-	-	-	-	-	1088	1	-	-	I1L7L2_SOYBN	UPI00023C8D61	-
GLYMA10G01270	10:927070-927070	G	upstream_gene_variant	MODIFIER	Transcript	GLYMA10G01270.1	protein_coding	-	-	-	-	-	-	-	4082	-1	YES	-	I1L7L4_SOYBN	UPI000233D7CB	-
GLYMA10G01270	10:927070-927070	G	upstream_gene_variant	MODIFIER	Transcript	GLYMA10G01270.2	protein_coding	-	-	-	-	-	-	-	4703	-1	-	-	I1L7L5_SOYBN	UPI00023C8D63	-
GLYMA10G01270	10:927070-927070	G	upstream_gene_variant	MODIFIER	Transcript	GLYMA10G01270.3	protein_coding	-	-	-	-	-	-	-	4082	-1	-	-	I1L7L6_SOYBN	UPI00023C8D64	-
GLYMA10G01280	10:927070-927070	G	upstream_gene_variant	MODIFIER	Transcript	GLYMA10G01280.2	protein_coding	-	-	-	-	-	-	-	2966	1	-	-	I1L7L8_SOYBN	UPI00023C8D65	-
GLYMA10G01280	10:927070-927070	G	upstream_gene_variant	MODIFIER	Transcript	GLYMA10G01280.3	protein_coding	-	-	-	-	-	-	-	2966	1	YES	-	K7LGT3_SOYBN	UPI000233D7C7	-
GLYMA10G01280	10:927070-927070	G	upstream_gene_variant	MODIFIER	Transcript	GLYMA10G01280.4	protein_coding	-	-	-	-	-	-	-	2879	1	-	-	K7LGT3_SOYBN	UPI000233D7C7	-
GLYMA10G01270	10:927200-927200	G	upstream_gene_variant	MODIFIER	Transcript	GLYMA10G01270.1	protein_coding	-	-	-	-	-	-	-	4212	-1	YES	-	I1L7L4_SOYBN	UPI000233D7CB	-
GLYMA10G01270	10:927200-927200	G	upstream_gene_variant	MODIFIER	Transcript	GLYMA10G01270.2	protein_coding	-	-	-	-	-	-	-	4833	-1	-	-	I1L7L5_SOYBN	UPI00023C8D63	-
GLYMA10G01270	10:927200-927200	G	upstream_gene_variant	MODIFIER	Transcript	GLYMA10G01270.3	protein_coding	-	-	-	-	-	-	-	4212	-1	-	-	I1L7L6_SOYBN	UPI00023C8D64	-
GLYMA10G01280	10:927200-927200	G	upstream_gene_variant	MODIFIER	Transcript	GLYMA10G01280.2	protein_coding	-	-	-	-	-	-	-	2836	1	-	-	I1L7L8_SOYBN	UPI00023C8D65	-
GLYMA10G01280	10:927200-927200	G	upstream_gene_variant	MODIFIER	Transcript	GLYMA10G01280.3	protein_coding	-	-	-	-	-	-	-	2836	1	YES	-	K7LGT3_SOYBN	UPI000233D7C7	-
GLYMA10G01280	10:927200-927200	G	upstream_gene_variant	MODIFIER	Transcript	GLYMA10G01280.4	protein_coding	-	-	-	-	-	-	-	2749	1	-	-	K7LGT3_SOYBN	UPI000233D7C7	-
GLYMA10G01270	10:927228-927228	T	upstream_gene_variant	MODIFIER	Transcript	GLYMA10G01270.1	protein_coding	-	-	-	-	-	-	-	4240	-1	YES	-	I1L7L4_SOYBN	UPI000233D7CB	-
GLYMA10G01270	10:927228-927228	T	upstream_gene_variant	MODIFIER	Transcript	GLYMA10G01270.2	protein_coding	-	-	-	-	-	-	-	4861	-1	-	-	I1L7L5_SOYBN	UPI00023C8D63	-
GLYMA10G01270	10:927228-927228	T	upstream_gene_variant	MODIFIER	Transcript	GLYMA10G01270.3	protein_coding	-	-	-	-	-	-	-	4240	-1	-	-	I1L7L6_SOYBN	UPI00023C8D64	-
GLYMA10G01280	10:927228-927228	T	upstream_gene_variant	MODIFIER	Transcript	GLYMA10G01280.2	protein_coding	-	-	-	-	-	-	-	2808	1	-	-	I1L7L8_SOYBN	UPI00023C8D65	-
GLYMA10G01280	10:927228-927228	T	upstream_gene_variant	MODIFIER	Transcript	GLYMA10G01280.3	protein_coding	-	-	-	-	-	-	-	2808	1	YES	-	K7LGT3_SOYBN	UPI000233D7C7	-
GLYMA10G01280	10:927228-927228	T	upstream_gene_variant	MODIFIER	Transcript	GLYMA10G01280.4	protein_coding	-	-	-	-	-	-	-	2721	1	-	-	K7LGT3_SOYBN	UPI000233D7C7	-
GLYMA10G01280	10:934818-934818	A	downstream_gene_variant	MODIFIER	Transcript	GLYMA10G01280.2	protein_coding	-	-	-	-	-	-	-	340	1	-	-	I1L7L8_SOYBN	UPI00023C8D65	-
GLYMA10G01280	10:934818-934818	A	downstream_gene_variant	MODIFIER	Transcript	GLYMA10G01280.3	protein_coding	-	-	-	-	-	-	-	340	1	YES	-	K7LGT3_SOYBN	UPI000233D7C7	-
GLYMA10G01280	10:934818-934818	A	downstream_gene_variant	MODIFIER	Transcript	GLYMA10G01280.4	protein_coding	-	-	-	-	-	-	-	340	1	-	-	K7LGT3_SOYBN	UPI000233D7C7	-
GLYMA10G01290	10:934818-934818	A	upstream_gene_variant	MODIFIER	Transcript	GLYMA10G01290.1	protein_coding	-	-	-	-	-	-	-	4453	1	YES	-	I1L7L9_SOYBN	UPI000233C37A	-
GLYMA10G01280	10:935352-935352	G	downstream_gene_variant	MODIFIER	Transcript	GLYMA10G01280.2	protein_coding	-	-	-	-	-	-	-	874	1	-	-	I1L7L8_SOYBN	UPI00023C8D65	-
GLYMA10G01280	10:935352-935352	G	downstream_gene_variant	MODIFIER	Transcript	GLYMA10G01280.3	protein_coding	-	-	-	-	-	-	-	874	1	YES	-	K7LGT3_SOYBN	UPI000233D7C7	-
GLYMA10G01280	10:935352-935352	G	downstream_gene_variant	MODIFIER	Transcript	GLYMA10G01280.4	protein_coding	-	-	-	-	-	-	-	874	1	-	-	K7LGT3_SOYBN	UPI000233D7C7	-
GLYMA10G01290	10:935352-935352	G	upstream_gene_variant	MODIFIER	Transcript	GLYMA10G01290.1	protein_coding	-	-	-	-	-	-	-	3919	1	YES	-	I1L7L9_SOYBN	UPI000233C37A	-
GLYMA10G01280	10:936821-936821	A	downstream_gene_variant	MODIFIER	Transcript	GLYMA10G01280.2	protein_coding	-	-	-	-	-	-	-	2343	1	-	-	I1L7L8_SOYBN	UPI00023C8D65	-
GLYMA10G01280	10:936821-936821	A	downstream_gene_variant	MODIFIER	Transcript	GLYMA10G01280.3	protein_coding	-	-	-	-	-	-	-	2343	1	YES	-	K7LGT3_SOYBN	UPI000233D7C7	-
GLYMA10G01280	10:936821-936821	A	downstream_gene_variant	MODIFIER	Transcript	GLYMA10G01280.4	protein_coding	-	-	-	-	-	-	-	2343	1	-	-	K7LGT3_SOYBN	UPI000233D7C7	-
GLYMA10G01290	10:936821-936821	A	upstream_gene_variant	MODIFIER	Transcript	GLYMA10G01290.1	protein_coding	-	-	-	-	-	-	-	2450	1	YES	-	I1L7L9_SOYBN	UPI000233C37A	-
GLYMA10G01290	10:943699-943699	C	downstream_gene_variant	MODIFIER	Transcript	GLYMA10G01290.1	protein_coding	-	-	-	-	-	-	-	1644	1	YES	-	I1L7L9_SOYBN	UPI000233C37A	-
GLYMA10G01290	10:943752-943752	A	downstream_gene_variant	MODIFIER	Transcript	GLYMA10G01290.1	protein_coding	-	-	-	-	-	-	-	1697	1	YES	-	I1L7L9_SOYBN	UPI000233C37A	-
GLYMA10G01290	10:945932-945932	C	downstream_gene_variant	MODIFIER	Transcript	GLYMA10G01290.1	protein_coding	-	-	-	-	-	-	-	3877	1	YES	-	I1L7L9_SOYBN	UPI000233C37A	-
GLYMA10G01290	10:945942-945942	A	downstream_gene_variant	MODIFIER	Transcript	GLYMA10G01290.1	protein_coding	-	-	-	-	-	-	-	3887	1	YES	-	I1L7L9_SOYBN	UPI000233C37A	-
GLYMA10G01290	10:946268-946268	A	downstream_gene_variant	MODIFIER	Transcript	GLYMA10G01290.1	protein_coding	-	-	-	-	-	-	-	4213	1	YES	-	I1L7L9_SOYBN	UPI000233C37A	-
-	10:947197-947197	T	intergenic_variant	MODIFIER	-	-	-	-	-	-	-	-	-	-	-	-	-	-	-	-	-
-	10:950727-950727	A	intergenic_variant	MODIFIER	-	-	-	-	-	-	-	-	-	-	-	-	-	-	-	-	-
-	10:953420-953420	A	intergenic_variant	MODIFIER	-	-	-	-	-	-	-	-	-	-	-	-	-	-	-	-	-
-	10:953423-953423	T	intergenic_variant	MODIFIER	-	-	-	-	-	-	-	-	-	-	-	-	-	-	-	-	-
GLYMA10G01300	10:954595-954595	T	upstream_gene_variant	MODIFIER	Transcript	GLYMA10G01300.1	protein_coding	-	-	-	-	-	-	-	4280	1	YES	-	C6SZA2_SOYBN	UPI0001B14F3F	-
GLYMA10G01300	10:954869-954869	C	upstream_gene_variant	MODIFIER	Transcript	GLYMA10G01300.1	protein_coding	-	-	-	-	-	-	-	4006	1	YES	-	C6SZA2_SOYBN	UPI0001B14F3F	-
GLYMA10G01300	10:963593-963593	A	downstream_gene_variant	MODIFIER	Transcript	GLYMA10G01300.1	protein_coding	-	-	-	-	-	-	-	3855	1	YES	-	C6SZA2_SOYBN	UPI0001B14F3F	-
GLYMA10G01300	10:964206-964206	C	downstream_gene_variant	MODIFIER	Transcript	GLYMA10G01300.1	protein_coding	-	-	-	-	-	-	-	4468	1	YES	-	C6SZA2_SOYBN	UPI0001B14F3F	-
GLYMA10G01310	10:967948-967948	A	upstream_gene_variant	MODIFIER	Transcript	GLYMA10G01310.1	protein_coding	-	-	-	-	-	-	-	1681	1	YES	-	I1NBF7_SOYBN	UPI00005D3779	-
GLYMA10G01310	10:970691-970691	T	intron_variant	MODIFIER	Transcript	GLYMA10G01310.1	protein_coding	GLYMA10G01310.1:c.219+12C>T	-	-	-	-	-	-	-	1	YES	-	I1NBF7_SOYBN	UPI00005D3779	-
GLYMA10G01310	10:972805-972805	G	downstream_gene_variant	MODIFIER	Transcript	GLYMA10G01310.1	protein_coding	-	-	-	-	-	-	-	354	1	YES	-	I1NBF7_SOYBN	UPI00005D3779	-
GLYMA10G01310	10:972809-972809	A	downstream_gene_variant	MODIFIER	Transcript	GLYMA10G01310.1	protein_coding	-	-	-	-	-	-	-	358	1	YES	-	I1NBF7_SOYBN	UPI00005D3779	-
GLYMA10G01330	10:981062-981062	G	missense_variant	MODERATE	Transcript	GLYMA10G01330.1	protein_coding	GLYMA10G01330.1:c.560A>G	GLYMA10G01330.1:p.His187Arg	626	560	187	H/R	cAt/cGt	-	1	YES	-	I1L7M3_SOYBN	UPI0001D83F03	Low_complexity_(Seg):seg,PANTHER:PTHR10641,PANTHER:PTHR10641:SF568
GLYMA10G01330	10:985998-985998	T	downstream_gene_variant	MODIFIER	Transcript	GLYMA10G01330.1	protein_coding	-	-	-	-	-	-	-	4478	1	YES	-	I1L7M3_SOYBN	UPI0001D83F03	-
GLYMA10G01340	10:985998-985998	T	upstream_gene_variant	MODIFIER	Transcript	GLYMA10G01340.1	protein_coding	-	-	-	-	-	-	-	2115	1	YES	-	I1L7M4_SOYBN	UPI000233C37C	-
GLYMA10G01330	10:985999-985999	A	downstream_gene_variant	MODIFIER	Transcript	GLYMA10G01330.1	protein_coding	-	-	-	-	-	-	-	4479	1	YES	-	I1L7M3_SOYBN	UPI0001D83F03	-
GLYMA10G01340	10:985999-985999	A	upstream_gene_variant	MODIFIER	Transcript	GLYMA10G01340.1	protein_coding	-	-	-	-	-	-	-	2114	1	YES	-	I1L7M4_SOYBN	UPI000233C37C	-
GLYMA10G01380	10:1011302-1011302	C	upstream_gene_variant	MODIFIER	Transcript	GLYMA10G01380.1	protein_coding	-	-	-	-	-	-	-	1297	-1	YES	-	I1L7M7_SOYBN	UPI000233C37F	-
GLYMA10G01380	10:1012550-1012550	A	upstream_gene_variant	MODIFIER	Transcript	GLYMA10G01380.1	protein_coding	-	-	-	-	-	-	-	2545	-1	YES	-	I1L7M7_SOYBN	UPI000233C37F	-
GLYMA10G01380	10:1014535-1014535	T	upstream_gene_variant	MODIFIER	Transcript	GLYMA10G01380.1	protein_coding	-	-	-	-	-	-	-	4530	-1	YES	-	I1L7M7_SOYBN	UPI000233C37F	-
GLYMA10G01391	10:1014535-1014535	T	upstream_gene_variant	MODIFIER	Transcript	GLYMA10G01391.1	protein_coding	-	-	-	-	-	-	-	3695	1	YES	-	K7LGT5_SOYBN	UPI000295A0ED	-
GLYMA10G01391	10:1024547-1024547	T	downstream_gene_variant	MODIFIER	Transcript	GLYMA10G01391.1	protein_coding	-	-	-	-	-	-	-	3216	1	YES	-	K7LGT5_SOYBN	UPI000295A0ED	-
GLYMA10G01400	10:1024547-1024547	T	upstream_gene_variant	MODIFIER	Transcript	GLYMA10G01400.1	protein_coding	-	-	-	-	-	-	-	2067	1	YES	-	I1L7M8_SOYBN	UPI000233C1D7	-
GLYMA10G01391	10:1026171-1026171	A	downstream_gene_variant	MODIFIER	Transcript	GLYMA10G01391.1	protein_coding	-	-	-	-	-	-	-	4840	1	YES	-	K7LGT5_SOYBN	UPI000295A0ED	-
GLYMA10G01400	10:1026171-1026171	A	upstream_gene_variant	MODIFIER	Transcript	GLYMA10G01400.1	protein_coding	-	-	-	-	-	-	-	443	1	YES	-	I1L7M8_SOYBN	UPI000233C1D7	-
GLYMA10G01400	10:1031096-1031096	C	intron_variant	MODIFIER	Transcript	GLYMA10G01400.1	protein_coding	GLYMA10G01400.1:c.1246+136T>C	-	-	-	-	-	-	-	1	YES	-	I1L7M8_SOYBN	UPI000233C1D7	-
GLYMA10G01410	10:1031096-1031096	C	downstream_gene_variant	MODIFIER	Transcript	GLYMA10G01410.2	protein_coding	-	-	-	-	-	-	-	4172	-1	YES	-	K7LGT6_SOYBN	UPI000295C75F	-
GLYMA10G01400	10:1031104-1031104	A	intron_variant	MODIFIER	Transcript	GLYMA10G01400.1	protein_coding	GLYMA10G01400.1:c.1246+144T>A	-	-	-	-	-	-	-	1	YES	-	I1L7M8_SOYBN	UPI000233C1D7	-
GLYMA10G01410	10:1031104-1031104	A	downstream_gene_variant	MODIFIER	Transcript	GLYMA10G01410.2	protein_coding	-	-	-	-	-	-	-	4164	-1	YES	-	K7LGT6_SOYBN	UPI000295C75F	-
GLYMA10G01410	10:1038923-1038923	C	upstream_gene_variant	MODIFIER	Transcript	GLYMA10G01410.2	protein_coding	-	-	-	-	-	-	-	497	-1	YES	-	K7LGT6_SOYBN	UPI000295C75F	-
GLYMA10G01410	10:1040738-1040738	G	upstream_gene_variant	MODIFIER	Transcript	GLYMA10G01410.2	protein_coding	-	-	-	-	-	-	-	2312	-1	YES	-	K7LGT6_SOYBN	UPI000295C75F	-
GLYMA10G01420	10:1040738-1040738	G	downstream_gene_variant	MODIFIER	Transcript	GLYMA10G01420.1	protein_coding	-	-	-	-	-	-	-	4274	-1	YES	-	I1L7N0_SOYBN	UPI000233C380	-
GLYMA10G01410	10:1040849-1040849	A	upstream_gene_variant	MODIFIER	Transcript	GLYMA10G01410.2	protein_coding	-	-	-	-	-	-	-	2423	-1	YES	-	K7LGT6_SOYBN	UPI000295C75F	-
GLYMA10G01420	10:1040849-1040849	A	downstream_gene_variant	MODIFIER	Transcript	GLYMA10G01420.1	protein_coding	-	-	-	-	-	-	-	4163	-1	YES	-	I1L7N0_SOYBN	UPI000233C380	-
GLYMA10G01430	10:1063537-1063537	A	upstream_gene_variant	MODIFIER	Transcript	GLYMA10G01430.1	protein_coding	-	-	-	-	-	-	-	4099	-1	YES	-	I1L7N1_SOYBN	UPI00023C8F0A	-
GLYMA10G01440	10:1069393-1069393	T	upstream_gene_variant	MODIFIER	Transcript	GLYMA10G01440.1	protein_coding	-	-	-	-	-	-	-	639	1	YES	-	K7LGT7_SOYBN	UPI000295E61D	-
GLYMA10G01450	10:1069393-1069393	T	downstream_gene_variant	MODIFIER	Transcript	GLYMA10G01450.1	protein_coding	-	-	-	-	-	-	-	1539	-1	-	-	I1L7N2_SOYBN	UPI00023C8F0D	-
GLYMA10G01450	10:1069393-1069393	T	downstream_gene_variant	MODIFIER	Transcript	GLYMA10G01450.2	protein_coding	-	-	-	-	-	-	-	412	-1	YES	-	I1L7N2_SOYBN	UPI00023C8F0D	-
GLYMA10G01450	10:1077727-1077727	T	upstream_gene_variant	MODIFIER	Transcript	GLYMA10G01450.1	protein_coding	-	-	-	-	-	-	-	4561	-1	-	-	I1L7N2_SOYBN	UPI00023C8F0D	-
GLYMA10G01450	10:1077727-1077727	T	upstream_gene_variant	MODIFIER	Transcript	GLYMA10G01450.2	protein_coding	-	-	-	-	-	-	-	4561	-1	YES	-	I1L7N2_SOYBN	UPI00023C8F0D	-
-	10:1083810-1083810	T	intergenic_variant	MODIFIER	-	-	-	-	-	-	-	-	-	-	-	-	-	-	-	-	-
GLYMA10G01470	10:1088049-1088049	G	upstream_gene_variant	MODIFIER	Transcript	GLYMA10G01470.1	protein_coding	-	-	-	-	-	-	-	3095	1	YES	-	K7LGT9_SOYBN	UPI000294F067	-
GLYMA10G01480	10:1088049-1088049	G	upstream_gene_variant	MODIFIER	Transcript	GLYMA10G01480.1	protein_coding	-	-	-	-	-	-	-	4325	1	YES	-	I1L7N3_SOYBN	UPI000233C1E5	-
GLYMA10G01480	10:1088049-1088049	G	upstream_gene_variant	MODIFIER	Transcript	GLYMA10G01480.2	protein_coding	-	-	-	-	-	-	-	4497	1	-	-	I1L7N4_SOYBN	UPI00023C8F10	-
GLYMA10G01470	10:1090131-1090131	A	upstream_gene_variant	MODIFIER	Transcript	GLYMA10G01470.1	protein_coding	-	-	-	-	-	-	-	1013	1	YES	-	K7LGT9_SOYBN	UPI000294F067	-
GLYMA10G01480	10:1090131-1090131	A	upstream_gene_variant	MODIFIER	Transcript	GLYMA10G01480.1	protein_coding	-	-	-	-	-	-	-	2243	1	YES	-	I1L7N3_SOYBN	UPI000233C1E5	-
GLYMA10G01480	10:1090131-1090131	A	upstream_gene_variant	MODIFIER	Transcript	GLYMA10G01480.2	protein_coding	-	-	-	-	-	-	-	2415	1	-	-	I1L7N4_SOYBN	UPI00023C8F10	-
GLYMA10G01470	10:1092128-1092128	T	downstream_gene_variant	MODIFIER	Transcript	GLYMA10G01470.1	protein_coding	-	-	-	-	-	-	-	330	1	YES	-	K7LGT9_SOYBN	UPI000294F067	-
GLYMA10G01480	10:1092128-1092128	T	upstream_gene_variant	MODIFIER	Transcript	GLYMA10G01480.1	protein_coding	-	-	-	-	-	-	-	246	1	YES	-	I1L7N3_SOYBN	UPI000233C1E5	-
GLYMA10G01480	10:1092128-1092128	T	upstream_gene_variant	MODIFIER	Transcript	GLYMA10G01480.2	protein_coding	-	-	-	-	-	-	-	418	1	-	-	I1L7N4_SOYBN	UPI00023C8F10	-
GLYMA10G01470	10:1092316-1092316	A	downstream_gene_variant	MODIFIER	Transcript	GLYMA10G01470.1	protein_coding	-	-	-	-	-	-	-	518	1	YES	-	K7LGT9_SOYBN	UPI000294F067	-
GLYMA10G01480	10:1092316-1092316	A	upstream_gene_variant	MODIFIER	Transcript	GLYMA10G01480.1	protein_coding	-	-	-	-	-	-	-	58	1	YES	-	I1L7N3_SOYBN	UPI000233C1E5	-
GLYMA10G01480	10:1092316-1092316	A	upstream_gene_variant	MODIFIER	Transcript	GLYMA10G01480.2	protein_coding	-	-	-	-	-	-	-	230	1	-	-	I1L7N4_SOYBN	UPI00023C8F10	-
GLYMA10G01470	10:1092336-1092336	T	downstream_gene_variant	MODIFIER	Transcript	GLYMA10G01470.1	protein_coding	-	-	-	-	-	-	-	538	1	YES	-	K7LGT9_SOYBN	UPI000294F067	-
GLYMA10G01480	10:1092336-1092336	T	upstream_gene_variant	MODIFIER	Transcript	GLYMA10G01480.1	protein_coding	-	-	-	-	-	-	-	38	1	YES	-	I1L7N3_SOYBN	UPI000233C1E5	-
GLYMA10G01480	10:1092336-1092336	T	upstream_gene_variant	MODIFIER	Transcript	GLYMA10G01480.2	protein_coding	-	-	-	-	-	-	-	210	1	-	-	I1L7N4_SOYBN	UPI00023C8F10	-
GLYMA10G01470	10:1092341-1092341	A	downstream_gene_variant	MODIFIER	Transcript	GLYMA10G01470.1	protein_coding	-	-	-	-	-	-	-	543	1	YES	-	K7LGT9_SOYBN	UPI000294F067	-
GLYMA10G01480	10:1092341-1092341	A	upstream_gene_variant	MODIFIER	Transcript	GLYMA10G01480.1	protein_coding	-	-	-	-	-	-	-	33	1	YES	-	I1L7N3_SOYBN	UPI000233C1E5	-
GLYMA10G01480	10:1092341-1092341	A	upstream_gene_variant	MODIFIER	Transcript	GLYMA10G01480.2	protein_coding	-	-	-	-	-	-	-	205	1	-	-	I1L7N4_SOYBN	UPI00023C8F10	-
GLYMA10G01470	10:1094632-1094632	G	downstream_gene_variant	MODIFIER	Transcript	GLYMA10G01470.1	protein_coding	-	-	-	-	-	-	-	2834	1	YES	-	K7LGT9_SOYBN	UPI000294F067	-
GLYMA10G01480	10:1094632-1094632	G	intron_variant	MODIFIER	Transcript	GLYMA10G01480.1	protein_coding	GLYMA10G01480.1:c.619+280T>G	-	-	-	-	-	-	-	1	YES	-	I1L7N3_SOYBN	UPI000233C1E5	-
GLYMA10G01480	10:1094632-1094632	G	intron_variant	MODIFIER	Transcript	GLYMA10G01480.2	protein_coding	GLYMA10G01480.2:c.619+280T>G	-	-	-	-	-	-	-	1	-	-	I1L7N4_SOYBN	UPI00023C8F10	-
GLYMA10G01500	10:1112031-1112031	T	upstream_gene_variant	MODIFIER	Transcript	GLYMA10G01500.1	protein_coding	-	-	-	-	-	-	-	4021	-1	YES	-	I1L7N5_SOYBN	UPI00023C8F14	-
GLYMA10G01510	10:1112031-1112031	T	downstream_gene_variant	MODIFIER	Transcript	GLYMA10G01510.1	protein_coding	-	-	-	-	-	-	-	1486	1	YES	-	I1L7N6_SOYBN	UPI0002963381	-
GLYMA10G01520	10:1112031-1112031	T	upstream_gene_variant	MODIFIER	Transcript	GLYMA10G01520.1	protein_coding	-	-	-	-	-	-	-	424	1	YES	-	I1L7N7_SOYBN	UPI0002966263	-
GLYMA10G01550	10:1136636-1136636	A	downstream_gene_variant	MODIFIER	Transcript	GLYMA10G01550.1	protein_coding	-	-	-	-	-	-	-	559	1	YES	-	I1L7P0_SOYBN	UPI000233C1EC	-
GLYMA10G01560	10:1136636-1136636	A	upstream_gene_variant	MODIFIER	Transcript	GLYMA10G01560.1	protein_coding	-	-	-	-	-	-	-	3718	1	YES	-	I1L7P2_SOYBN	UPI00023C8F1D	-
GLYMA10G01550	10:1136638-1136638	A	downstream_gene_variant	MODIFIER	Transcript	GLYMA10G01550.1	protein_coding	-	-	-	-	-	-	-	561	1	YES	-	I1L7P0_SOYBN	UPI000233C1EC	-
GLYMA10G01560	10:1136638-1136638	A	upstream_gene_variant	MODIFIER	Transcript	GLYMA10G01560.1	protein_coding	-	-	-	-	-	-	-	3716	1	YES	-	I1L7P2_SOYBN	UPI00023C8F1D	-
GLYMA10G01550	10:1136651-1136651	A	downstream_gene_variant	MODIFIER	Transcript	GLYMA10G01550.1	protein_coding	-	-	-	-	-	-	-	574	1	YES	-	I1L7P0_SOYBN	UPI000233C1EC	-
GLYMA10G01560	10:1136651-1136651	A	upstream_gene_variant	MODIFIER	Transcript	GLYMA10G01560.1	protein_coding	-	-	-	-	-	-	-	3703	1	YES	-	I1L7P2_SOYBN	UPI00023C8F1D	-
GLYMA10G01550	10:1138907-1138907	T	downstream_gene_variant	MODIFIER	Transcript	GLYMA10G01550.1	protein_coding	-	-	-	-	-	-	-	2830	1	YES	-	I1L7P0_SOYBN	UPI000233C1EC	-
GLYMA10G01560	10:1138907-1138907	T	upstream_gene_variant	MODIFIER	Transcript	GLYMA10G01560.1	protein_coding	-	-	-	-	-	-	-	1447	1	YES	-	I1L7P2_SOYBN	UPI00023C8F1D	-
GLYMA10G01560	10:1142163-1142163	C	downstream_gene_variant	MODIFIER	Transcript	GLYMA10G01560.1	protein_coding	-	-	-	-	-	-	-	513	1	YES	-	I1L7P2_SOYBN	UPI00023C8F1D	-
GLYMA10G01571	10:1142163-1142163	C	upstream_gene_variant	MODIFIER	Transcript	GLYMA10G01571.1	protein_coding	-	-	-	-	-	-	-	2200	1	YES	-	K7LGU1_SOYBN	UPI000296C57A	-
GLYMA10G01560	10:1142217-1142217	G	downstream_gene_variant	MODIFIER	Transcript	GLYMA10G01560.1	protein_coding	-	-	-	-	-	-	-	567	1	YES	-	I1L7P2_SOYBN	UPI00023C8F1D	-
GLYMA10G01571	10:1142217-1142217	G	upstream_gene_variant	MODIFIER	Transcript	GLYMA10G01571.1	protein_coding	-	-	-	-	-	-	-	2146	1	YES	-	K7LGU1_SOYBN	UPI000296C57A	-
GLYMA10G01571	10:1147770-1147770	T	downstream_gene_variant	MODIFIER	Transcript	GLYMA10G01571.1	protein_coding	-	-	-	-	-	-	-	1877	1	YES	-	K7LGU1_SOYBN	UPI000296C57A	-
GLYMA10G01580	10:1147770-1147770	T	upstream_gene_variant	MODIFIER	Transcript	GLYMA10G01580.3	protein_coding	-	-	-	-	-	-	-	2321	1	YES	-	K7LGU2_SOYBN	UPI0002951446	-
GLYMA10G01580	10:1147770-1147770	T	upstream_gene_variant	MODIFIER	Transcript	GLYMA10G01580.4	protein_coding	-	-	-	-	-	-	-	2321	1	-	-	K7LGU3_SOYBN	UPI000233C340	-
GLYMA10G01580	10:1147770-1147770	T	upstream_gene_variant	MODIFIER	Transcript	GLYMA10G01580.5	protein_coding	-	-	-	-	-	-	-	2321	1	-	-	K7LGU4_SOYBN	UPI000294F0BE	-
GLYMA10G01571	10:1148655-1148655	A	downstream_gene_variant	MODIFIER	Transcript	GLYMA10G01571.1	protein_coding	-	-	-	-	-	-	-	2762	1	YES	-	K7LGU1_SOYBN	UPI000296C57A	-
GLYMA10G01580	10:1148655-1148655	A	upstream_gene_variant	MODIFIER	Transcript	GLYMA10G01580.3	protein_coding	-	-	-	-	-	-	-	1436	1	YES	-	K7LGU2_SOYBN	UPI0002951446	-
GLYMA10G01580	10:1148655-1148655	A	upstream_gene_variant	MODIFIER	Transcript	GLYMA10G01580.4	protein_coding	-	-	-	-	-	-	-	1436	1	-	-	K7LGU3_SOYBN	UPI000233C340	-
GLYMA10G01580	10:1148655-1148655	A	upstream_gene_variant	MODIFIER	Transcript	GLYMA10G01580.5	protein_coding	-	-	-	-	-	-	-	1436	1	-	-	K7LGU4_SOYBN	UPI000294F0BE	-
GLYMA10G01590	10:1168838-1168838	T	upstream_gene_variant	MODIFIER	Transcript	GLYMA10G01590.1	protein_coding	-	-	-	-	-	-	-	3947	-1	YES	-	I1L7P6_SOYBN	UPI0002949DE3	-
GLYMA10G01595	10:1168838-1168838	T	upstream_gene_variant	MODIFIER	Transcript	GLYMA10G01595.1	protein_coding	-	-	-	-	-	-	-	1686	-1	YES	-	K7LGU5_SOYBN	UPI00029564EB	-
GLYMA10G01600	10:1168838-1168838	T	intron_variant	MODIFIER	Transcript	GLYMA10G01600.1	protein_coding	GLYMA10G01600.1:c.-16+301C>T	-	-	-	-	-	-	-	1	YES	-	I1L7P7_SOYBN	UPI000233C343	-
GLYMA10G01610	10:1168838-1168838	T	upstream_gene_variant	MODIFIER	Transcript	GLYMA10G01610.1	protein_coding	-	-	-	-	-	-	-	4192	1	YES	-	-	UPI00018C70F0	-
GLYMA10G01595	10:1170786-1170786	G	upstream_gene_variant	MODIFIER	Transcript	GLYMA10G01595.1	protein_coding	-	-	-	-	-	-	-	3634	-1	YES	-	K7LGU5_SOYBN	UPI00029564EB	-
GLYMA10G01600	10:1170786-1170786	G	downstream_gene_variant	MODIFIER	Transcript	GLYMA10G01600.1	protein_coding	-	-	-	-	-	-	-	826	1	YES	-	I1L7P7_SOYBN	UPI000233C343	-
GLYMA10G01610	10:1170786-1170786	G	upstream_gene_variant	MODIFIER	Transcript	GLYMA10G01610.1	protein_coding	-	-	-	-	-	-	-	2244	1	YES	-	-	UPI00018C70F0	-
GLYMA10G01595	10:1171237-1171237	C	upstream_gene_variant	MODIFIER	Transcript	GLYMA10G01595.1	protein_coding	-	-	-	-	-	-	-	4085	-1	YES	-	K7LGU5_SOYBN	UPI00029564EB	-
GLYMA10G01600	10:1171237-1171237	C	downstream_gene_variant	MODIFIER	Transcript	GLYMA10G01600.1	protein_coding	-	-	-	-	-	-	-	1277	1	YES	-	I1L7P7_SOYBN	UPI000233C343	-
GLYMA10G01610	10:1171237-1171237	C	upstream_gene_variant	MODIFIER	Transcript	GLYMA10G01610.1	protein_coding	-	-	-	-	-	-	-	1793	1	YES	-	-	UPI00018C70F0	-
GLYMA10G01595	10:1171247-1171247	G	upstream_gene_variant	MODIFIER	Transcript	GLYMA10G01595.1	protein_coding	-	-	-	-	-	-	-	4095	-1	YES	-	K7LGU5_SOYBN	UPI00029564EB	-
GLYMA10G01600	10:1171247-1171247	G	downstream_gene_variant	MODIFIER	Transcript	GLYMA10G01600.1	protein_coding	-	-	-	-	-	-	-	1287	1	YES	-	I1L7P7_SOYBN	UPI000233C343	-
GLYMA10G01610	10:1171247-1171247	G	upstream_gene_variant	MODIFIER	Transcript	GLYMA10G01610.1	protein_coding	-	-	-	-	-	-	-	1783	1	YES	-	-	UPI00018C70F0	-
GLYMA10G01595	10:1172043-1172043	T	upstream_gene_variant	MODIFIER	Transcript	GLYMA10G01595.1	protein_coding	-	-	-	-	-	-	-	4891	-1	YES	-	K7LGU5_SOYBN	UPI00029564EB	-
GLYMA10G01600	10:1172043-1172043	T	downstream_gene_variant	MODIFIER	Transcript	GLYMA10G01600.1	protein_coding	-	-	-	-	-	-	-	2083	1	YES	-	I1L7P7_SOYBN	UPI000233C343	-
GLYMA10G01610	10:1172043-1172043	T	upstream_gene_variant	MODIFIER	Transcript	GLYMA10G01610.1	protein_coding	-	-	-	-	-	-	-	987	1	YES	-	-	UPI00018C70F0	-
GLYMA10G01620	10:1180966-1180966	G	synonymous_variant	LOW	Transcript	GLYMA10G01620.2	protein_coding	GLYMA10G01620.2:c.93A>G	GLYMA10G01620.2:p.Thr31%3D	93	93	31	T	acA/acG	-	1	YES	-	K7LGU6_SOYBN	UPI000294BEE8	PANTHER:PTHR32401,PANTHER:PTHR32401:SF5
GLYMA10G01630	10:1180966-1180966	G	upstream_gene_variant	MODIFIER	Transcript	GLYMA10G01630.1	protein_coding	-	-	-	-	-	-	-	3199	1	YES	-	K7LGU7_SOYBN	UPI000296E65F	-
GLYMA10G01620	10:1182769-1182769	G	downstream_gene_variant	MODIFIER	Transcript	GLYMA10G01620.2	protein_coding	-	-	-	-	-	-	-	1089	1	YES	-	K7LGU6_SOYBN	UPI000294BEE8	-
GLYMA10G01630	10:1182769-1182769	G	upstream_gene_variant	MODIFIER	Transcript	GLYMA10G01630.1	protein_coding	-	-	-	-	-	-	-	1396	1	YES	-	K7LGU7_SOYBN	UPI000296E65F	-
GLYMA10G01640	10:1182769-1182769	G	downstream_gene_variant	MODIFIER	Transcript	GLYMA10G01640.1	protein_coding	-	-	-	-	-	-	-	3274	-1	YES	-	Q0GPH7_SOYBN	UPI0000DDB486	-
GLYMA10G01620	10:1182789-1182789	C	downstream_gene_variant	MODIFIER	Transcript	GLYMA10G01620.2	protein_coding	-	-	-	-	-	-	-	1109	1	YES	-	K7LGU6_SOYBN	UPI000294BEE8	-
GLYMA10G01630	10:1182789-1182789	C	upstream_gene_variant	MODIFIER	Transcript	GLYMA10G01630.1	protein_coding	-	-	-	-	-	-	-	1376	1	YES	-	K7LGU7_SOYBN	UPI000296E65F	-
GLYMA10G01640	10:1182789-1182789	C	downstream_gene_variant	MODIFIER	Transcript	GLYMA10G01640.1	protein_coding	-	-	-	-	-	-	-	3254	-1	YES	-	Q0GPH7_SOYBN	UPI0000DDB486	-
GLYMA10G01630	10:1188235-1188235	A	downstream_gene_variant	MODIFIER	Transcript	GLYMA10G01630.1	protein_coding	-	-	-	-	-	-	-	3857	1	YES	-	K7LGU7_SOYBN	UPI000296E65F	-
GLYMA10G01640	10:1188235-1188235	A	upstream_gene_variant	MODIFIER	Transcript	GLYMA10G01640.1	protein_coding	-	-	-	-	-	-	-	844	-1	YES	-	Q0GPH7_SOYBN	UPI0000DDB486	-
GLYMA10G01660	10:1188235-1188235	A	upstream_gene_variant	MODIFIER	Transcript	GLYMA10G01660.1	protein_coding	-	-	-	-	-	-	-	132	1	YES	-	I1L7Q0_SOYBN	UPI0002966B25	-
GLYMA10G01660	10:1194944-1194944	C	intron_variant	MODIFIER	Transcript	GLYMA10G01660.1	protein_coding	GLYMA10G01660.1:c.1645-724A>C	-	-	-	-	-	-	-	1	YES	-	I1L7Q0_SOYBN	UPI0002966B25	-
GLYMA10G01660	10:1194979-1194979	C	intron_variant	MODIFIER	Transcript	GLYMA10G01660.1	protein_coding	GLYMA10G01660.1:c.1645-689T>C	-	-	-	-	-	-	-	1	YES	-	I1L7Q0_SOYBN	UPI0002966B25	-
GLYMA10G01660	10:1195013-1195013	A	intron_variant	MODIFIER	Transcript	GLYMA10G01660.1	protein_coding	GLYMA10G01660.1:c.1645-655G>A	-	-	-	-	-	-	-	1	YES	-	I1L7Q0_SOYBN	UPI0002966B25	-
GLYMA10G01680	10:1225109-1225109	A	upstream_gene_variant	MODIFIER	Transcript	GLYMA10G01680.1	protein_coding	-	-	-	-	-	-	-	4603	-1	YES	-	I1L7Q2_SOYBN	UPI00023C90A0	-
GLYMA10G01690	10:1225109-1225109	A	upstream_gene_variant	MODIFIER	Transcript	GLYMA10G01690.1	protein_coding	-	-	-	-	-	-	-	2683	1	YES	-	C6SZS5_SOYBN	UPI0001B15188	-
GLYMA10G01680	10:1225123-1225123	C	upstream_gene_variant	MODIFIER	Transcript	GLYMA10G01680.1	protein_coding	-	-	-	-	-	-	-	4617	-1	YES	-	I1L7Q2_SOYBN	UPI00023C90A0	-
GLYMA10G01690	10:1225123-1225123	C	upstream_gene_variant	MODIFIER	Transcript	GLYMA10G01690.1	protein_coding	-	-	-	-	-	-	-	2669	1	YES	-	C6SZS5_SOYBN	UPI0001B15188	-
GLYMA10G01690	10:1231703-1231703	A	downstream_gene_variant	MODIFIER	Transcript	GLYMA10G01690.1	protein_coding	-	-	-	-	-	-	-	2284	1	YES	-	C6SZS5_SOYBN	UPI0001B15188	-
GLYMA10G01700	10:1231703-1231703	A	upstream_gene_variant	MODIFIER	Transcript	GLYMA10G01700.1	protein_coding	-	-	-	-	-	-	-	68	1	YES	-	I1L7Q4_SOYBN	UPI000233C4F6	-
GLYMA10G01690	10:1231733-1231733	A	downstream_gene_variant	MODIFIER	Transcript	GLYMA10G01690.1	protein_coding	-	-	-	-	-	-	-	2314	1	YES	-	C6SZS5_SOYBN	UPI0001B15188	-
GLYMA10G01700	10:1231733-1231733	A	upstream_gene_variant	MODIFIER	Transcript	GLYMA10G01700.1	protein_coding	-	-	-	-	-	-	-	38	1	YES	-	I1L7Q4_SOYBN	UPI000233C4F6	-
GLYMA10G01690	10:1233691-1233691	T	downstream_gene_variant	MODIFIER	Transcript	GLYMA10G01690.1	protein_coding	-	-	-	-	-	-	-	4272	1	YES	-	C6SZS5_SOYBN	UPI0001B15188	-
GLYMA10G01700	10:1233691-1233691	T	downstream_gene_variant	MODIFIER	Transcript	GLYMA10G01700.1	protein_coding	-	-	-	-	-	-	-	50	1	YES	-	I1L7Q4_SOYBN	UPI000233C4F6	-
GLYMA10G01690	10:1233765-1233765	T	downstream_gene_variant	MODIFIER	Transcript	GLYMA10G01690.1	protein_coding	-	-	-	-	-	-	-	4346	1	YES	-	C6SZS5_SOYBN	UPI0001B15188	-
GLYMA10G01700	10:1233765-1233765	T	downstream_gene_variant	MODIFIER	Transcript	GLYMA10G01700.1	protein_coding	-	-	-	-	-	-	-	124	1	YES	-	I1L7Q4_SOYBN	UPI000233C4F6	-
GLYMA10G01690	10:1233853-1233853	T	downstream_gene_variant	MODIFIER	Transcript	GLYMA10G01690.1	protein_coding	-	-	-	-	-	-	-	4434	1	YES	-	C6SZS5_SOYBN	UPI0001B15188	-
GLYMA10G01700	10:1233853-1233853	T	downstream_gene_variant	MODIFIER	Transcript	GLYMA10G01700.1	protein_coding	-	-	-	-	-	-	-	212	1	YES	-	I1L7Q4_SOYBN	UPI000233C4F6	-
GLYMA10G01700	10:1234669-1234669	A	downstream_gene_variant	MODIFIER	Transcript	GLYMA10G01700.1	protein_coding	-	-	-	-	-	-	-	1028	1	YES	-	I1L7Q4_SOYBN	UPI000233C4F6	-
GLYMA10G01710	10:1234669-1234669	A	upstream_gene_variant	MODIFIER	Transcript	GLYMA10G01710.1	protein_coding	-	-	-	-	-	-	-	4752	1	YES	-	-	UPI0001B63B92	-
GLYMA10G01700	10:1234733-1234733	T	downstream_gene_variant	MODIFIER	Transcript	GLYMA10G01700.1	protein_coding	-	-	-	-	-	-	-	1092	1	YES	-	I1L7Q4_SOYBN	UPI000233C4F6	-
GLYMA10G01710	10:1234733-1234733	T	upstream_gene_variant	MODIFIER	Transcript	GLYMA10G01710.1	protein_coding	-	-	-	-	-	-	-	4688	1	YES	-	-	UPI0001B63B92	-
GLYMA10G01700	10:1234742-1234742	A	downstream_gene_variant	MODIFIER	Transcript	GLYMA10G01700.1	protein_coding	-	-	-	-	-	-	-	1101	1	YES	-	I1L7Q4_SOYBN	UPI000233C4F6	-
GLYMA10G01710	10:1234742-1234742	A	upstream_gene_variant	MODIFIER	Transcript	GLYMA10G01710.1	protein_coding	-	-	-	-	-	-	-	4679	1	YES	-	-	UPI0001B63B92	-
GLYMA10G01720	10:1260740-1260740	A	upstream_gene_variant	MODIFIER	Transcript	GLYMA10G01720.1	protein_coding	-	-	-	-	-	-	-	1390	1	YES	-	I1L7Q6_SOYBN	UPI0002961578	-
GLYMA10G01720	10:1260830-1260830	T	upstream_gene_variant	MODIFIER	Transcript	GLYMA10G01720.1	protein_coding	-	-	-	-	-	-	-	1300	1	YES	-	I1L7Q6_SOYBN	UPI0002961578	-
GLYMA10G01720	10:1263364-1263364	T	intron_variant	MODIFIER	Transcript	GLYMA10G01720.1	protein_coding	GLYMA10G01720.1:c.458+420A>T	-	-	-	-	-	-	-	1	YES	-	I1L7Q6_SOYBN	UPI0002961578	-
GLYMA10G01720	10:1265065-1265065	G	missense_variant	MODERATE	Transcript	GLYMA10G01720.1	protein_coding	GLYMA10G01720.1:c.1309A>G	GLYMA10G01720.1:p.Ile437Val	1584	1309	437	I/V	Att/Gtt	-	1	YES	-	I1L7Q6_SOYBN	UPI0002961578	PANTHER:PTHR22904,PANTHER:PTHR22904:SF7
GLYMA10G01720	10:1265078-1265078	C	missense_variant	MODERATE	Transcript	GLYMA10G01720.1	protein_coding	GLYMA10G01720.1:c.1322G>C	GLYMA10G01720.1:p.Gly441Ala	1597	1322	441	G/A	gGg/gCg	-	1	YES	-	I1L7Q6_SOYBN	UPI0002961578	PANTHER:PTHR22904,PANTHER:PTHR22904:SF7
GLYMA10G01720	10:1266691-1266691	T	downstream_gene_variant	MODIFIER	Transcript	GLYMA10G01720.1	protein_coding	-	-	-	-	-	-	-	1139	1	YES	-	I1L7Q6_SOYBN	UPI0002961578	-
GLYMA10G01720	10:1266759-1266759	A	downstream_gene_variant	MODIFIER	Transcript	GLYMA10G01720.1	protein_coding	-	-	-	-	-	-	-	1207	1	YES	-	I1L7Q6_SOYBN	UPI0002961578	-
GLYMA10G01740	10:1280547-1280547	T	upstream_gene_variant	MODIFIER	Transcript	GLYMA10G01740.1	protein_coding	-	-	-	-	-	-	-	1968	-1	YES	-	I1L7Q7_SOYBN	UPI000296442B	-
GLYMA10G01750	10:1280547-1280547	T	intron_variant	MODIFIER	Transcript	GLYMA10G01750.1	protein_coding	GLYMA10G01750.1:c.412-191C>T	-	-	-	-	-	-	-	1	YES	-	C6SXE8_SOYBN	UPI0001B152C1	-
GLYMA10G01750	10:1280547-1280547	T	intron_variant	MODIFIER	Transcript	GLYMA10G01750.2	protein_coding	GLYMA10G01750.2:c.235-191C>T	-	-	-	-	-	-	-	1	-	-	I1L7Q9_SOYBN	UPI00023C923E	-
GLYMA10G01760	10:1280547-1280547	T	downstream_gene_variant	MODIFIER	Transcript	GLYMA10G01760.1	protein_coding	-	-	-	-	-	-	-	2416	-1	YES	-	I1L7R0_SOYBN	UPI00023C9240	-
GLYMA10G01740	10:1280580-1280580	G	upstream_gene_variant	MODIFIER	Transcript	GLYMA10G01740.1	protein_coding	-	-	-	-	-	-	-	2001	-1	YES	-	I1L7Q7_SOYBN	UPI000296442B	-
GLYMA10G01750	10:1280580-1280580	G	intron_variant	MODIFIER	Transcript	GLYMA10G01750.1	protein_coding	GLYMA10G01750.1:c.412-158A>G	-	-	-	-	-	-	-	1	YES	-	C6SXE8_SOYBN	UPI0001B152C1	-
GLYMA10G01750	10:1280580-1280580	G	intron_variant	MODIFIER	Transcript	GLYMA10G01750.2	protein_coding	GLYMA10G01750.2:c.235-158A>G	-	-	-	-	-	-	-	1	-	-	I1L7Q9_SOYBN	UPI00023C923E	-
GLYMA10G01760	10:1280580-1280580	G	downstream_gene_variant	MODIFIER	Transcript	GLYMA10G01760.1	protein_coding	-	-	-	-	-	-	-	2383	-1	YES	-	I1L7R0_SOYBN	UPI00023C9240	-
GLYMA10G01740	10:1282947-1282947	T	upstream_gene_variant	MODIFIER	Transcript	GLYMA10G01740.1	protein_coding	-	-	-	-	-	-	-	4368	-1	YES	-	I1L7Q7_SOYBN	UPI000296442B	-
GLYMA10G01750	10:1282947-1282947	T	downstream_gene_variant	MODIFIER	Transcript	GLYMA10G01750.1	protein_coding	-	-	-	-	-	-	-	1650	1	YES	-	C6SXE8_SOYBN	UPI0001B152C1	-
GLYMA10G01750	10:1282947-1282947	T	downstream_gene_variant	MODIFIER	Transcript	GLYMA10G01750.2	protein_coding	-	-	-	-	-	-	-	1650	1	-	-	I1L7Q9_SOYBN	UPI00023C923E	-
GLYMA10G01760	10:1282947-1282947	T	downstream_gene_variant	MODIFIER	Transcript	GLYMA10G01760.1	protein_coding	-	-	-	-	-	-	-	16	-1	YES	-	I1L7R0_SOYBN	UPI00023C9240	-
GLYMA10G01760	10:1287728-1287728	G	upstream_gene_variant	MODIFIER	Transcript	GLYMA10G01760.1	protein_coding	-	-	-	-	-	-	-	194	-1	YES	-	I1L7R0_SOYBN	UPI00023C9240	-
GLYMA10G01770	10:1287728-1287728	G	downstream_gene_variant	MODIFIER	Transcript	GLYMA10G01770.1	protein_coding	-	-	-	-	-	-	-	1542	-1	YES	-	I1L7R1_SOYBN	UPI000233C4D2	-
GLYMA10G01770	10:1294367-1294367	G	upstream_gene_variant	MODIFIER	Transcript	GLYMA10G01770.1	protein_coding	-	-	-	-	-	-	-	889	-1	YES	-	I1L7R1_SOYBN	UPI000233C4D2	-
GLYMA10G01780	10:1294367-1294367	G	upstream_gene_variant	MODIFIER	Transcript	GLYMA10G01780.1	protein_coding	-	-	-	-	-	-	-	1540	1	YES	-	I1L7R2_SOYBN	UPI0001CA9D73	-
GLYMA10G01780	10:1294367-1294367	G	upstream_gene_variant	MODIFIER	Transcript	GLYMA10G01780.3	protein_coding	-	-	-	-	-	-	-	1540	1	-	-	I1L7R2_SOYBN	UPI0001CA9D73	-
GLYMA10G01770	10:1294808-1294808	A	upstream_gene_variant	MODIFIER	Transcript	GLYMA10G01770.1	protein_coding	-	-	-	-	-	-	-	1330	-1	YES	-	I1L7R1_SOYBN	UPI000233C4D2	-
GLYMA10G01780	10:1294808-1294808	A	upstream_gene_variant	MODIFIER	Transcript	GLYMA10G01780.1	protein_coding	-	-	-	-	-	-	-	1099	1	YES	-	I1L7R2_SOYBN	UPI0001CA9D73	-
GLYMA10G01780	10:1294808-1294808	A	upstream_gene_variant	MODIFIER	Transcript	GLYMA10G01780.3	protein_coding	-	-	-	-	-	-	-	1099	1	-	-	I1L7R2_SOYBN	UPI0001CA9D73	-
GLYMA10G01770	10:1294852-1294852	C	upstream_gene_variant	MODIFIER	Transcript	GLYMA10G01770.1	protein_coding	-	-	-	-	-	-	-	1374	-1	YES	-	I1L7R1_SOYBN	UPI000233C4D2	-
GLYMA10G01780	10:1294852-1294852	C	upstream_gene_variant	MODIFIER	Transcript	GLYMA10G01780.1	protein_coding	-	-	-	-	-	-	-	1055	1	YES	-	I1L7R2_SOYBN	UPI0001CA9D73	-
GLYMA10G01780	10:1294852-1294852	C	upstream_gene_variant	MODIFIER	Transcript	GLYMA10G01780.3	protein_coding	-	-	-	-	-	-	-	1055	1	-	-	I1L7R2_SOYBN	UPI0001CA9D73	-
GLYMA10G01801	10:1305260-1305260	T	upstream_gene_variant	MODIFIER	Transcript	GLYMA10G01801.1	protein_coding	-	-	-	-	-	-	-	3655	1	YES	-	K7LGV2_SOYBN	UPI00029649DF	-
GLYMA10G01801	10:1308894-1308894	T	upstream_gene_variant	MODIFIER	Transcript	GLYMA10G01801.1	protein_coding	-	-	-	-	-	-	-	21	1	YES	-	K7LGV2_SOYBN	UPI00029649DF	-
GLYMA10G01801	10:1309191-1309191	T	intron_variant	MODIFIER	Transcript	GLYMA10G01801.1	protein_coding	GLYMA10G01801.1:c.134-43A>T	-	-	-	-	-	-	-	1	YES	-	K7LGV2_SOYBN	UPI00029649DF	-
GLYMA10G01801	10:1311127-1311127	C	intron_variant	MODIFIER	Transcript	GLYMA10G01801.1	protein_coding	GLYMA10G01801.1:c.264-1409G>C	-	-	-	-	-	-	-	1	YES	-	K7LGV2_SOYBN	UPI00029649DF	-
GLYMA10G01801	10:1312239-1312239	T	intron_variant	MODIFIER	Transcript	GLYMA10G01801.1	protein_coding	GLYMA10G01801.1:c.264-297G>T	-	-	-	-	-	-	-	1	YES	-	K7LGV2_SOYBN	UPI00029649DF	-
GLYMA10G01801	10:1316182-1316182	A	downstream_gene_variant	MODIFIER	Transcript	GLYMA10G01801.1	protein_coding	-	-	-	-	-	-	-	2899	1	YES	-	K7LGV2_SOYBN	UPI00029649DF	-
GLYMA10G01820	10:1316182-1316182	A	upstream_gene_variant	MODIFIER	Transcript	GLYMA10G01820.1	protein_coding	-	-	-	-	-	-	-	1321	1	YES	-	I1L7R5_SOYBN	UPI00003B336D	-
GLYMA10G01830	10:1327553-1327553	T	upstream_gene_variant	MODIFIER	Transcript	GLYMA10G01830.1	protein_coding	-	-	-	-	-	-	-	1470	-1	YES	-	I1L7R6_SOYBN	UPI000233C4DB	-
GLYMA10G01840	10:1327553-1327553	T	upstream_gene_variant	MODIFIER	Transcript	GLYMA10G01840.1	protein_coding	-	-	-	-	-	-	-	3429	1	YES	-	I1L7R7_SOYBN	UPI00023C924C	-
GLYMA10G01830	10:1330783-1330783	T	upstream_gene_variant	MODIFIER	Transcript	GLYMA10G01830.1	protein_coding	-	-	-	-	-	-	-	4700	-1	YES	-	I1L7R6_SOYBN	UPI000233C4DB	-
GLYMA10G01840	10:1330783-1330783	T	upstream_gene_variant	MODIFIER	Transcript	GLYMA10G01840.1	protein_coding	-	-	-	-	-	-	-	199	1	YES	-	I1L7R7_SOYBN	UPI00023C924C	-
GLYMA10G01830	10:1330915-1330915	A	upstream_gene_variant	MODIFIER	Transcript	GLYMA10G01830.1	protein_coding	-	-	-	-	-	-	-	4832	-1	YES	-	I1L7R6_SOYBN	UPI000233C4DB	-
GLYMA10G01840	10:1330915-1330915	A	upstream_gene_variant	MODIFIER	Transcript	GLYMA10G01840.1	protein_coding	-	-	-	-	-	-	-	67	1	YES	-	I1L7R7_SOYBN	UPI00023C924C	-
GLYMA10G01840	10:1342649-1342649	T	downstream_gene_variant	MODIFIER	Transcript	GLYMA10G01840.1	protein_coding	-	-	-	-	-	-	-	4507	1	YES	-	I1L7R7_SOYBN	UPI00023C924C	-
GLYMA10G01850	10:1342649-1342649	T	upstream_gene_variant	MODIFIER	Transcript	GLYMA10G01850.1	protein_coding	-	-	-	-	-	-	-	2965	-1	YES	-	I1L7R8_SOYBN	UPI000233C639	-
GLYMA10G01860	10:1342649-1342649	T	upstream_gene_variant	MODIFIER	Transcript	GLYMA10G01860.1	protein_coding	-	-	-	-	-	-	-	775	1	YES	-	I1L7R9_SOYBN	UPI000233C4F9	-
GLYMA10G01870	10:1342649-1342649	T	downstream_gene_variant	MODIFIER	Transcript	GLYMA10G01870.1	protein_coding	-	-	-	-	-	-	-	2899	-1	YES	-	I1L7S0_SOYBN	UPI00023C924E	-
GLYMA10G01870	10:1350997-1350997	T	upstream_gene_variant	MODIFIER	Transcript	GLYMA10G01870.1	protein_coding	-	-	-	-	-	-	-	4825	-1	YES	-	I1L7S0_SOYBN	UPI00023C924E	-
GLYMA10G01890	10:1350997-1350997	T	downstream_gene_variant	MODIFIER	Transcript	GLYMA10G01890.2	protein_coding	-	-	-	-	-	-	-	1985	-1	YES	-	K7LGV3_SOYBN	UPI000233C63E	-
GLYMA10G01890	10:1350997-1350997	T	downstream_gene_variant	MODIFIER	Transcript	GLYMA10G01890.3	protein_coding	-	-	-	-	-	-	-	1985	-1	-	-	K7LGV4_SOYBN	UPI00029675F5	-
GLYMA10G01890	10:1355712-1355712	C	intron_variant	MODIFIER	Transcript	GLYMA10G01890.2	protein_coding	GLYMA10G01890.2:c.947+80T>G	-	-	-	-	-	-	-	-1	YES	-	K7LGV3_SOYBN	UPI000233C63E	-
GLYMA10G01890	10:1355712-1355712	C	intron_variant	MODIFIER	Transcript	GLYMA10G01890.3	protein_coding	GLYMA10G01890.3:c.947+80T>G	-	-	-	-	-	-	-	-1	-	-	K7LGV4_SOYBN	UPI00029675F5	-
GLYMA10G01890	10:1355721-1355721	A	intron_variant	MODIFIER	Transcript	GLYMA10G01890.2	protein_coding	GLYMA10G01890.2:c.947+71C>T	-	-	-	-	-	-	-	-1	YES	-	K7LGV3_SOYBN	UPI000233C63E	-
GLYMA10G01890	10:1355721-1355721	A	intron_variant	MODIFIER	Transcript	GLYMA10G01890.3	protein_coding	GLYMA10G01890.3:c.947+71C>T	-	-	-	-	-	-	-	-1	-	-	K7LGV4_SOYBN	UPI00029675F5	-
GLYMA10G01890	10:1362254-1362254	G	upstream_gene_variant	MODIFIER	Transcript	GLYMA10G01890.2	protein_coding	-	-	-	-	-	-	-	2075	-1	YES	-	K7LGV3_SOYBN	UPI000233C63E	-
GLYMA10G01890	10:1362254-1362254	G	upstream_gene_variant	MODIFIER	Transcript	GLYMA10G01890.3	protein_coding	-	-	-	-	-	-	-	2075	-1	-	-	K7LGV4_SOYBN	UPI00029675F5	-
GLYMA10G01901	10:1362254-1362254	G	intron_variant	MODIFIER	Transcript	GLYMA10G01901.1	protein_coding	GLYMA10G01901.1:c.289-101A>C	-	-	-	-	-	-	-	-1	YES	-	K7LGV5_SOYBN	UPI000294C3A5	-
GLYMA10G01910	10:1362254-1362254	G	upstream_gene_variant	MODIFIER	Transcript	GLYMA10G01910.2	protein_coding	-	-	-	-	-	-	-	3408	1	YES	-	K7LGV6_SOYBN	UPI00029596EC	-
GLYMA10G01890	10:1362256-1362256	G	upstream_gene_variant	MODIFIER	Transcript	GLYMA10G01890.2	protein_coding	-	-	-	-	-	-	-	2077	-1	YES	-	K7LGV3_SOYBN	UPI000233C63E	-
GLYMA10G01890	10:1362256-1362256	G	upstream_gene_variant	MODIFIER	Transcript	GLYMA10G01890.3	protein_coding	-	-	-	-	-	-	-	2077	-1	-	-	K7LGV4_SOYBN	UPI00029675F5	-
GLYMA10G01901	10:1362256-1362256	G	intron_variant	MODIFIER	Transcript	GLYMA10G01901.1	protein_coding	GLYMA10G01901.1:c.289-103A>C	-	-	-	-	-	-	-	-1	YES	-	K7LGV5_SOYBN	UPI000294C3A5	-
GLYMA10G01910	10:1362256-1362256	G	upstream_gene_variant	MODIFIER	Transcript	GLYMA10G01910.2	protein_coding	-	-	-	-	-	-	-	3406	1	YES	-	K7LGV6_SOYBN	UPI00029596EC	-
GLYMA10G01940	10:1379090-1379090	A	downstream_gene_variant	MODIFIER	Transcript	GLYMA10G01940.2	protein_coding	-	-	-	-	-	-	-	4180	1	YES	-	K7LGV8_SOYBN	UPI000296CA4C	-
GLYMA10G01950	10:1379090-1379090	A	downstream_gene_variant	MODIFIER	Transcript	GLYMA10G01950.1	protein_coding	-	-	-	-	-	-	-	145	1	YES	-	I1L7S5_SOYBN	UPI000233C645	-
GLYMA10G01940	10:1379093-1379093	T	downstream_gene_variant	MODIFIER	Transcript	GLYMA10G01940.2	protein_coding	-	-	-	-	-	-	-	4183	1	YES	-	K7LGV8_SOYBN	UPI000296CA4C	-
GLYMA10G01950	10:1379093-1379093	T	downstream_gene_variant	MODIFIER	Transcript	GLYMA10G01950.1	protein_coding	-	-	-	-	-	-	-	148	1	YES	-	I1L7S5_SOYBN	UPI000233C645	-
GLYMA10G01950	10:1383581-1383581	T	downstream_gene_variant	MODIFIER	Transcript	GLYMA10G01950.1	protein_coding	-	-	-	-	-	-	-	4636	1	YES	-	I1L7S5_SOYBN	UPI000233C645	-
-	10:1384920-1384920	A	intergenic_variant	MODIFIER	-	-	-	-	-	-	-	-	-	-	-	-	-	-	-	-	-
-	10:1390262-1390262	A	intergenic_variant	MODIFIER	-	-	-	-	-	-	-	-	-	-	-	-	-	-	-	-	-
-	10:1390322-1390322	A	intergenic_variant	MODIFIER	-	-	-	-	-	-	-	-	-	-	-	-	-	-	-	-	-
GLYMA10G01960	10:1398802-1398802	T	downstream_gene_variant	MODIFIER	Transcript	GLYMA10G01960.1	protein_coding	-	-	-	-	-	-	-	8	1	YES	-	I1L7S6_SOYBN	UPI000233C648	-
GLYMA10G02020	10:1428995-1428995	A	upstream_gene_variant	MODIFIER	Transcript	GLYMA10G02020.1	protein_coding	-	-	-	-	-	-	-	3538	1	YES	-	I1L7S7_SOYBN	UPI000294B4E7	-
GLYMA10G02020	10:1428995-1428995	A	upstream_gene_variant	MODIFIER	Transcript	GLYMA10G02020.2	protein_coding	-	-	-	-	-	-	-	3538	1	-	-	K7LGV9_SOYBN	UPI0002957653	-
GLYMA10G02020	10:1429009-1429009	G	upstream_gene_variant	MODIFIER	Transcript	GLYMA10G02020.1	protein_coding	-	-	-	-	-	-	-	3524	1	YES	-	I1L7S7_SOYBN	UPI000294B4E7	-
GLYMA10G02020	10:1429009-1429009	G	upstream_gene_variant	MODIFIER	Transcript	GLYMA10G02020.2	protein_coding	-	-	-	-	-	-	-	3524	1	-	-	K7LGV9_SOYBN	UPI0002957653	-
GLYMA10G02020	10:1429842-1429842	G	upstream_gene_variant	MODIFIER	Transcript	GLYMA10G02020.1	protein_coding	-	-	-	-	-	-	-	2691	1	YES	-	I1L7S7_SOYBN	UPI000294B4E7	-
GLYMA10G02020	10:1429842-1429842	G	upstream_gene_variant	MODIFIER	Transcript	GLYMA10G02020.2	protein_coding	-	-	-	-	-	-	-	2691	1	-	-	K7LGV9_SOYBN	UPI0002957653	-
GLYMA10G02020	10:1439681-1439681	A	downstream_gene_variant	MODIFIER	Transcript	GLYMA10G02020.1	protein_coding	-	-	-	-	-	-	-	852	1	YES	-	I1L7S7_SOYBN	UPI000294B4E7	-
GLYMA10G02020	10:1439681-1439681	A	downstream_gene_variant	MODIFIER	Transcript	GLYMA10G02020.2	protein_coding	-	-	-	-	-	-	-	852	1	-	-	K7LGV9_SOYBN	UPI0002957653	-
GLYMA10G02030	10:1439681-1439681	A	downstream_gene_variant	MODIFIER	Transcript	GLYMA10G02030.1	protein_coding	-	-	-	-	-	-	-	4488	-1	YES	-	I1L7S8_SOYBN	UPI00023C93D7	-
GLYMA10G02030	10:1439681-1439681	A	downstream_gene_variant	MODIFIER	Transcript	GLYMA10G02030.2	protein_coding	-	-	-	-	-	-	-	4488	-1	-	-	K7LGW0_SOYBN	UPI0002949F9E	-
GLYMA10G02030	10:1450131-1450131	T	upstream_gene_variant	MODIFIER	Transcript	GLYMA10G02030.1	protein_coding	-	-	-	-	-	-	-	1341	-1	YES	-	I1L7S8_SOYBN	UPI00023C93D7	-
GLYMA10G02030	10:1450131-1450131	T	upstream_gene_variant	MODIFIER	Transcript	GLYMA10G02030.2	protein_coding	-	-	-	-	-	-	-	1341	-1	-	-	K7LGW0_SOYBN	UPI0002949F9E	-
GLYMA10G02040	10:1450131-1450131	T	upstream_gene_variant	MODIFIER	Transcript	GLYMA10G02040.3	protein_coding	-	-	-	-	-	-	-	3778	1	YES	-	K7LGW1_SOYBN	UPI00023C93D9	-
GLYMA10G02040	10:1450131-1450131	T	upstream_gene_variant	MODIFIER	Transcript	GLYMA10G02040.4	protein_coding	-	-	-	-	-	-	-	3778	1	-	-	K7LGW2_SOYBN	UPI0002966360	-
GLYMA10G02040	10:1464793-1464793	T	downstream_gene_variant	MODIFIER	Transcript	GLYMA10G02040.3	protein_coding	-	-	-	-	-	-	-	3957	1	YES	-	K7LGW1_SOYBN	UPI00023C93D9	-
GLYMA10G02040	10:1464793-1464793	T	downstream_gene_variant	MODIFIER	Transcript	GLYMA10G02040.4	protein_coding	-	-	-	-	-	-	-	4445	1	-	-	K7LGW2_SOYBN	UPI0002966360	-
GLYMA10G02050	10:1464793-1464793	T	5_prime_UTR_variant	MODIFIER	Transcript	GLYMA10G02050.1	protein_coding	GLYMA10G02050.1:c.-41G>A	-	67	-	-	-	-	-	-1	YES	-	C6SXR2_SOYBN	UPI0001B15417	-
GLYMA10G02060	10:1464793-1464793	T	downstream_gene_variant	MODIFIER	Transcript	GLYMA10G02060.1	protein_coding	-	-	-	-	-	-	-	1820	-1	YES	-	C6SY65_SOYBN	UPI0001B1568D	-
GLYMA10G02040	10:1464857-1464857	C	downstream_gene_variant	MODIFIER	Transcript	GLYMA10G02040.3	protein_coding	-	-	-	-	-	-	-	4021	1	YES	-	K7LGW1_SOYBN	UPI00023C93D9	-
GLYMA10G02040	10:1464857-1464857	C	downstream_gene_variant	MODIFIER	Transcript	GLYMA10G02040.4	protein_coding	-	-	-	-	-	-	-	4509	1	-	-	K7LGW2_SOYBN	UPI0002966360	-
GLYMA10G02050	10:1464857-1464857	C	5_prime_UTR_variant	MODIFIER	Transcript	GLYMA10G02050.1	protein_coding	GLYMA10G02050.1:c.-105A>G	-	3	-	-	-	-	-	-1	YES	-	C6SXR2_SOYBN	UPI0001B15417	-
GLYMA10G02060	10:1464857-1464857	C	downstream_gene_variant	MODIFIER	Transcript	GLYMA10G02060.1	protein_coding	-	-	-	-	-	-	-	1756	-1	YES	-	C6SY65_SOYBN	UPI0001B1568D	-
GLYMA10G02060	10:1472849-1472849	T	upstream_gene_variant	MODIFIER	Transcript	GLYMA10G02060.1	protein_coding	-	-	-	-	-	-	-	2804	-1	YES	-	C6SY65_SOYBN	UPI0001B1568D	-
GLYMA10G02080	10:1472849-1472849	T	5_prime_UTR_variant	MODIFIER	Transcript	GLYMA10G02080.1	protein_coding	GLYMA10G02080.1:c.-530C>A	-	9	-	-	-	-	-	-1	YES	-	C6TJ94_SOYBN	UPI0001B165B8	-
GLYMA10G02090	10:1472849-1472849	T	upstream_gene_variant	MODIFIER	Transcript	GLYMA10G02090.2	protein_coding	-	-	-	-	-	-	-	4482	1	YES	-	C6T5T7_SOYBN	UPI0001B15F76	-
GLYMA10G02060	10:1472880-1472880	G	upstream_gene_variant	MODIFIER	Transcript	GLYMA10G02060.1	protein_coding	-	-	-	-	-	-	-	2835	-1	YES	-	C6SY65_SOYBN	UPI0001B1568D	-
GLYMA10G02080	10:1472880-1472880	G	upstream_gene_variant	MODIFIER	Transcript	GLYMA10G02080.1	protein_coding	-	-	-	-	-	-	-	23	-1	YES	-	C6TJ94_SOYBN	UPI0001B165B8	-
GLYMA10G02090	10:1472880-1472880	G	upstream_gene_variant	MODIFIER	Transcript	GLYMA10G02090.2	protein_coding	-	-	-	-	-	-	-	4451	1	YES	-	C6T5T7_SOYBN	UPI0001B15F76	-
GLYMA10G02090	10:1477920-1477920	A	intron_variant	MODIFIER	Transcript	GLYMA10G02090.2	protein_coding	GLYMA10G02090.2:c.281-132T>A	-	-	-	-	-	-	-	1	YES	-	C6T5T7_SOYBN	UPI0001B15F76	-
GLYMA10G02100	10:1477920-1477920	A	upstream_gene_variant	MODIFIER	Transcript	GLYMA10G02100.1	protein_coding	-	-	-	-	-	-	-	2607	1	YES	-	I1L7T5_SOYBN	UPI000233C7DC	-
GLYMA10G02090	10:1481204-1481204	A	downstream_gene_variant	MODIFIER	Transcript	GLYMA10G02090.2	protein_coding	-	-	-	-	-	-	-	2433	1	YES	-	C6T5T7_SOYBN	UPI0001B15F76	-
GLYMA10G02100	10:1481204-1481204	A	3_prime_UTR_variant	MODIFIER	Transcript	GLYMA10G02100.1	protein_coding	GLYMA10G02100.1:c.*7T>A	-	565	-	-	-	-	-	1	YES	-	I1L7T5_SOYBN	UPI000233C7DC	-
GLYMA10G02111	10:1481204-1481204	A	downstream_gene_variant	MODIFIER	Transcript	GLYMA10G02111.1	protein_coding	-	-	-	-	-	-	-	3527	-1	YES	-	K7LGW4_SOYBN	UPI000294F037	-
GLYMA10G02120	10:1481204-1481204	A	downstream_gene_variant	MODIFIER	Transcript	GLYMA10G02120.2	protein_coding	-	-	-	-	-	-	-	4743	-1	YES	-	K7LGW5_SOYBN	UPI000296A619	-
GLYMA10G02130	10:1497442-1497442	A	upstream_gene_variant	MODIFIER	Transcript	GLYMA10G02130.1	protein_coding	-	-	-	-	-	-	-	3480	-1	YES	-	I1L7T7_SOYBN	UPI000233C4FD	-
GLYMA10G02140	10:1497442-1497442	A	downstream_gene_variant	MODIFIER	Transcript	GLYMA10G02140.2	protein_coding	-	-	-	-	-	-	-	4548	-1	YES	-	K7LGW6_SOYBN	UPI000296207C	-
GLYMA10G02140	10:1504131-1504131	A	intron_variant	MODIFIER	Transcript	GLYMA10G02140.2	protein_coding	GLYMA10G02140.2:c.895+695C>T	-	-	-	-	-	-	-	-1	YES	-	K7LGW6_SOYBN	UPI000296207C	-
GLYMA10G02140	10:1505305-1505305	A	intron_variant	MODIFIER	Transcript	GLYMA10G02140.2	protein_coding	GLYMA10G02140.2:c.734+148A>T	-	-	-	-	-	-	-	-1	YES	-	K7LGW6_SOYBN	UPI000296207C	-
GLYMA10G02140	10:1509870-1509870	A	upstream_gene_variant	MODIFIER	Transcript	GLYMA10G02140.2	protein_coding	-	-	-	-	-	-	-	3684	-1	YES	-	K7LGW6_SOYBN	UPI000296207C	-
GLYMA10G02160	10:1509870-1509870	A	upstream_gene_variant	MODIFIER	Transcript	GLYMA10G02160.1	protein_coding	-	-	-	-	-	-	-	2369	1	YES	-	I1L7T9_SOYBN	UPI000233C500	-
GLYMA10G02170	10:1523840-1523840	C	upstream_gene_variant	MODIFIER	Transcript	GLYMA10G02170.1	protein_coding	-	-	-	-	-	-	-	4278	-1	YES	-	I1L7U0_SOYBN	UPI00029568F7	-
GLYMA10G02180	10:1523840-1523840	C	3_prime_UTR_variant	MODIFIER	Transcript	GLYMA10G02180.1	protein_coding	GLYMA10G02180.1:c.*332T>C	-	959	-	-	-	-	-	1	YES	-	C6T0U9_SOYBN	UPI0001B155D2	-
GLYMA10G02190	10:1523840-1523840	C	upstream_gene_variant	MODIFIER	Transcript	GLYMA10G02190.1	protein_coding	-	-	-	-	-	-	-	3135	1	YES	-	I1L7U2_SOYBN	UPI000233CAC9	-
GLYMA10G02170	10:1524355-1524355	A	upstream_gene_variant	MODIFIER	Transcript	GLYMA10G02170.1	protein_coding	-	-	-	-	-	-	-	4793	-1	YES	-	I1L7U0_SOYBN	UPI00029568F7	-
GLYMA10G02180	10:1524355-1524355	A	downstream_gene_variant	MODIFIER	Transcript	GLYMA10G02180.1	protein_coding	-	-	-	-	-	-	-	405	1	YES	-	C6T0U9_SOYBN	UPI0001B155D2	-
GLYMA10G02190	10:1524355-1524355	A	upstream_gene_variant	MODIFIER	Transcript	GLYMA10G02190.1	protein_coding	-	-	-	-	-	-	-	2620	1	YES	-	I1L7U2_SOYBN	UPI000233CAC9	-
GLYMA10G02210	10:1533920-1533920	T	intron_variant	MODIFIER	Transcript	GLYMA10G02210.1	protein_coding	GLYMA10G02210.1:c.75-70G>A	-	-	-	-	-	-	-	-1	YES	-	C6SZ33_SOYBN	UPI000189D67D	-
GLYMA10G02210	10:1533955-1533955	T	intron_variant	MODIFIER	Transcript	GLYMA10G02210.1	protein_coding	GLYMA10G02210.1:c.75-105T>A	-	-	-	-	-	-	-	-1	YES	-	C6SZ33_SOYBN	UPI000189D67D	-
GLYMA10G02210	10:1534093-1534093	G	intron_variant	MODIFIER	Transcript	GLYMA10G02210.1	protein_coding	GLYMA10G02210.1:c.75-243A>C	-	-	-	-	-	-	-	-1	YES	-	C6SZ33_SOYBN	UPI000189D67D	-
GLYMA10G02210	10:1534959-1534959	T	upstream_gene_variant	MODIFIER	Transcript	GLYMA10G02210.1	protein_coding	-	-	-	-	-	-	-	230	-1	YES	-	C6SZ33_SOYBN	UPI000189D67D	-
GLYMA10G02220	10:1534959-1534959	T	upstream_gene_variant	MODIFIER	Transcript	GLYMA10G02220.2	protein_coding	-	-	-	-	-	-	-	4263	1	YES	-	K7LGW7_SOYBN	UPI000294B402	-
GLYMA10G02210	10:1538159-1538159	A	upstream_gene_variant	MODIFIER	Transcript	GLYMA10G02210.1	protein_coding	-	-	-	-	-	-	-	3430	-1	YES	-	C6SZ33_SOYBN	UPI000189D67D	-
GLYMA10G02220	10:1538159-1538159	A	upstream_gene_variant	MODIFIER	Transcript	GLYMA10G02220.2	protein_coding	-	-	-	-	-	-	-	1063	1	YES	-	K7LGW7_SOYBN	UPI000294B402	-
GLYMA10G02210	10:1538217-1538217	A	upstream_gene_variant	MODIFIER	Transcript	GLYMA10G02210.1	protein_coding	-	-	-	-	-	-	-	3488	-1	YES	-	C6SZ33_SOYBN	UPI000189D67D	-
GLYMA10G02220	10:1538217-1538217	A	upstream_gene_variant	MODIFIER	Transcript	GLYMA10G02220.2	protein_coding	-	-	-	-	-	-	-	1005	1	YES	-	K7LGW7_SOYBN	UPI000294B402	-
GLYMA10G02250	10:1582046-1582046	T	upstream_gene_variant	MODIFIER	Transcript	GLYMA10G02250.1	protein_coding	-	-	-	-	-	-	-	4428	-1	YES	-	I1L7U8_SOYBN	UPI00023C956D	-
GLYMA10G02260	10:1582046-1582046	T	upstream_gene_variant	MODIFIER	Transcript	GLYMA10G02260.1	protein_coding	-	-	-	-	-	-	-	455	-1	YES	-	I1L7U9_SOYBN	UPI000295A23F	-
GLYMA10G02270	10:1582046-1582046	T	downstream_gene_variant	MODIFIER	Transcript	GLYMA10G02270.1	protein_coding	-	-	-	-	-	-	-	4406	-1	YES	-	C6SVK2_SOYBN	UPI0001B1574D	-
GLYMA10G02270	10:1587465-1587465	T	intron_variant	MODIFIER	Transcript	GLYMA10G02270.1	protein_coding	GLYMA10G02270.1:c.216-546T>A	-	-	-	-	-	-	-	-1	YES	-	C6SVK2_SOYBN	UPI0001B1574D	-
GLYMA10G02281	10:1587465-1587465	T	upstream_gene_variant	MODIFIER	Transcript	GLYMA10G02281.1	protein_coding	-	-	-	-	-	-	-	1240	1	YES	-	K7LGW8_SOYBN	UPI000233CDC5	-
GLYMA10G02290	10:1602577-1602577	A	upstream_gene_variant	MODIFIER	Transcript	GLYMA10G02290.1	protein_coding	-	-	-	-	-	-	-	4825	-1	YES	-	I1L7V1_SOYBN	UPI000233CC5B	-
GLYMA10G02290	10:1602577-1602577	A	upstream_gene_variant	MODIFIER	Transcript	GLYMA10G02290.2	protein_coding	-	-	-	-	-	-	-	4825	-1	-	-	I1L7V2_SOYBN	UPI00023C9570	-
GLYMA10G02290	10:1602583-1602583	A	upstream_gene_variant	MODIFIER	Transcript	GLYMA10G02290.1	protein_coding	-	-	-	-	-	-	-	4831	-1	YES	-	I1L7V1_SOYBN	UPI000233CC5B	-
GLYMA10G02290	10:1602583-1602583	A	upstream_gene_variant	MODIFIER	Transcript	GLYMA10G02290.2	protein_coding	-	-	-	-	-	-	-	4831	-1	-	-	I1L7V2_SOYBN	UPI00023C9570	-
GLYMA10G02290	10:1602594-1602594	A	upstream_gene_variant	MODIFIER	Transcript	GLYMA10G02290.1	protein_coding	-	-	-	-	-	-	-	4842	-1	YES	-	I1L7V1_SOYBN	UPI000233CC5B	-
GLYMA10G02290	10:1602594-1602594	A	upstream_gene_variant	MODIFIER	Transcript	GLYMA10G02290.2	protein_coding	-	-	-	-	-	-	-	4842	-1	-	-	I1L7V2_SOYBN	UPI00023C9570	-
GLYMA10G02290	10:1602637-1602637	A	upstream_gene_variant	MODIFIER	Transcript	GLYMA10G02290.1	protein_coding	-	-	-	-	-	-	-	4885	-1	YES	-	I1L7V1_SOYBN	UPI000233CC5B	-
GLYMA10G02290	10:1602637-1602637	A	upstream_gene_variant	MODIFIER	Transcript	GLYMA10G02290.2	protein_coding	-	-	-	-	-	-	-	4885	-1	-	-	I1L7V2_SOYBN	UPI00023C9570	-
-	10:1603105-1603105	A	intergenic_variant	MODIFIER	-	-	-	-	-	-	-	-	-	-	-	-	-	-	-	-	-
-	10:1604924-1604924	C	intergenic_variant	MODIFIER	-	-	-	-	-	-	-	-	-	-	-	-	-	-	-	-	-
-	10:1604928-1604928	A	intergenic_variant	MODIFIER	-	-	-	-	-	-	-	-	-	-	-	-	-	-	-	-	-
GLYMA10G02310	10:1606043-1606043	A	downstream_gene_variant	MODIFIER	Transcript	GLYMA10G02310.1	protein_coding	-	-	-	-	-	-	-	4562	-1	YES	-	C6SWM9_SOYBN	UPI0001B14FEF	-
GLYMA10G02310	10:1607474-1607474	C	downstream_gene_variant	MODIFIER	Transcript	GLYMA10G02310.1	protein_coding	-	-	-	-	-	-	-	3131	-1	YES	-	C6SWM9_SOYBN	UPI0001B14FEF	-
GLYMA10G02320	10:1607474-1607474	C	upstream_gene_variant	MODIFIER	Transcript	GLYMA10G02320.1	protein_coding	-	-	-	-	-	-	-	4775	1	YES	-	K7LGW9_SOYBN	UPI0002966681	-
GLYMA10G02330	10:1607474-1607474	C	downstream_gene_variant	MODIFIER	Transcript	GLYMA10G02330.2	protein_coding	-	-	-	-	-	-	-	4755	-1	YES	-	K7LGX0_SOYBN	UPI0002968142	-
GLYMA10G02380	10:1651312-1651312	C	upstream_gene_variant	MODIFIER	Transcript	GLYMA10G02380.1	protein_coding	-	-	-	-	-	-	-	507	-1	YES	-	-	UPI0001890C50	-
GLYMA10G02390	10:1651312-1651312	C	downstream_gene_variant	MODIFIER	Transcript	GLYMA10G02390.2	protein_coding	-	-	-	-	-	-	-	818	-1	YES	-	K7LGX1_SOYBN	UPI000233C505	-
GLYMA10G02390	10:1651312-1651312	C	downstream_gene_variant	MODIFIER	Transcript	GLYMA10G02390.3	protein_coding	-	-	-	-	-	-	-	818	-1	-	-	K7LGX2_SOYBN	UPI000295DE73	-
GLYMA10G02390	10:1651312-1651312	C	downstream_gene_variant	MODIFIER	Transcript	GLYMA10G02390.4	protein_coding	-	-	-	-	-	-	-	818	-1	-	-	K7LGX3_SOYBN	UPI000294F76F	-
GLYMA10G02451	10:1727486-1727486	T	upstream_gene_variant	MODIFIER	Transcript	GLYMA10G02451.1	protein_coding	-	-	-	-	-	-	-	4416	-1	YES	-	C6T322_SOYBN	UPI0001B15306	-
GLYMA10G02460	10:1727486-1727486	T	downstream_gene_variant	MODIFIER	Transcript	GLYMA10G02460.1	protein_coding	-	-	-	-	-	-	-	4144	-1	YES	-	I1L7W8_SOYBN	UPI000233D0D4	-
GLYMA10G02451	10:1727581-1727581	A	upstream_gene_variant	MODIFIER	Transcript	GLYMA10G02451.1	protein_coding	-	-	-	-	-	-	-	4511	-1	YES	-	C6T322_SOYBN	UPI0001B15306	-
GLYMA10G02460	10:1727581-1727581	A	downstream_gene_variant	MODIFIER	Transcript	GLYMA10G02460.1	protein_coding	-	-	-	-	-	-	-	4049	-1	YES	-	I1L7W8_SOYBN	UPI000233D0D4	-
GLYMA10G02460	10:1728652-1728652	G	downstream_gene_variant	MODIFIER	Transcript	GLYMA10G02460.1	protein_coding	-	-	-	-	-	-	-	2978	-1	YES	-	I1L7W8_SOYBN	UPI000233D0D4	-
GLYMA10G02460	10:1728943-1728943	G	downstream_gene_variant	MODIFIER	Transcript	GLYMA10G02460.1	protein_coding	-	-	-	-	-	-	-	2687	-1	YES	-	I1L7W8_SOYBN	UPI000233D0D4	-
GLYMA10G02460	10:1735897-1735897	G	upstream_gene_variant	MODIFIER	Transcript	GLYMA10G02460.1	protein_coding	-	-	-	-	-	-	-	2886	-1	YES	-	I1L7W8_SOYBN	UPI000233D0D4	-
GLYMA10G02470	10:1735897-1735897	G	upstream_gene_variant	MODIFIER	Transcript	GLYMA10G02470.2	protein_coding	-	-	-	-	-	-	-	689	1	YES	-	K7LGX6_SOYBN	UPI0002958E13	-
GLYMA10G02460	10:1736915-1736915	A	upstream_gene_variant	MODIFIER	Transcript	GLYMA10G02460.1	protein_coding	-	-	-	-	-	-	-	3904	-1	YES	-	I1L7W8_SOYBN	UPI000233D0D4	-
GLYMA10G02470	10:1736915-1736915	A	intron_variant	MODIFIER	Transcript	GLYMA10G02470.2	protein_coding	GLYMA10G02470.2:c.100+230T>A	-	-	-	-	-	-	-	1	YES	-	K7LGX6_SOYBN	UPI0002958E13	-
GLYMA10G02520	10:1769929-1769929	G	intron_variant	MODIFIER	Transcript	GLYMA10G02520.1	protein_coding	GLYMA10G02520.1:c.1129+272A>C	-	-	-	-	-	-	-	-1	YES	-	I1L7X1_SOYBN	UPI000233D233	-
GLYMA10G02526	10:1769929-1769929	G	downstream_gene_variant	MODIFIER	Transcript	GLYMA10G02526.1	protein_coding	-	-	-	-	-	-	-	1280	1	YES	-	K7LGX8_SOYBN	UPI0002963960	-
GLYMA10G02533	10:1769929-1769929	G	downstream_gene_variant	MODIFIER	Transcript	GLYMA10G02533.1	protein_coding	-	-	-	-	-	-	-	443	1	YES	-	K7LGX9_SOYBN	UPI000296E33A	-
GLYMA10G02520	10:1774285-1774285	T	missense_variant	MODERATE	Transcript	GLYMA10G02520.1	protein_coding	GLYMA10G02520.1:c.167G>A	GLYMA10G02520.1:p.Gly56Asp	347	167	56	G/D	gGt/gAt	-	-1	YES	-	I1L7X1_SOYBN	UPI000233D233	Low_complexity_(Seg):seg,PANTHER:PTHR11562,PANTHER:PTHR11562:SF18
GLYMA10G02533	10:1774285-1774285	T	downstream_gene_variant	MODIFIER	Transcript	GLYMA10G02533.1	protein_coding	-	-	-	-	-	-	-	4799	1	YES	-	K7LGX9_SOYBN	UPI000296E33A	-
GLYMA10G02540	10:1774285-1774285	T	upstream_gene_variant	MODIFIER	Transcript	GLYMA10G02540.1	protein_coding	-	-	-	-	-	-	-	3548	1	YES	-	I1L7X2_SOYBN	UPI00023C98A7	-
GLYMA10G02520	10:1775561-1775561	T	upstream_gene_variant	MODIFIER	Transcript	GLYMA10G02520.1	protein_coding	-	-	-	-	-	-	-	930	-1	YES	-	I1L7X1_SOYBN	UPI000233D233	-
GLYMA10G02540	10:1775561-1775561	T	upstream_gene_variant	MODIFIER	Transcript	GLYMA10G02540.1	protein_coding	-	-	-	-	-	-	-	2272	1	YES	-	I1L7X2_SOYBN	UPI00023C98A7	-
GLYMA10G02520	10:1776004-1776004	A	upstream_gene_variant	MODIFIER	Transcript	GLYMA10G02520.1	protein_coding	-	-	-	-	-	-	-	1373	-1	YES	-	I1L7X1_SOYBN	UPI000233D233	-
GLYMA10G02540	10:1776004-1776004	A	upstream_gene_variant	MODIFIER	Transcript	GLYMA10G02540.1	protein_coding	-	-	-	-	-	-	-	1829	1	YES	-	I1L7X2_SOYBN	UPI00023C98A7	-
GLYMA10G02520	10:1776033-1776033	T	upstream_gene_variant	MODIFIER	Transcript	GLYMA10G02520.1	protein_coding	-	-	-	-	-	-	-	1402	-1	YES	-	I1L7X1_SOYBN	UPI000233D233	-
GLYMA10G02540	10:1776033-1776033	T	upstream_gene_variant	MODIFIER	Transcript	GLYMA10G02540.1	protein_coding	-	-	-	-	-	-	-	1800	1	YES	-	I1L7X2_SOYBN	UPI00023C98A7	-
GLYMA10G02540	10:1785501-1785501	T	downstream_gene_variant	MODIFIER	Transcript	GLYMA10G02540.1	protein_coding	-	-	-	-	-	-	-	3639	1	YES	-	I1L7X2_SOYBN	UPI00023C98A7	-
GLYMA10G02550	10:1785501-1785501	T	intron_variant	MODIFIER	Transcript	GLYMA10G02550.1	protein_coding	GLYMA10G02550.1:c.711+40A>T	-	-	-	-	-	-	-	1	YES	-	I1L7X3_SOYBN	UPI00023C98AA	-
GLYMA10G02550	10:1785501-1785501	T	intron_variant	MODIFIER	Transcript	GLYMA10G02550.3	protein_coding	GLYMA10G02550.3:c.711+40A>T	-	-	-	-	-	-	-	1	-	-	K7LGY1_SOYBN	UPI00023C98AB	-
GLYMA10G02550	10:1785501-1785501	T	intron_variant	MODIFIER	Transcript	GLYMA10G02550.4	protein_coding	GLYMA10G02550.4:c.711+40A>T	-	-	-	-	-	-	-	1	-	-	K7LGY1_SOYBN	UPI00023C98AB	-
GLYMA10G02550	10:1785501-1785501	T	intron_variant	MODIFIER	Transcript	GLYMA10G02550.5	protein_coding	GLYMA10G02550.5:c.711+40A>T	-	-	-	-	-	-	-	1	-	-	K7LGY2_SOYBN	UPI000295C69F	-
GLYMA10G02540	10:1785502-1785502	T	downstream_gene_variant	MODIFIER	Transcript	GLYMA10G02540.1	protein_coding	-	-	-	-	-	-	-	3640	1	YES	-	I1L7X2_SOYBN	UPI00023C98A7	-
GLYMA10G02550	10:1785502-1785502	T	intron_variant	MODIFIER	Transcript	GLYMA10G02550.1	protein_coding	GLYMA10G02550.1:c.711+41C>T	-	-	-	-	-	-	-	1	YES	-	I1L7X3_SOYBN	UPI00023C98AA	-
GLYMA10G02550	10:1785502-1785502	T	intron_variant	MODIFIER	Transcript	GLYMA10G02550.3	protein_coding	GLYMA10G02550.3:c.711+41C>T	-	-	-	-	-	-	-	1	-	-	K7LGY1_SOYBN	UPI00023C98AB	-
GLYMA10G02550	10:1785502-1785502	T	intron_variant	MODIFIER	Transcript	GLYMA10G02550.4	protein_coding	GLYMA10G02550.4:c.711+41C>T	-	-	-	-	-	-	-	1	-	-	K7LGY1_SOYBN	UPI00023C98AB	-
GLYMA10G02550	10:1785502-1785502	T	intron_variant	MODIFIER	Transcript	GLYMA10G02550.5	protein_coding	GLYMA10G02550.5:c.711+41C>T	-	-	-	-	-	-	-	1	-	-	K7LGY2_SOYBN	UPI000295C69F	-
GLYMA10G02540	10:1785503-1785503	T	downstream_gene_variant	MODIFIER	Transcript	GLYMA10G02540.1	protein_coding	-	-	-	-	-	-	-	3641	1	YES	-	I1L7X2_SOYBN	UPI00023C98A7	-
GLYMA10G02550	10:1785503-1785503	T	intron_variant	MODIFIER	Transcript	GLYMA10G02550.1	protein_coding	GLYMA10G02550.1:c.711+42A>T	-	-	-	-	-	-	-	1	YES	-	I1L7X3_SOYBN	UPI00023C98AA	-
GLYMA10G02550	10:1785503-1785503	T	intron_variant	MODIFIER	Transcript	GLYMA10G02550.3	protein_coding	GLYMA10G02550.3:c.711+42A>T	-	-	-	-	-	-	-	1	-	-	K7LGY1_SOYBN	UPI00023C98AB	-
GLYMA10G02550	10:1785503-1785503	T	intron_variant	MODIFIER	Transcript	GLYMA10G02550.4	protein_coding	GLYMA10G02550.4:c.711+42A>T	-	-	-	-	-	-	-	1	-	-	K7LGY1_SOYBN	UPI00023C98AB	-
GLYMA10G02550	10:1785503-1785503	T	intron_variant	MODIFIER	Transcript	GLYMA10G02550.5	protein_coding	GLYMA10G02550.5:c.711+42A>T	-	-	-	-	-	-	-	1	-	-	K7LGY2_SOYBN	UPI000295C69F	-
GLYMA10G02550	10:1790276-1790276	A	downstream_gene_variant	MODIFIER	Transcript	GLYMA10G02550.1	protein_coding	-	-	-	-	-	-	-	2012	1	YES	-	I1L7X3_SOYBN	UPI00023C98AA	-
GLYMA10G02550	10:1790276-1790276	A	downstream_gene_variant	MODIFIER	Transcript	GLYMA10G02550.3	protein_coding	-	-	-	-	-	-	-	1970	1	-	-	K7LGY1_SOYBN	UPI00023C98AB	-
GLYMA10G02550	10:1790276-1790276	A	downstream_gene_variant	MODIFIER	Transcript	GLYMA10G02550.4	protein_coding	-	-	-	-	-	-	-	2012	1	-	-	K7LGY1_SOYBN	UPI00023C98AB	-
GLYMA10G02550	10:1790276-1790276	A	downstream_gene_variant	MODIFIER	Transcript	GLYMA10G02550.5	protein_coding	-	-	-	-	-	-	-	2012	1	-	-	K7LGY2_SOYBN	UPI000295C69F	-
GLYMA10G02560	10:1790276-1790276	A	upstream_gene_variant	MODIFIER	Transcript	GLYMA10G02560.2	protein_coding	-	-	-	-	-	-	-	4769	1	YES	-	K7LGY3_SOYBN	UPI000233D396	-
GLYMA10G02550	10:1792297-1792297	C	downstream_gene_variant	MODIFIER	Transcript	GLYMA10G02550.1	protein_coding	-	-	-	-	-	-	-	4033	1	YES	-	I1L7X3_SOYBN	UPI00023C98AA	-
GLYMA10G02550	10:1792297-1792297	C	downstream_gene_variant	MODIFIER	Transcript	GLYMA10G02550.3	protein_coding	-	-	-	-	-	-	-	3991	1	-	-	K7LGY1_SOYBN	UPI00023C98AB	-
GLYMA10G02550	10:1792297-1792297	C	downstream_gene_variant	MODIFIER	Transcript	GLYMA10G02550.4	protein_coding	-	-	-	-	-	-	-	4033	1	-	-	K7LGY1_SOYBN	UPI00023C98AB	-
GLYMA10G02550	10:1792297-1792297	C	downstream_gene_variant	MODIFIER	Transcript	GLYMA10G02550.5	protein_coding	-	-	-	-	-	-	-	4033	1	-	-	K7LGY2_SOYBN	UPI000295C69F	-
GLYMA10G02560	10:1792297-1792297	C	upstream_gene_variant	MODIFIER	Transcript	GLYMA10G02560.2	protein_coding	-	-	-	-	-	-	-	2748	1	YES	-	K7LGY3_SOYBN	UPI000233D396	-
GLYMA10G02550	10:1792331-1792331	A	downstream_gene_variant	MODIFIER	Transcript	GLYMA10G02550.1	protein_coding	-	-	-	-	-	-	-	4067	1	YES	-	I1L7X3_SOYBN	UPI00023C98AA	-
GLYMA10G02550	10:1792331-1792331	A	downstream_gene_variant	MODIFIER	Transcript	GLYMA10G02550.3	protein_coding	-	-	-	-	-	-	-	4025	1	-	-	K7LGY1_SOYBN	UPI00023C98AB	-
GLYMA10G02550	10:1792331-1792331	A	downstream_gene_variant	MODIFIER	Transcript	GLYMA10G02550.4	protein_coding	-	-	-	-	-	-	-	4067	1	-	-	K7LGY1_SOYBN	UPI00023C98AB	-
GLYMA10G02550	10:1792331-1792331	A	downstream_gene_variant	MODIFIER	Transcript	GLYMA10G02550.5	protein_coding	-	-	-	-	-	-	-	4067	1	-	-	K7LGY2_SOYBN	UPI000295C69F	-
GLYMA10G02560	10:1792331-1792331	A	upstream_gene_variant	MODIFIER	Transcript	GLYMA10G02560.2	protein_coding	-	-	-	-	-	-	-	2714	1	YES	-	K7LGY3_SOYBN	UPI000233D396	-
GLYMA10G02550	10:1792808-1792808	G	downstream_gene_variant	MODIFIER	Transcript	GLYMA10G02550.1	protein_coding	-	-	-	-	-	-	-	4544	1	YES	-	I1L7X3_SOYBN	UPI00023C98AA	-
GLYMA10G02550	10:1792808-1792808	G	downstream_gene_variant	MODIFIER	Transcript	GLYMA10G02550.3	protein_coding	-	-	-	-	-	-	-	4502	1	-	-	K7LGY1_SOYBN	UPI00023C98AB	-
GLYMA10G02550	10:1792808-1792808	G	downstream_gene_variant	MODIFIER	Transcript	GLYMA10G02550.4	protein_coding	-	-	-	-	-	-	-	4544	1	-	-	K7LGY1_SOYBN	UPI00023C98AB	-
GLYMA10G02550	10:1792808-1792808	G	downstream_gene_variant	MODIFIER	Transcript	GLYMA10G02550.5	protein_coding	-	-	-	-	-	-	-	4544	1	-	-	K7LGY2_SOYBN	UPI000295C69F	-
GLYMA10G02560	10:1792808-1792808	G	upstream_gene_variant	MODIFIER	Transcript	GLYMA10G02560.2	protein_coding	-	-	-	-	-	-	-	2237	1	YES	-	K7LGY3_SOYBN	UPI000233D396	-
GLYMA10G02550	10:1792861-1792861	T	downstream_gene_variant	MODIFIER	Transcript	GLYMA10G02550.1	protein_coding	-	-	-	-	-	-	-	4597	1	YES	-	I1L7X3_SOYBN	UPI00023C98AA	-
GLYMA10G02550	10:1792861-1792861	T	downstream_gene_variant	MODIFIER	Transcript	GLYMA10G02550.3	protein_coding	-	-	-	-	-	-	-	4555	1	-	-	K7LGY1_SOYBN	UPI00023C98AB	-
GLYMA10G02550	10:1792861-1792861	T	downstream_gene_variant	MODIFIER	Transcript	GLYMA10G02550.4	protein_coding	-	-	-	-	-	-	-	4597	1	-	-	K7LGY1_SOYBN	UPI00023C98AB	-
GLYMA10G02550	10:1792861-1792861	T	downstream_gene_variant	MODIFIER	Transcript	GLYMA10G02550.5	protein_coding	-	-	-	-	-	-	-	4597	1	-	-	K7LGY2_SOYBN	UPI000295C69F	-
GLYMA10G02560	10:1792861-1792861	T	upstream_gene_variant	MODIFIER	Transcript	GLYMA10G02560.2	protein_coding	-	-	-	-	-	-	-	2184	1	YES	-	K7LGY3_SOYBN	UPI000233D396	-
GLYMA10G02560	10:1794238-1794238	A	upstream_gene_variant	MODIFIER	Transcript	GLYMA10G02560.2	protein_coding	-	-	-	-	-	-	-	807	1	YES	-	K7LGY3_SOYBN	UPI000233D396	-
GLYMA10G02560	10:1800120-1800120	T	3_prime_UTR_variant	MODIFIER	Transcript	GLYMA10G02560.2	protein_coding	GLYMA10G02560.2:c.*38G>T	-	2418	-	-	-	-	-	1	YES	-	K7LGY3_SOYBN	UPI000233D396	-
GLYMA10G02570	10:1800120-1800120	T	downstream_gene_variant	MODIFIER	Transcript	GLYMA10G02570.1	protein_coding	-	-	-	-	-	-	-	4383	-1	YES	-	I1L7X6_SOYBN	UPI00023C98AF	-
GLYMA10G02560	10:1800121-1800121	A	3_prime_UTR_variant	MODIFIER	Transcript	GLYMA10G02560.2	protein_coding	GLYMA10G02560.2:c.*39T>A	-	2419	-	-	-	-	-	1	YES	-	K7LGY3_SOYBN	UPI000233D396	-
GLYMA10G02570	10:1800121-1800121	A	downstream_gene_variant	MODIFIER	Transcript	GLYMA10G02570.1	protein_coding	-	-	-	-	-	-	-	4382	-1	YES	-	I1L7X6_SOYBN	UPI00023C98AF	-
GLYMA10G02560	10:1801623-1801623	A	downstream_gene_variant	MODIFIER	Transcript	GLYMA10G02560.2	protein_coding	-	-	-	-	-	-	-	1275	1	YES	-	K7LGY3_SOYBN	UPI000233D396	-
GLYMA10G02570	10:1801623-1801623	A	downstream_gene_variant	MODIFIER	Transcript	GLYMA10G02570.1	protein_coding	-	-	-	-	-	-	-	2880	-1	YES	-	I1L7X6_SOYBN	UPI00023C98AF	-
GLYMA10G02600	10:1833134-1833134	A	downstream_gene_variant	MODIFIER	Transcript	GLYMA10G02600.1	protein_coding	-	-	-	-	-	-	-	2810	1	YES	-	C6SX02_SOYBN	UPI0001B15152	-
GLYMA10G02621	10:1849537-1849537	A	5_prime_UTR_variant	MODIFIER	Transcript	GLYMA10G02621.1	protein_coding	GLYMA10G02621.1:c.-566G>A	-	56	-	-	-	-	-	1	YES	-	K7LGY4_SOYBN	UPI0001BA46ED	-
GLYMA10G02621	10:1855867-1855867	A	downstream_gene_variant	MODIFIER	Transcript	GLYMA10G02621.1	protein_coding	-	-	-	-	-	-	-	3113	1	YES	-	K7LGY4_SOYBN	UPI0001BA46ED	-
GLYMA10G02630	10:1855867-1855867	A	downstream_gene_variant	MODIFIER	Transcript	GLYMA10G02630.2	protein_coding	-	-	-	-	-	-	-	4364	-1	YES	-	K7LGY5_SOYBN	UPI000233D510	-
GLYMA10G02630	10:1864269-1864269	T	upstream_gene_variant	MODIFIER	Transcript	GLYMA10G02630.1	protein_coding	-	-	-	-	-	-	-	259	-1	-	-	I1L7Y2_SOYBN	UPI00023C9A1C	-
GLYMA10G02630	10:1864269-1864269	T	upstream_gene_variant	MODIFIER	Transcript	GLYMA10G02630.2	protein_coding	-	-	-	-	-	-	-	207	-1	YES	-	K7LGY5_SOYBN	UPI000233D510	-
GLYMA10G02630	10:1864275-1864275	G	upstream_gene_variant	MODIFIER	Transcript	GLYMA10G02630.1	protein_coding	-	-	-	-	-	-	-	265	-1	-	-	I1L7Y2_SOYBN	UPI00023C9A1C	-
GLYMA10G02630	10:1864275-1864275	G	upstream_gene_variant	MODIFIER	Transcript	GLYMA10G02630.2	protein_coding	-	-	-	-	-	-	-	213	-1	YES	-	K7LGY5_SOYBN	UPI000233D510	-
GLYMA10G02630	10:1866900-1866900	C	upstream_gene_variant	MODIFIER	Transcript	GLYMA10G02630.1	protein_coding	-	-	-	-	-	-	-	2890	-1	-	-	I1L7Y2_SOYBN	UPI00023C9A1C	-
GLYMA10G02630	10:1866900-1866900	C	upstream_gene_variant	MODIFIER	Transcript	GLYMA10G02630.2	protein_coding	-	-	-	-	-	-	-	2838	-1	YES	-	K7LGY5_SOYBN	UPI000233D510	-
-	10:1869427-1869427	A	intergenic_variant	MODIFIER	-	-	-	-	-	-	-	-	-	-	-	-	-	-	-	-	-
-	10:1869828-1869828	T	intergenic_variant	MODIFIER	-	-	-	-	-	-	-	-	-	-	-	-	-	-	-	-	-
-	10:1872783-1872783	A	intergenic_variant	MODIFIER	-	-	-	-	-	-	-	-	-	-	-	-	-	-	-	-	-
-	10:1881356-1881356	A	intergenic_variant	MODIFIER	-	-	-	-	-	-	-	-	-	-	-	-	-	-	-	-	-
-	10:1882096-1882096	C	intergenic_variant	MODIFIER	-	-	-	-	-	-	-	-	-	-	-	-	-	-	-	-	-
-	10:1882493-1882493	C	intergenic_variant	MODIFIER	-	-	-	-	-	-	-	-	-	-	-	-	-	-	-	-	-
GLYMA10G02640	10:1886049-1886049	C	upstream_gene_variant	MODIFIER	Transcript	GLYMA10G02640.1	protein_coding	-	-	-	-	-	-	-	2560	1	-	-	I1L7Y3_SOYBN	UPI0002952B3F	-
GLYMA10G02640	10:1886049-1886049	C	upstream_gene_variant	MODIFIER	Transcript	GLYMA10G02640.2	protein_coding	-	-	-	-	-	-	-	2605	1	YES	-	K7LGY6_SOYBN	UPI000295E543	-
GLYMA10G02640	10:1886049-1886049	C	upstream_gene_variant	MODIFIER	Transcript	GLYMA10G02640.3	protein_coding	-	-	-	-	-	-	-	2560	1	-	-	K7LGY7_SOYBN	UPI000295CA26	-
GLYMA10G02695	10:1924158-1924158	G	downstream_gene_variant	MODIFIER	Transcript	GLYMA10G02695.1	protein_coding	-	-	-	-	-	-	-	4152	1	YES	-	K7LGY9_SOYBN	UPI00029566B4	-
GLYMA10G02700	10:1924158-1924158	G	5_prime_UTR_variant	MODIFIER	Transcript	GLYMA10G02700.1	protein_coding	GLYMA10G02700.1:c.-99A>G	-	241	-	-	-	-	-	1	YES	-	I1L7Z0_SOYBN	UPI000233D67B	-
GLYMA10G02700	10:1924158-1924158	G	5_prime_UTR_variant	MODIFIER	Transcript	GLYMA10G02700.2	protein_coding	GLYMA10G02700.2:c.-99A>G	-	105	-	-	-	-	-	1	-	-	I1L7Z1_SOYBN	UPI00023C9A25	-
GLYMA10G02700	10:1924158-1924158	G	5_prime_UTR_variant	MODIFIER	Transcript	GLYMA10G02700.3	protein_coding	GLYMA10G02700.3:c.-504A>G	-	241	-	-	-	-	-	1	-	-	I1L7Z2_SOYBN	UPI00023C9A26	-
GLYMA10G02700	10:1924158-1924158	G	5_prime_UTR_variant	MODIFIER	Transcript	GLYMA10G02700.4	protein_coding	GLYMA10G02700.4:c.-99A>G	-	319	-	-	-	-	-	1	-	-	I1L7Z0_SOYBN	UPI000233D67B	-
GLYMA10G02700	10:1928891-1928891	A	downstream_gene_variant	MODIFIER	Transcript	GLYMA10G02700.1	protein_coding	-	-	-	-	-	-	-	820	1	YES	-	I1L7Z0_SOYBN	UPI000233D67B	-
GLYMA10G02700	10:1928891-1928891	A	downstream_gene_variant	MODIFIER	Transcript	GLYMA10G02700.2	protein_coding	-	-	-	-	-	-	-	936	1	-	-	I1L7Z1_SOYBN	UPI00023C9A25	-
GLYMA10G02700	10:1928891-1928891	A	downstream_gene_variant	MODIFIER	Transcript	GLYMA10G02700.3	protein_coding	-	-	-	-	-	-	-	820	1	-	-	I1L7Z2_SOYBN	UPI00023C9A26	-
GLYMA10G02700	10:1928891-1928891	A	downstream_gene_variant	MODIFIER	Transcript	GLYMA10G02700.4	protein_coding	-	-	-	-	-	-	-	937	1	-	-	I1L7Z0_SOYBN	UPI000233D67B	-
GLYMA10G02710	10:1928891-1928891	A	upstream_gene_variant	MODIFIER	Transcript	GLYMA10G02710.1	protein_coding	-	-	-	-	-	-	-	4871	1	YES	-	I1L7Z3_SOYBN	UPI000233D67F	-
GLYMA10G02700	10:1929996-1929996	A	downstream_gene_variant	MODIFIER	Transcript	GLYMA10G02700.1	protein_coding	-	-	-	-	-	-	-	1925	1	YES	-	I1L7Z0_SOYBN	UPI000233D67B	-
GLYMA10G02700	10:1929996-1929996	A	downstream_gene_variant	MODIFIER	Transcript	GLYMA10G02700.2	protein_coding	-	-	-	-	-	-	-	2041	1	-	-	I1L7Z1_SOYBN	UPI00023C9A25	-
GLYMA10G02700	10:1929996-1929996	A	downstream_gene_variant	MODIFIER	Transcript	GLYMA10G02700.3	protein_coding	-	-	-	-	-	-	-	1925	1	-	-	I1L7Z2_SOYBN	UPI00023C9A26	-
GLYMA10G02700	10:1929996-1929996	A	downstream_gene_variant	MODIFIER	Transcript	GLYMA10G02700.4	protein_coding	-	-	-	-	-	-	-	2042	1	-	-	I1L7Z0_SOYBN	UPI000233D67B	-
GLYMA10G02710	10:1929996-1929996	A	upstream_gene_variant	MODIFIER	Transcript	GLYMA10G02710.1	protein_coding	-	-	-	-	-	-	-	3766	1	YES	-	I1L7Z3_SOYBN	UPI000233D67F	-
GLYMA10G02700	10:1930537-1930537	T	downstream_gene_variant	MODIFIER	Transcript	GLYMA10G02700.1	protein_coding	-	-	-	-	-	-	-	2466	1	YES	-	I1L7Z0_SOYBN	UPI000233D67B	-
GLYMA10G02700	10:1930537-1930537	T	downstream_gene_variant	MODIFIER	Transcript	GLYMA10G02700.2	protein_coding	-	-	-	-	-	-	-	2582	1	-	-	I1L7Z1_SOYBN	UPI00023C9A25	-
GLYMA10G02700	10:1930537-1930537	T	downstream_gene_variant	MODIFIER	Transcript	GLYMA10G02700.3	protein_coding	-	-	-	-	-	-	-	2466	1	-	-	I1L7Z2_SOYBN	UPI00023C9A26	-
GLYMA10G02700	10:1930537-1930537	T	downstream_gene_variant	MODIFIER	Transcript	GLYMA10G02700.4	protein_coding	-	-	-	-	-	-	-	2583	1	-	-	I1L7Z0_SOYBN	UPI000233D67B	-
GLYMA10G02710	10:1930537-1930537	T	upstream_gene_variant	MODIFIER	Transcript	GLYMA10G02710.1	protein_coding	-	-	-	-	-	-	-	3225	1	YES	-	I1L7Z3_SOYBN	UPI000233D67F	-
GLYMA10G02720	10:1930537-1930537	T	downstream_gene_variant	MODIFIER	Transcript	GLYMA10G02720.2	protein_coding	-	-	-	-	-	-	-	4970	-1	YES	-	K7LGZ1_SOYBN	UPI000233D683	-
GLYMA10G02700	10:1930565-1930565	A	downstream_gene_variant	MODIFIER	Transcript	GLYMA10G02700.1	protein_coding	-	-	-	-	-	-	-	2494	1	YES	-	I1L7Z0_SOYBN	UPI000233D67B	-
GLYMA10G02700	10:1930565-1930565	A	downstream_gene_variant	MODIFIER	Transcript	GLYMA10G02700.2	protein_coding	-	-	-	-	-	-	-	2610	1	-	-	I1L7Z1_SOYBN	UPI00023C9A25	-
GLYMA10G02700	10:1930565-1930565	A	downstream_gene_variant	MODIFIER	Transcript	GLYMA10G02700.3	protein_coding	-	-	-	-	-	-	-	2494	1	-	-	I1L7Z2_SOYBN	UPI00023C9A26	-
GLYMA10G02700	10:1930565-1930565	A	downstream_gene_variant	MODIFIER	Transcript	GLYMA10G02700.4	protein_coding	-	-	-	-	-	-	-	2611	1	-	-	I1L7Z0_SOYBN	UPI000233D67B	-
GLYMA10G02710	10:1930565-1930565	A	upstream_gene_variant	MODIFIER	Transcript	GLYMA10G02710.1	protein_coding	-	-	-	-	-	-	-	3197	1	YES	-	I1L7Z3_SOYBN	UPI000233D67F	-
GLYMA10G02720	10:1930565-1930565	A	downstream_gene_variant	MODIFIER	Transcript	GLYMA10G02720.2	protein_coding	-	-	-	-	-	-	-	4942	-1	YES	-	K7LGZ1_SOYBN	UPI000233D683	-
GLYMA10G02700	10:1930574-1930574	G	downstream_gene_variant	MODIFIER	Transcript	GLYMA10G02700.1	protein_coding	-	-	-	-	-	-	-	2503	1	YES	-	I1L7Z0_SOYBN	UPI000233D67B	-
GLYMA10G02700	10:1930574-1930574	G	downstream_gene_variant	MODIFIER	Transcript	GLYMA10G02700.2	protein_coding	-	-	-	-	-	-	-	2619	1	-	-	I1L7Z1_SOYBN	UPI00023C9A25	-
GLYMA10G02700	10:1930574-1930574	G	downstream_gene_variant	MODIFIER	Transcript	GLYMA10G02700.3	protein_coding	-	-	-	-	-	-	-	2503	1	-	-	I1L7Z2_SOYBN	UPI00023C9A26	-
GLYMA10G02700	10:1930574-1930574	G	downstream_gene_variant	MODIFIER	Transcript	GLYMA10G02700.4	protein_coding	-	-	-	-	-	-	-	2620	1	-	-	I1L7Z0_SOYBN	UPI000233D67B	-
GLYMA10G02710	10:1930574-1930574	G	upstream_gene_variant	MODIFIER	Transcript	GLYMA10G02710.1	protein_coding	-	-	-	-	-	-	-	3188	1	YES	-	I1L7Z3_SOYBN	UPI000233D67F	-
GLYMA10G02720	10:1930574-1930574	G	downstream_gene_variant	MODIFIER	Transcript	GLYMA10G02720.2	protein_coding	-	-	-	-	-	-	-	4933	-1	YES	-	K7LGZ1_SOYBN	UPI000233D683	-
GLYMA10G02700	10:1930612-1930612	T	downstream_gene_variant	MODIFIER	Transcript	GLYMA10G02700.1	protein_coding	-	-	-	-	-	-	-	2541	1	YES	-	I1L7Z0_SOYBN	UPI000233D67B	-
GLYMA10G02700	10:1930612-1930612	T	downstream_gene_variant	MODIFIER	Transcript	GLYMA10G02700.2	protein_coding	-	-	-	-	-	-	-	2657	1	-	-	I1L7Z1_SOYBN	UPI00023C9A25	-
GLYMA10G02700	10:1930612-1930612	T	downstream_gene_variant	MODIFIER	Transcript	GLYMA10G02700.3	protein_coding	-	-	-	-	-	-	-	2541	1	-	-	I1L7Z2_SOYBN	UPI00023C9A26	-
GLYMA10G02700	10:1930612-1930612	T	downstream_gene_variant	MODIFIER	Transcript	GLYMA10G02700.4	protein_coding	-	-	-	-	-	-	-	2658	1	-	-	I1L7Z0_SOYBN	UPI000233D67B	-
GLYMA10G02710	10:1930612-1930612	T	upstream_gene_variant	MODIFIER	Transcript	GLYMA10G02710.1	protein_coding	-	-	-	-	-	-	-	3150	1	YES	-	I1L7Z3_SOYBN	UPI000233D67F	-
GLYMA10G02720	10:1930612-1930612	T	downstream_gene_variant	MODIFIER	Transcript	GLYMA10G02720.2	protein_coding	-	-	-	-	-	-	-	4895	-1	YES	-	K7LGZ1_SOYBN	UPI000233D683	-
GLYMA10G02710	10:1938843-1938843	A	downstream_gene_variant	MODIFIER	Transcript	GLYMA10G02710.1	protein_coding	-	-	-	-	-	-	-	3976	1	YES	-	I1L7Z3_SOYBN	UPI000233D67F	-
GLYMA10G02720	10:1938843-1938843	A	5_prime_UTR_variant	MODIFIER	Transcript	GLYMA10G02720.2	protein_coding	GLYMA10G02720.2:c.-170A>T	-	33	-	-	-	-	-	-1	YES	-	K7LGZ1_SOYBN	UPI000233D683	-
GLYMA10G02720	10:1940961-1940961	A	upstream_gene_variant	MODIFIER	Transcript	GLYMA10G02720.2	protein_coding	-	-	-	-	-	-	-	2086	-1	YES	-	K7LGZ1_SOYBN	UPI000233D683	-
GLYMA10G02730	10:1940961-1940961	A	upstream_gene_variant	MODIFIER	Transcript	GLYMA10G02730.1	protein_coding	-	-	-	-	-	-	-	4886	1	YES	-	I1L7Z5_SOYBN	UPI000233C66D	-
GLYMA10G02730	10:1946990-1946990	G	intron_variant	MODIFIER	Transcript	GLYMA10G02730.1	protein_coding	GLYMA10G02730.1:c.562+89C>G	-	-	-	-	-	-	-	1	YES	-	I1L7Z5_SOYBN	UPI000233C66D	-
GLYMA10G02745	10:1946990-1946990	G	downstream_gene_variant	MODIFIER	Transcript	GLYMA10G02745.1	protein_coding	-	-	-	-	-	-	-	2525	-1	YES	-	K7LGZ2_SOYBN	UPI000296C195	-
GLYMA10G02730	10:1947017-1947017	A	intron_variant	MODIFIER	Transcript	GLYMA10G02730.1	protein_coding	GLYMA10G02730.1:c.562+116T>A	-	-	-	-	-	-	-	1	YES	-	I1L7Z5_SOYBN	UPI000233C66D	-
GLYMA10G02745	10:1947017-1947017	A	downstream_gene_variant	MODIFIER	Transcript	GLYMA10G02745.1	protein_coding	-	-	-	-	-	-	-	2498	-1	YES	-	K7LGZ2_SOYBN	UPI000296C195	-
GLYMA10G02730	10:1950049-1950049	T	downstream_gene_variant	MODIFIER	Transcript	GLYMA10G02730.1	protein_coding	-	-	-	-	-	-	-	2153	1	YES	-	I1L7Z5_SOYBN	UPI000233C66D	-
GLYMA10G02745	10:1950049-1950049	T	3_prime_UTR_variant	MODIFIER	Transcript	GLYMA10G02745.1	protein_coding	GLYMA10G02745.1:c.*1160G>A	-	2863	-	-	-	-	-	-1	YES	-	K7LGZ2_SOYBN	UPI000296C195	-
GLYMA10G02745	10:1950049-1950049	T	downstream_gene_variant	MODIFIER	Transcript	GLYMA10G02745.2	protein_coding	-	-	-	-	-	-	-	3394	-1	-	-	K7LGZ3_SOYBN	UPI0002952144	-
GLYMA10G02775	10:1975843-1975843	G	upstream_gene_variant	MODIFIER	Transcript	GLYMA10G02775.1	protein_coding	-	-	-	-	-	-	-	640	1	YES	-	K7LGZ5_SOYBN	UPI00023C9BBF	-
GLYMA10G02775	10:1975843-1975843	G	upstream_gene_variant	MODIFIER	Transcript	GLYMA10G02775.2	protein_coding	-	-	-	-	-	-	-	640	1	-	-	K7LGZ5_SOYBN	UPI00023C9BBF	-
GLYMA10G02775	10:1976361-1976361	G	upstream_gene_variant	MODIFIER	Transcript	GLYMA10G02775.1	protein_coding	-	-	-	-	-	-	-	122	1	YES	-	K7LGZ5_SOYBN	UPI00023C9BBF	-
GLYMA10G02775	10:1976361-1976361	G	upstream_gene_variant	MODIFIER	Transcript	GLYMA10G02775.2	protein_coding	-	-	-	-	-	-	-	122	1	-	-	K7LGZ5_SOYBN	UPI00023C9BBF	-
GLYMA10G02810	10:2008680-2008680	A	upstream_gene_variant	MODIFIER	Transcript	GLYMA10G02810.2	protein_coding	-	-	-	-	-	-	-	3547	-1	YES	-	K7LGZ7_SOYBN	UPI000233C66E	-
GLYMA10G02820	10:2008680-2008680	A	downstream_gene_variant	MODIFIER	Transcript	GLYMA10G02820.1	protein_coding	-	-	-	-	-	-	-	1791	-1	YES	-	I1L801_SOYBN	UPI00023C9BC3	-
GLYMA10G02810	10:2008732-2008732	C	upstream_gene_variant	MODIFIER	Transcript	GLYMA10G02810.2	protein_coding	-	-	-	-	-	-	-	3599	-1	YES	-	K7LGZ7_SOYBN	UPI000233C66E	-
GLYMA10G02820	10:2008732-2008732	C	downstream_gene_variant	MODIFIER	Transcript	GLYMA10G02820.1	protein_coding	-	-	-	-	-	-	-	1739	-1	YES	-	I1L801_SOYBN	UPI00023C9BC3	-
GLYMA10G02820	10:2015708-2015708	T	upstream_gene_variant	MODIFIER	Transcript	GLYMA10G02820.1	protein_coding	-	-	-	-	-	-	-	1490	-1	YES	-	I1L801_SOYBN	UPI00023C9BC3	-
GLYMA10G02830	10:2015708-2015708	T	downstream_gene_variant	MODIFIER	Transcript	GLYMA10G02830.1	protein_coding	-	-	-	-	-	-	-	1916	-1	YES	-	I1L803_SOYBN	UPI000233C1F2	-
GLYMA10G02830	10:2015708-2015708	T	downstream_gene_variant	MODIFIER	Transcript	GLYMA10G02830.2	protein_coding	-	-	-	-	-	-	-	1916	-1	-	-	I1L804_SOYBN	UPI0002949087	-
GLYMA10G02820	10:2016889-2016889	A	upstream_gene_variant	MODIFIER	Transcript	GLYMA10G02820.1	protein_coding	-	-	-	-	-	-	-	2671	-1	YES	-	I1L801_SOYBN	UPI00023C9BC3	-
GLYMA10G02830	10:2016889-2016889	A	downstream_gene_variant	MODIFIER	Transcript	GLYMA10G02830.1	protein_coding	-	-	-	-	-	-	-	735	-1	YES	-	I1L803_SOYBN	UPI000233C1F2	-
GLYMA10G02830	10:2016889-2016889	A	downstream_gene_variant	MODIFIER	Transcript	GLYMA10G02830.2	protein_coding	-	-	-	-	-	-	-	735	-1	-	-	I1L804_SOYBN	UPI0002949087	-
GLYMA10G02830	10:2024221-2024221	T	upstream_gene_variant	MODIFIER	Transcript	GLYMA10G02830.1	protein_coding	-	-	-	-	-	-	-	2524	-1	YES	-	I1L803_SOYBN	UPI000233C1F2	-
GLYMA10G02830	10:2024221-2024221	T	upstream_gene_variant	MODIFIER	Transcript	GLYMA10G02830.2	protein_coding	-	-	-	-	-	-	-	2524	-1	-	-	I1L804_SOYBN	UPI0002949087	-
GLYMA10G02840	10:2024221-2024221	T	upstream_gene_variant	MODIFIER	Transcript	GLYMA10G02840.1	protein_coding	-	-	-	-	-	-	-	3873	1	YES	-	I1L805_SOYBN	UPI000233C66F	-
GLYMA10G02830	10:2025511-2025511	T	upstream_gene_variant	MODIFIER	Transcript	GLYMA10G02830.1	protein_coding	-	-	-	-	-	-	-	3814	-1	YES	-	I1L803_SOYBN	UPI000233C1F2	-
GLYMA10G02830	10:2025511-2025511	T	upstream_gene_variant	MODIFIER	Transcript	GLYMA10G02830.2	protein_coding	-	-	-	-	-	-	-	3814	-1	-	-	I1L804_SOYBN	UPI0002949087	-
GLYMA10G02840	10:2025511-2025511	T	upstream_gene_variant	MODIFIER	Transcript	GLYMA10G02840.1	protein_coding	-	-	-	-	-	-	-	2583	1	YES	-	I1L805_SOYBN	UPI000233C66F	-
GLYMA10G02830	10:2026018-2026018	A	upstream_gene_variant	MODIFIER	Transcript	GLYMA10G02830.1	protein_coding	-	-	-	-	-	-	-	4321	-1	YES	-	I1L803_SOYBN	UPI000233C1F2	-
GLYMA10G02830	10:2026018-2026018	A	upstream_gene_variant	MODIFIER	Transcript	GLYMA10G02830.2	protein_coding	-	-	-	-	-	-	-	4321	-1	-	-	I1L804_SOYBN	UPI0002949087	-
GLYMA10G02840	10:2026018-2026018	A	upstream_gene_variant	MODIFIER	Transcript	GLYMA10G02840.1	protein_coding	-	-	-	-	-	-	-	2076	1	YES	-	I1L805_SOYBN	UPI000233C66F	-
GLYMA10G02840	10:2026802-2026802	T	upstream_gene_variant	MODIFIER	Transcript	GLYMA10G02840.1	protein_coding	-	-	-	-	-	-	-	1292	1	YES	-	I1L805_SOYBN	UPI000233C66F	-
GLYMA10G02840	10:2026817-2026817	C	upstream_gene_variant	MODIFIER	Transcript	GLYMA10G02840.1	protein_coding	-	-	-	-	-	-	-	1277	1	YES	-	I1L805_SOYBN	UPI000233C66F	-
GLYMA10G02840	10:2032333-2032333	G	downstream_gene_variant	MODIFIER	Transcript	GLYMA10G02840.1	protein_coding	-	-	-	-	-	-	-	984	1	YES	-	I1L805_SOYBN	UPI000233C66F	-
GLYMA10G02850	10:2032333-2032333	G	downstream_gene_variant	MODIFIER	Transcript	GLYMA10G02850.1	protein_coding	-	-	-	-	-	-	-	2384	-1	YES	-	I1L806_SOYBN	UPI000233C670	-
GLYMA10G02850	10:2037513-2037513	A	intron_variant	MODIFIER	Transcript	GLYMA10G02850.1	protein_coding	GLYMA10G02850.1:c.818+611A>T	-	-	-	-	-	-	-	-1	YES	-	I1L806_SOYBN	UPI000233C670	-
GLYMA10G02850	10:2037582-2037582	T	intron_variant	MODIFIER	Transcript	GLYMA10G02850.1	protein_coding	GLYMA10G02850.1:c.818+542G>A	-	-	-	-	-	-	-	-1	YES	-	I1L806_SOYBN	UPI000233C670	-
GLYMA10G02850	10:2041041-2041041	A	upstream_gene_variant	MODIFIER	Transcript	GLYMA10G02850.1	protein_coding	-	-	-	-	-	-	-	1665	-1	YES	-	I1L806_SOYBN	UPI000233C670	-
GLYMA10G02850	10:2041084-2041084	A	upstream_gene_variant	MODIFIER	Transcript	GLYMA10G02850.1	protein_coding	-	-	-	-	-	-	-	1708	-1	YES	-	I1L806_SOYBN	UPI000233C670	-
-	10:2044401-2044401	A	intergenic_variant	MODIFIER	-	-	-	-	-	-	-	-	-	-	-	-	-	-	-	-	-
GLYMA10G02890	10:2085275-2085275	T	downstream_gene_variant	MODIFIER	Transcript	GLYMA10G02890.1	protein_coding	-	-	-	-	-	-	-	4083	1	YES	-	I1L810_SOYBN	UPI00029646F3	-
GLYMA10G02900	10:2085275-2085275	T	intron_variant	MODIFIER	Transcript	GLYMA10G02900.1	protein_coding	GLYMA10G02900.1:c.449-529C>A	-	-	-	-	-	-	-	-1	YES	-	I1L811_SOYBN	UPI000296515A	-
GLYMA10G02900	10:2085275-2085275	T	intron_variant	MODIFIER	Transcript	GLYMA10G02900.2	protein_coding	GLYMA10G02900.2:c.449-529C>A	-	-	-	-	-	-	-	-1	-	-	K7LGZ9_SOYBN	UPI000295DD40	-
-	10:2096678-2096678	C	intergenic_variant	MODIFIER	-	-	-	-	-	-	-	-	-	-	-	-	-	-	-	-	-
-	10:2097495-2097495	C	intergenic_variant	MODIFIER	-	-	-	-	-	-	-	-	-	-	-	-	-	-	-	-	-
GLYMA10G03040	10:2178686-2178686	A	downstream_gene_variant	MODIFIER	Transcript	GLYMA10G03040.1	protein_coding	-	-	-	-	-	-	-	2669	1	YES	-	I1L823_SOYBN	UPI000233C650	-
GLYMA10G03040	10:2178686-2178686	A	downstream_gene_variant	MODIFIER	Transcript	GLYMA10G03040.2	protein_coding	-	-	-	-	-	-	-	2669	1	-	-	I1L823_SOYBN	UPI000233C650	-
GLYMA10G03050	10:2178686-2178686	A	downstream_gene_variant	MODIFIER	Transcript	GLYMA10G03050.2	protein_coding	-	-	-	-	-	-	-	1586	1	YES	-	K7LH10_SOYBN	UPI0002963BFD	-
GLYMA10G03060	10:2178686-2178686	A	downstream_gene_variant	MODIFIER	Transcript	GLYMA10G03060.1	protein_coding	-	-	-	-	-	-	-	2918	-1	YES	-	I1L825_SOYBN	UPI000233C674	-
GLYMA10G03040	10:2178844-2178844	A	downstream_gene_variant	MODIFIER	Transcript	GLYMA10G03040.1	protein_coding	-	-	-	-	-	-	-	2827	1	YES	-	I1L823_SOYBN	UPI000233C650	-
GLYMA10G03040	10:2178844-2178844	A	downstream_gene_variant	MODIFIER	Transcript	GLYMA10G03040.2	protein_coding	-	-	-	-	-	-	-	2827	1	-	-	I1L823_SOYBN	UPI000233C650	-
GLYMA10G03050	10:2178844-2178844	A	downstream_gene_variant	MODIFIER	Transcript	GLYMA10G03050.2	protein_coding	-	-	-	-	-	-	-	1744	1	YES	-	K7LH10_SOYBN	UPI0002963BFD	-
GLYMA10G03060	10:2178844-2178844	A	downstream_gene_variant	MODIFIER	Transcript	GLYMA10G03060.1	protein_coding	-	-	-	-	-	-	-	2760	-1	YES	-	I1L825_SOYBN	UPI000233C674	-
GLYMA10G03040	10:2178853-2178853	C	downstream_gene_variant	MODIFIER	Transcript	GLYMA10G03040.1	protein_coding	-	-	-	-	-	-	-	2836	1	YES	-	I1L823_SOYBN	UPI000233C650	-
GLYMA10G03040	10:2178853-2178853	C	downstream_gene_variant	MODIFIER	Transcript	GLYMA10G03040.2	protein_coding	-	-	-	-	-	-	-	2836	1	-	-	I1L823_SOYBN	UPI000233C650	-
GLYMA10G03050	10:2178853-2178853	C	downstream_gene_variant	MODIFIER	Transcript	GLYMA10G03050.2	protein_coding	-	-	-	-	-	-	-	1753	1	YES	-	K7LH10_SOYBN	UPI0002963BFD	-
GLYMA10G03060	10:2178853-2178853	C	downstream_gene_variant	MODIFIER	Transcript	GLYMA10G03060.1	protein_coding	-	-	-	-	-	-	-	2751	-1	YES	-	I1L825_SOYBN	UPI000233C674	-
GLYMA10G03040	10:2178867-2178867	T	downstream_gene_variant	MODIFIER	Transcript	GLYMA10G03040.1	protein_coding	-	-	-	-	-	-	-	2850	1	YES	-	I1L823_SOYBN	UPI000233C650	-
GLYMA10G03040	10:2178867-2178867	T	downstream_gene_variant	MODIFIER	Transcript	GLYMA10G03040.2	protein_coding	-	-	-	-	-	-	-	2850	1	-	-	I1L823_SOYBN	UPI000233C650	-
GLYMA10G03050	10:2178867-2178867	T	downstream_gene_variant	MODIFIER	Transcript	GLYMA10G03050.2	protein_coding	-	-	-	-	-	-	-	1767	1	YES	-	K7LH10_SOYBN	UPI0002963BFD	-
GLYMA10G03060	10:2178867-2178867	T	downstream_gene_variant	MODIFIER	Transcript	GLYMA10G03060.1	protein_coding	-	-	-	-	-	-	-	2737	-1	YES	-	I1L825_SOYBN	UPI000233C674	-
GLYMA10G03040	10:2178923-2178923	T	downstream_gene_variant	MODIFIER	Transcript	GLYMA10G03040.1	protein_coding	-	-	-	-	-	-	-	2906	1	YES	-	I1L823_SOYBN	UPI000233C650	-
GLYMA10G03040	10:2178923-2178923	T	downstream_gene_variant	MODIFIER	Transcript	GLYMA10G03040.2	protein_coding	-	-	-	-	-	-	-	2906	1	-	-	I1L823_SOYBN	UPI000233C650	-
GLYMA10G03050	10:2178923-2178923	T	downstream_gene_variant	MODIFIER	Transcript	GLYMA10G03050.2	protein_coding	-	-	-	-	-	-	-	1823	1	YES	-	K7LH10_SOYBN	UPI0002963BFD	-
GLYMA10G03060	10:2178923-2178923	T	downstream_gene_variant	MODIFIER	Transcript	GLYMA10G03060.1	protein_coding	-	-	-	-	-	-	-	2681	-1	YES	-	I1L825_SOYBN	UPI000233C674	-
GLYMA10G03040	10:2178939-2178939	A	downstream_gene_variant	MODIFIER	Transcript	GLYMA10G03040.1	protein_coding	-	-	-	-	-	-	-	2922	1	YES	-	I1L823_SOYBN	UPI000233C650	-
GLYMA10G03040	10:2178939-2178939	A	downstream_gene_variant	MODIFIER	Transcript	GLYMA10G03040.2	protein_coding	-	-	-	-	-	-	-	2922	1	-	-	I1L823_SOYBN	UPI000233C650	-
GLYMA10G03050	10:2178939-2178939	A	downstream_gene_variant	MODIFIER	Transcript	GLYMA10G03050.2	protein_coding	-	-	-	-	-	-	-	1839	1	YES	-	K7LH10_SOYBN	UPI0002963BFD	-
GLYMA10G03060	10:2178939-2178939	A	downstream_gene_variant	MODIFIER	Transcript	GLYMA10G03060.1	protein_coding	-	-	-	-	-	-	-	2665	-1	YES	-	I1L825_SOYBN	UPI000233C674	-
GLYMA10G03070	10:2201835-2201835	G	downstream_gene_variant	MODIFIER	Transcript	GLYMA10G03070.1	protein_coding	-	-	-	-	-	-	-	997	1	YES	-	I1L826_SOYBN	UPI00023C85BD	-
GLYMA10G03081	10:2206969-2206969	T	upstream_gene_variant	MODIFIER	Transcript	GLYMA10G03081.1	protein_coding	-	-	-	-	-	-	-	71	1	YES	-	K7LH11_SOYBN	UPI0001CAB42F	-
GLYMA10G03081	10:2206969-2206969	T	upstream_gene_variant	MODIFIER	Transcript	GLYMA10G03081.2	protein_coding	-	-	-	-	-	-	-	71	1	-	-	K7LH12_SOYBN	UPI0002966580	-
GLYMA10G03081	10:2206969-2206969	T	upstream_gene_variant	MODIFIER	Transcript	GLYMA10G03081.3	protein_coding	-	-	-	-	-	-	-	71	1	-	-	K7LH13_SOYBN	UPI0002959A5B	-
GLYMA10G03081	10:2206992-2206992	A	upstream_gene_variant	MODIFIER	Transcript	GLYMA10G03081.1	protein_coding	-	-	-	-	-	-	-	48	1	YES	-	K7LH11_SOYBN	UPI0001CAB42F	-
GLYMA10G03081	10:2206992-2206992	A	upstream_gene_variant	MODIFIER	Transcript	GLYMA10G03081.2	protein_coding	-	-	-	-	-	-	-	48	1	-	-	K7LH12_SOYBN	UPI0002966580	-
GLYMA10G03081	10:2206992-2206992	A	upstream_gene_variant	MODIFIER	Transcript	GLYMA10G03081.3	protein_coding	-	-	-	-	-	-	-	48	1	-	-	K7LH13_SOYBN	UPI0002959A5B	-
GLYMA10G03081	10:2207672-2207672	G	intron_variant	MODIFIER	Transcript	GLYMA10G03081.1	protein_coding	GLYMA10G03081.1:c.237+74T>G	-	-	-	-	-	-	-	1	YES	-	K7LH11_SOYBN	UPI0001CAB42F	-
GLYMA10G03081	10:2207672-2207672	G	intron_variant	MODIFIER	Transcript	GLYMA10G03081.2	protein_coding	GLYMA10G03081.2:c.213+74T>G	-	-	-	-	-	-	-	1	-	-	K7LH12_SOYBN	UPI0002966580	-
GLYMA10G03081	10:2207672-2207672	G	intron_variant	MODIFIER	Transcript	GLYMA10G03081.3	protein_coding	GLYMA10G03081.3:c.237+74T>G	-	-	-	-	-	-	-	1	-	-	K7LH13_SOYBN	UPI0002959A5B	-
GLYMA10G03130	10:2229507-2229507	T	intron_variant	MODIFIER	Transcript	GLYMA10G03130.2	protein_coding	GLYMA10G03130.2:c.422-78G>A	-	-	-	-	-	-	-	-1	YES	-	K7LH15_SOYBN	UPI0002968490	-
GLYMA10G03130	10:2233407-2233407	T	upstream_gene_variant	MODIFIER	Transcript	GLYMA10G03130.2	protein_coding	-	-	-	-	-	-	-	2608	-1	YES	-	K7LH15_SOYBN	UPI0002968490	-
GLYMA10G03130	10:2233423-2233423	T	upstream_gene_variant	MODIFIER	Transcript	GLYMA10G03130.2	protein_coding	-	-	-	-	-	-	-	2624	-1	YES	-	K7LH15_SOYBN	UPI0002968490	-
GLYMA10G03130	10:2233481-2233481	T	upstream_gene_variant	MODIFIER	Transcript	GLYMA10G03130.2	protein_coding	-	-	-	-	-	-	-	2682	-1	YES	-	K7LH15_SOYBN	UPI0002968490	-
GLYMA10G03130	10:2233506-2233506	C	upstream_gene_variant	MODIFIER	Transcript	GLYMA10G03130.2	protein_coding	-	-	-	-	-	-	-	2707	-1	YES	-	K7LH15_SOYBN	UPI0002968490	-
GLYMA10G03130	10:2233509-2233509	A	upstream_gene_variant	MODIFIER	Transcript	GLYMA10G03130.2	protein_coding	-	-	-	-	-	-	-	2710	-1	YES	-	K7LH15_SOYBN	UPI0002968490	-
-	10:2239802-2239802	G	intergenic_variant	MODIFIER	-	-	-	-	-	-	-	-	-	-	-	-	-	-	-	-	-
-	10:2243151-2243151	T	intergenic_variant	MODIFIER	-	-	-	-	-	-	-	-	-	-	-	-	-	-	-	-	-
GLYMA10G03140	10:2250269-2250269	G	upstream_gene_variant	MODIFIER	Transcript	GLYMA10G03140.2	protein_coding	-	-	-	-	-	-	-	3858	1	YES	-	K7LH16_SOYBN	UPI000294C075	-
GLYMA10G03140	10:2257840-2257840	A	intron_variant	MODIFIER	Transcript	GLYMA10G03140.2	protein_coding	GLYMA10G03140.2:c.360-1079G>A	-	-	-	-	-	-	-	1	YES	-	K7LH16_SOYBN	UPI000294C075	-
GLYMA10G03140	10:2257840-2257840	A	upstream_gene_variant	MODIFIER	Transcript	GLYMA10G03140.3	protein_coding	-	-	-	-	-	-	-	1481	1	-	-	K7LH17_SOYBN	UPI00023C85CB	-
GLYMA10G03140	10:2257870-2257870	A	intron_variant	MODIFIER	Transcript	GLYMA10G03140.2	protein_coding	GLYMA10G03140.2:c.360-1049T>A	-	-	-	-	-	-	-	1	YES	-	K7LH16_SOYBN	UPI000294C075	-
GLYMA10G03140	10:2257870-2257870	A	upstream_gene_variant	MODIFIER	Transcript	GLYMA10G03140.3	protein_coding	-	-	-	-	-	-	-	1451	1	-	-	K7LH17_SOYBN	UPI00023C85CB	-
GLYMA10G03140	10:2257871-2257871	C	intron_variant	MODIFIER	Transcript	GLYMA10G03140.2	protein_coding	GLYMA10G03140.2:c.360-1048T>C	-	-	-	-	-	-	-	1	YES	-	K7LH16_SOYBN	UPI000294C075	-
GLYMA10G03140	10:2257871-2257871	C	upstream_gene_variant	MODIFIER	Transcript	GLYMA10G03140.3	protein_coding	-	-	-	-	-	-	-	1450	1	-	-	K7LH17_SOYBN	UPI00023C85CB	-
GLYMA10G03160	10:2276761-2276761	C	upstream_gene_variant	MODIFIER	Transcript	GLYMA10G03160.2	protein_coding	-	-	-	-	-	-	-	4258	-1	YES	-	K7LH18_SOYBN	UPI000233C679	-
GLYMA10G03170	10:2276761-2276761	C	intron_variant	MODIFIER	Transcript	GLYMA10G03170.1	protein_coding	GLYMA10G03170.1:c.1064+816T>C	-	-	-	-	-	-	-	1	YES	-	I1L835_SOYBN	UPI000233C7F1	-
GLYMA10G03170	10:2278889-2278889	T	intron_variant	MODIFIER	Transcript	GLYMA10G03170.1	protein_coding	GLYMA10G03170.1:c.1065-218C>T	-	-	-	-	-	-	-	1	YES	-	I1L835_SOYBN	UPI000233C7F1	-
GLYMA10G03170	10:2278895-2278895	C	intron_variant	MODIFIER	Transcript	GLYMA10G03170.1	protein_coding	GLYMA10G03170.1:c.1065-212T>C	-	-	-	-	-	-	-	1	YES	-	I1L835_SOYBN	UPI000233C7F1	-
GLYMA10G03170	10:2283403-2283403	A	downstream_gene_variant	MODIFIER	Transcript	GLYMA10G03170.1	protein_coding	-	-	-	-	-	-	-	104	1	YES	-	I1L835_SOYBN	UPI000233C7F1	-
GLYMA10G03170	10:2286950-2286950	A	downstream_gene_variant	MODIFIER	Transcript	GLYMA10G03170.1	protein_coding	-	-	-	-	-	-	-	3651	1	YES	-	I1L835_SOYBN	UPI000233C7F1	-
-	10:2289276-2289276	C	intergenic_variant	MODIFIER	-	-	-	-	-	-	-	-	-	-	-	-	-	-	-	-	-
-	10:2289278-2289278	C	intergenic_variant	MODIFIER	-	-	-	-	-	-	-	-	-	-	-	-	-	-	-	-	-
-	10:2289280-2289280	C	intergenic_variant	MODIFIER	-	-	-	-	-	-	-	-	-	-	-	-	-	-	-	-	-
-	10:2289282-2289282	C	intergenic_variant	MODIFIER	-	-	-	-	-	-	-	-	-	-	-	-	-	-	-	-	-
-	10:2289284-2289284	C	intergenic_variant	MODIFIER	-	-	-	-	-	-	-	-	-	-	-	-	-	-	-	-	-
GLYMA10G03181	10:2292032-2292032	T	downstream_gene_variant	MODIFIER	Transcript	GLYMA10G03181.1	protein_coding	-	-	-	-	-	-	-	4750	-1	YES	-	K7LH19_SOYBN	UPI00023C85D2	-
GLYMA10G03181	10:2292046-2292046	T	downstream_gene_variant	MODIFIER	Transcript	GLYMA10G03181.1	protein_coding	-	-	-	-	-	-	-	4736	-1	YES	-	K7LH19_SOYBN	UPI00023C85D2	-
GLYMA10G03181	10:2292063-2292063	A	downstream_gene_variant	MODIFIER	Transcript	GLYMA10G03181.1	protein_coding	-	-	-	-	-	-	-	4719	-1	YES	-	K7LH19_SOYBN	UPI00023C85D2	-
GLYMA10G03181	10:2292068-2292068	A	downstream_gene_variant	MODIFIER	Transcript	GLYMA10G03181.1	protein_coding	-	-	-	-	-	-	-	4714	-1	YES	-	K7LH19_SOYBN	UPI00023C85D2	-
GLYMA10G03181	10:2300244-2300244	A	upstream_gene_variant	MODIFIER	Transcript	GLYMA10G03181.1	protein_coding	-	-	-	-	-	-	-	2620	-1	YES	-	K7LH19_SOYBN	UPI00023C85D2	-
GLYMA10G03190	10:2305748-2305748	T	downstream_gene_variant	MODIFIER	Transcript	GLYMA10G03190.1	protein_coding	-	-	-	-	-	-	-	584	-1	YES	-	I1L837_SOYBN	UPI000233C67A	-
GLYMA10G03190	10:2317736-2317736	A	upstream_gene_variant	MODIFIER	Transcript	GLYMA10G03190.1	protein_coding	-	-	-	-	-	-	-	4062	-1	YES	-	I1L837_SOYBN	UPI000233C67A	-
GLYMA10G03200	10:2317736-2317736	A	downstream_gene_variant	MODIFIER	Transcript	GLYMA10G03200.1	protein_coding	-	-	-	-	-	-	-	614	1	YES	-	I1L838_SOYBN	UPI000233C958	-
GLYMA10G03210	10:2317736-2317736	A	downstream_gene_variant	MODIFIER	Transcript	GLYMA10G03210.2	protein_coding	-	-	-	-	-	-	-	66	-1	YES	-	K7LH21_SOYBN	UPI000233C95C	-
GLYMA10G03210	10:2317736-2317736	A	downstream_gene_variant	MODIFIER	Transcript	GLYMA10G03210.3	protein_coding	-	-	-	-	-	-	-	147	-1	-	-	K7LH21_SOYBN	UPI000233C95C	-
GLYMA10G03190	10:2317753-2317753	T	upstream_gene_variant	MODIFIER	Transcript	GLYMA10G03190.1	protein_coding	-	-	-	-	-	-	-	4079	-1	YES	-	I1L837_SOYBN	UPI000233C67A	-
GLYMA10G03200	10:2317753-2317753	T	downstream_gene_variant	MODIFIER	Transcript	GLYMA10G03200.1	protein_coding	-	-	-	-	-	-	-	631	1	YES	-	I1L838_SOYBN	UPI000233C958	-
GLYMA10G03210	10:2317753-2317753	T	downstream_gene_variant	MODIFIER	Transcript	GLYMA10G03210.2	protein_coding	-	-	-	-	-	-	-	49	-1	YES	-	K7LH21_SOYBN	UPI000233C95C	-
GLYMA10G03210	10:2317753-2317753	T	downstream_gene_variant	MODIFIER	Transcript	GLYMA10G03210.3	protein_coding	-	-	-	-	-	-	-	130	-1	-	-	K7LH21_SOYBN	UPI000233C95C	-
-	10:2328583-2328583	A	intergenic_variant	MODIFIER	-	-	-	-	-	-	-	-	-	-	-	-	-	-	-	-	-
-	10:2330866-2330866	A	intergenic_variant	MODIFIER	-	-	-	-	-	-	-	-	-	-	-	-	-	-	-	-	-
-	10:2330870-2330870	A	intergenic_variant	MODIFIER	-	-	-	-	-	-	-	-	-	-	-	-	-	-	-	-	-
GLYMA10G03230	10:2337856-2337856	T	downstream_gene_variant	MODIFIER	Transcript	GLYMA10G03230.1	protein_coding	-	-	-	-	-	-	-	266	-1	YES	-	I1L840_SOYBN	UPI0001BA792D	-
GLYMA10G03230	10:2337859-2337859	T	downstream_gene_variant	MODIFIER	Transcript	GLYMA10G03230.1	protein_coding	-	-	-	-	-	-	-	263	-1	YES	-	I1L840_SOYBN	UPI0001BA792D	-
GLYMA10G03250	10:2360517-2360517	C	upstream_gene_variant	MODIFIER	Transcript	GLYMA10G03250.2	protein_coding	-	-	-	-	-	-	-	2895	1	YES	-	K7LH23_SOYBN	UPI000233C67B	-
GLYMA10G03250	10:2373537-2373537	T	downstream_gene_variant	MODIFIER	Transcript	GLYMA10G03250.2	protein_coding	-	-	-	-	-	-	-	4469	1	YES	-	K7LH23_SOYBN	UPI000233C67B	-
GLYMA10G03260	10:2373537-2373537	T	upstream_gene_variant	MODIFIER	Transcript	GLYMA10G03260.1	protein_coding	-	-	-	-	-	-	-	21	1	YES	-	I1L844_SOYBN	UPI000233CC61	-
GLYMA10G03260	10:2373537-2373537	T	upstream_gene_variant	MODIFIER	Transcript	GLYMA10G03260.2	protein_coding	-	-	-	-	-	-	-	21	1	-	-	I1L845_SOYBN	UPI00023C874C	-
GLYMA10G03270	10:2373537-2373537	T	downstream_gene_variant	MODIFIER	Transcript	GLYMA10G03270.1	protein_coding	-	-	-	-	-	-	-	4050	-1	YES	-	I1L846_SOYBN	UPI000233CC63	-
GLYMA10G03290	10:2387327-2387327	T	downstream_gene_variant	MODIFIER	Transcript	GLYMA10G03290.1	protein_coding	-	-	-	-	-	-	-	61	-1	YES	-	I1L847_SOYBN	UPI000233CC65	-
GLYMA10G03290	10:2387350-2387350	G	downstream_gene_variant	MODIFIER	Transcript	GLYMA10G03290.1	protein_coding	-	-	-	-	-	-	-	38	-1	YES	-	I1L847_SOYBN	UPI000233CC65	-
GLYMA10G03290	10:2392238-2392238	T	upstream_gene_variant	MODIFIER	Transcript	GLYMA10G03290.1	protein_coding	-	-	-	-	-	-	-	2058	-1	YES	-	I1L847_SOYBN	UPI000233CC65	-
GLYMA10G03300	10:2392238-2392238	T	downstream_gene_variant	MODIFIER	Transcript	GLYMA10G03300.2	protein_coding	-	-	-	-	-	-	-	3712	-1	YES	-	K7LH24_SOYBN	UPI00023C8750	-
GLYMA10G03310	10:2411689-2411689	C	upstream_gene_variant	MODIFIER	Transcript	GLYMA10G03310.1	protein_coding	-	-	-	-	-	-	-	3631	-1	YES	-	I1L849_SOYBN	UPI0001CAAB93	-
GLYMA10G03320	10:2411689-2411689	C	upstream_gene_variant	MODIFIER	Transcript	GLYMA10G03320.1	protein_coding	-	-	-	-	-	-	-	55	-1	YES	-	I1L850_SOYBN	UPI00023C8752	-
GLYMA10G03350	10:2434062-2434062	G	upstream_gene_variant	MODIFIER	Transcript	GLYMA10G03350.2	protein_coding	-	-	-	-	-	-	-	2595	-1	-	-	I1L856_SOYBN	UPI000233CDE1	-
GLYMA10G03350	10:2434062-2434062	G	upstream_gene_variant	MODIFIER	Transcript	GLYMA10G03350.4	protein_coding	-	-	-	-	-	-	-	2557	-1	YES	-	I1L856_SOYBN	UPI000233CDE1	-
GLYMA10G03350	10:2434062-2434062	G	upstream_gene_variant	MODIFIER	Transcript	GLYMA10G03350.5	protein_coding	-	-	-	-	-	-	-	2557	-1	-	-	I1L856_SOYBN	UPI000233CDE1	-
GLYMA10G03350	10:2434062-2434062	G	upstream_gene_variant	MODIFIER	Transcript	GLYMA10G03350.6	protein_coding	-	-	-	-	-	-	-	2574	-1	-	-	I1L856_SOYBN	UPI000233CDE1	-
GLYMA10G03350	10:2434062-2434062	G	upstream_gene_variant	MODIFIER	Transcript	GLYMA10G03350.7	protein_coding	-	-	-	-	-	-	-	2595	-1	-	-	I1L856_SOYBN	UPI000233CDE1	-
GLYMA10G03360	10:2434062-2434062	G	downstream_gene_variant	MODIFIER	Transcript	GLYMA10G03360.1	protein_coding	-	-	-	-	-	-	-	1021	-1	YES	-	I1L857_SOYBN	UPI00023C88DA	-
GLYMA10G03375	10:2434062-2434062	G	upstream_gene_variant	MODIFIER	Transcript	GLYMA10G03375.1	protein_coding	-	-	-	-	-	-	-	4371	1	YES	-	K7LH29_SOYBN	UPI00029596C1	-
GLYMA10G03350	10:2435886-2435886	G	upstream_gene_variant	MODIFIER	Transcript	GLYMA10G03350.2	protein_coding	-	-	-	-	-	-	-	4419	-1	-	-	I1L856_SOYBN	UPI000233CDE1	-
GLYMA10G03350	10:2435886-2435886	G	upstream_gene_variant	MODIFIER	Transcript	GLYMA10G03350.4	protein_coding	-	-	-	-	-	-	-	4381	-1	YES	-	I1L856_SOYBN	UPI000233CDE1	-
GLYMA10G03350	10:2435886-2435886	G	upstream_gene_variant	MODIFIER	Transcript	GLYMA10G03350.5	protein_coding	-	-	-	-	-	-	-	4381	-1	-	-	I1L856_SOYBN	UPI000233CDE1	-
GLYMA10G03350	10:2435886-2435886	G	upstream_gene_variant	MODIFIER	Transcript	GLYMA10G03350.6	protein_coding	-	-	-	-	-	-	-	4398	-1	-	-	I1L856_SOYBN	UPI000233CDE1	-
GLYMA10G03350	10:2435886-2435886	G	upstream_gene_variant	MODIFIER	Transcript	GLYMA10G03350.7	protein_coding	-	-	-	-	-	-	-	4419	-1	-	-	I1L856_SOYBN	UPI000233CDE1	-
GLYMA10G03360	10:2435886-2435886	G	intron_variant	MODIFIER	Transcript	GLYMA10G03360.1	protein_coding	GLYMA10G03360.1:c.320-91A>C	-	-	-	-	-	-	-	-1	YES	-	I1L857_SOYBN	UPI00023C88DA	-
GLYMA10G03375	10:2435886-2435886	G	upstream_gene_variant	MODIFIER	Transcript	GLYMA10G03375.1	protein_coding	-	-	-	-	-	-	-	2547	1	YES	-	K7LH29_SOYBN	UPI00029596C1	-
GLYMA10G03360	10:2436748-2436748	A	5_prime_UTR_variant	MODIFIER	Transcript	GLYMA10G03360.1	protein_coding	GLYMA10G03360.1:c.-139C>T	-	56	-	-	-	-	-	-1	YES	-	I1L857_SOYBN	UPI00023C88DA	-
GLYMA10G03375	10:2436748-2436748	A	upstream_gene_variant	MODIFIER	Transcript	GLYMA10G03375.1	protein_coding	-	-	-	-	-	-	-	1685	1	YES	-	K7LH29_SOYBN	UPI00029596C1	-
GLYMA10G03375	10:2442720-2442720	T	3_prime_UTR_variant	MODIFIER	Transcript	GLYMA10G03375.1	protein_coding	GLYMA10G03375.1:c.*509C>T	-	1196	-	-	-	-	-	1	YES	-	K7LH29_SOYBN	UPI00029596C1	-
GLYMA10G03390	10:2442720-2442720	T	upstream_gene_variant	MODIFIER	Transcript	GLYMA10G03390.1	protein_coding	-	-	-	-	-	-	-	1751	1	YES	-	I1L860_SOYBN	UPI000233CF62	-
GLYMA10G03390	10:2442720-2442720	T	upstream_gene_variant	MODIFIER	Transcript	GLYMA10G03390.3	protein_coding	-	-	-	-	-	-	-	1751	1	-	-	I1L862_SOYBN	UPI00023C88DF	-
GLYMA10G03375	10:2442723-2442723	A	3_prime_UTR_variant	MODIFIER	Transcript	GLYMA10G03375.1	protein_coding	GLYMA10G03375.1:c.*512T>A	-	1199	-	-	-	-	-	1	YES	-	K7LH29_SOYBN	UPI00029596C1	-
GLYMA10G03390	10:2442723-2442723	A	upstream_gene_variant	MODIFIER	Transcript	GLYMA10G03390.1	protein_coding	-	-	-	-	-	-	-	1748	1	YES	-	I1L860_SOYBN	UPI000233CF62	-
GLYMA10G03390	10:2442723-2442723	A	upstream_gene_variant	MODIFIER	Transcript	GLYMA10G03390.3	protein_coding	-	-	-	-	-	-	-	1748	1	-	-	I1L862_SOYBN	UPI00023C88DF	-
GLYMA10G03375	10:2443403-2443403	A	downstream_gene_variant	MODIFIER	Transcript	GLYMA10G03375.1	protein_coding	-	-	-	-	-	-	-	14	1	YES	-	K7LH29_SOYBN	UPI00029596C1	-
GLYMA10G03390	10:2443403-2443403	A	upstream_gene_variant	MODIFIER	Transcript	GLYMA10G03390.1	protein_coding	-	-	-	-	-	-	-	1068	1	YES	-	I1L860_SOYBN	UPI000233CF62	-
GLYMA10G03390	10:2443403-2443403	A	upstream_gene_variant	MODIFIER	Transcript	GLYMA10G03390.3	protein_coding	-	-	-	-	-	-	-	1068	1	-	-	I1L862_SOYBN	UPI00023C88DF	-
GLYMA10G03375	10:2443404-2443404	T	downstream_gene_variant	MODIFIER	Transcript	GLYMA10G03375.1	protein_coding	-	-	-	-	-	-	-	15	1	YES	-	K7LH29_SOYBN	UPI00029596C1	-
GLYMA10G03390	10:2443404-2443404	T	upstream_gene_variant	MODIFIER	Transcript	GLYMA10G03390.1	protein_coding	-	-	-	-	-	-	-	1067	1	YES	-	I1L860_SOYBN	UPI000233CF62	-
GLYMA10G03390	10:2443404-2443404	T	upstream_gene_variant	MODIFIER	Transcript	GLYMA10G03390.3	protein_coding	-	-	-	-	-	-	-	1067	1	-	-	I1L862_SOYBN	UPI00023C88DF	-
GLYMA10G03375	10:2443912-2443912	A	downstream_gene_variant	MODIFIER	Transcript	GLYMA10G03375.1	protein_coding	-	-	-	-	-	-	-	523	1	YES	-	K7LH29_SOYBN	UPI00029596C1	-
GLYMA10G03390	10:2443912-2443912	A	upstream_gene_variant	MODIFIER	Transcript	GLYMA10G03390.1	protein_coding	-	-	-	-	-	-	-	559	1	YES	-	I1L860_SOYBN	UPI000233CF62	-
GLYMA10G03390	10:2443912-2443912	A	upstream_gene_variant	MODIFIER	Transcript	GLYMA10G03390.3	protein_coding	-	-	-	-	-	-	-	559	1	-	-	I1L862_SOYBN	UPI00023C88DF	-
GLYMA10G03375	10:2443932-2443932	C	downstream_gene_variant	MODIFIER	Transcript	GLYMA10G03375.1	protein_coding	-	-	-	-	-	-	-	543	1	YES	-	K7LH29_SOYBN	UPI00029596C1	-
GLYMA10G03390	10:2443932-2443932	C	upstream_gene_variant	MODIFIER	Transcript	GLYMA10G03390.1	protein_coding	-	-	-	-	-	-	-	539	1	YES	-	I1L860_SOYBN	UPI000233CF62	-
GLYMA10G03390	10:2443932-2443932	C	upstream_gene_variant	MODIFIER	Transcript	GLYMA10G03390.3	protein_coding	-	-	-	-	-	-	-	539	1	-	-	I1L862_SOYBN	UPI00023C88DF	-
GLYMA10G03375	10:2443941-2443941	A	downstream_gene_variant	MODIFIER	Transcript	GLYMA10G03375.1	protein_coding	-	-	-	-	-	-	-	552	1	YES	-	K7LH29_SOYBN	UPI00029596C1	-
GLYMA10G03390	10:2443941-2443941	A	upstream_gene_variant	MODIFIER	Transcript	GLYMA10G03390.1	protein_coding	-	-	-	-	-	-	-	530	1	YES	-	I1L860_SOYBN	UPI000233CF62	-
GLYMA10G03390	10:2443941-2443941	A	upstream_gene_variant	MODIFIER	Transcript	GLYMA10G03390.3	protein_coding	-	-	-	-	-	-	-	530	1	-	-	I1L862_SOYBN	UPI00023C88DF	-
GLYMA10G03390	10:2448454-2448454	C	downstream_gene_variant	MODIFIER	Transcript	GLYMA10G03390.1	protein_coding	-	-	-	-	-	-	-	646	1	YES	-	I1L860_SOYBN	UPI000233CF62	-
GLYMA10G03390	10:2448454-2448454	C	downstream_gene_variant	MODIFIER	Transcript	GLYMA10G03390.3	protein_coding	-	-	-	-	-	-	-	646	1	-	-	I1L862_SOYBN	UPI00023C88DF	-
GLYMA10G03390	10:2449272-2449272	T	downstream_gene_variant	MODIFIER	Transcript	GLYMA10G03390.1	protein_coding	-	-	-	-	-	-	-	1464	1	YES	-	I1L860_SOYBN	UPI000233CF62	-
GLYMA10G03390	10:2449272-2449272	T	downstream_gene_variant	MODIFIER	Transcript	GLYMA10G03390.3	protein_coding	-	-	-	-	-	-	-	1464	1	-	-	I1L862_SOYBN	UPI00023C88DF	-
GLYMA10G03411	10:2457873-2457873	G	downstream_gene_variant	MODIFIER	Transcript	GLYMA10G03411.1	protein_coding	-	-	-	-	-	-	-	2629	-1	YES	-	K7LH30_SOYBN	UPI000233CF6E	-
GLYMA10G03411	10:2469883-2469883	A	upstream_gene_variant	MODIFIER	Transcript	GLYMA10G03411.1	protein_coding	-	-	-	-	-	-	-	4157	-1	YES	-	K7LH30_SOYBN	UPI000233CF6E	-
GLYMA10G03430	10:2474785-2474785	T	upstream_gene_variant	MODIFIER	Transcript	GLYMA10G03430.2	protein_coding	-	-	-	-	-	-	-	4507	1	YES	-	I1L864_SOYBN	UPI000233D0D8	-
GLYMA10G03430	10:2474785-2474785	T	upstream_gene_variant	MODIFIER	Transcript	GLYMA10G03430.3	protein_coding	-	-	-	-	-	-	-	4507	1	-	-	I1L864_SOYBN	UPI000233D0D8	-
GLYMA10G03430	10:2478390-2478390	C	upstream_gene_variant	MODIFIER	Transcript	GLYMA10G03430.2	protein_coding	-	-	-	-	-	-	-	902	1	YES	-	I1L864_SOYBN	UPI000233D0D8	-
GLYMA10G03430	10:2478390-2478390	C	upstream_gene_variant	MODIFIER	Transcript	GLYMA10G03430.3	protein_coding	-	-	-	-	-	-	-	902	1	-	-	I1L864_SOYBN	UPI000233D0D8	-
GLYMA10G03440	10:2478390-2478390	C	downstream_gene_variant	MODIFIER	Transcript	GLYMA10G03440.1	protein_coding	-	-	-	-	-	-	-	3979	-1	YES	-	I1L865_SOYBN	UPI000233D0DD	-
GLYMA10G03440	10:2487673-2487673	A	intron_variant	MODIFIER	Transcript	GLYMA10G03440.1	protein_coding	GLYMA10G03440.1:c.592-54G>T	-	-	-	-	-	-	-	-1	YES	-	I1L865_SOYBN	UPI000233D0DD	-
GLYMA10G03440	10:2492141-2492141	G	upstream_gene_variant	MODIFIER	Transcript	GLYMA10G03440.1	protein_coding	-	-	-	-	-	-	-	3033	-1	YES	-	I1L865_SOYBN	UPI000233D0DD	-
GLYMA10G03440	10:2492173-2492173	C	upstream_gene_variant	MODIFIER	Transcript	GLYMA10G03440.1	protein_coding	-	-	-	-	-	-	-	3065	-1	YES	-	I1L865_SOYBN	UPI000233D0DD	-
GLYMA10G03440	10:2492303-2492303	G	upstream_gene_variant	MODIFIER	Transcript	GLYMA10G03440.1	protein_coding	-	-	-	-	-	-	-	3195	-1	YES	-	I1L865_SOYBN	UPI000233D0DD	-
GLYMA10G03440	10:2493989-2493989	G	upstream_gene_variant	MODIFIER	Transcript	GLYMA10G03440.1	protein_coding	-	-	-	-	-	-	-	4881	-1	YES	-	I1L865_SOYBN	UPI000233D0DD	-
GLYMA10G03450	10:2493989-2493989	G	upstream_gene_variant	MODIFIER	Transcript	GLYMA10G03450.1	protein_coding	-	-	-	-	-	-	-	3808	1	YES	-	I1L866_SOYBN	UPI000294DAB4	-
GLYMA10G03440	10:2494023-2494023	A	upstream_gene_variant	MODIFIER	Transcript	GLYMA10G03440.1	protein_coding	-	-	-	-	-	-	-	4915	-1	YES	-	I1L865_SOYBN	UPI000233D0DD	-
GLYMA10G03450	10:2494023-2494023	A	upstream_gene_variant	MODIFIER	Transcript	GLYMA10G03450.1	protein_coding	-	-	-	-	-	-	-	3774	1	YES	-	I1L866_SOYBN	UPI000294DAB4	-
GLYMA10G03450	10:2494180-2494180	G	upstream_gene_variant	MODIFIER	Transcript	GLYMA10G03450.1	protein_coding	-	-	-	-	-	-	-	3617	1	YES	-	I1L866_SOYBN	UPI000294DAB4	-
GLYMA10G03450	10:2494212-2494212	C	upstream_gene_variant	MODIFIER	Transcript	GLYMA10G03450.1	protein_coding	-	-	-	-	-	-	-	3585	1	YES	-	I1L866_SOYBN	UPI000294DAB4	-
GLYMA10G03450	10:2494227-2494227	A	upstream_gene_variant	MODIFIER	Transcript	GLYMA10G03450.1	protein_coding	-	-	-	-	-	-	-	3570	1	YES	-	I1L866_SOYBN	UPI000294DAB4	-
GLYMA10G03460	10:2521865-2521865	T	upstream_gene_variant	MODIFIER	Transcript	GLYMA10G03460.1	protein_coding	-	-	-	-	-	-	-	3826	-1	YES	-	I1L867_SOYBN	UPI000233D0E6	-
GLYMA10G03460	10:2521866-2521866	T	upstream_gene_variant	MODIFIER	Transcript	GLYMA10G03460.1	protein_coding	-	-	-	-	-	-	-	3827	-1	YES	-	I1L867_SOYBN	UPI000233D0E6	-
GLYMA10G03460	10:2521934-2521934	T	upstream_gene_variant	MODIFIER	Transcript	GLYMA10G03460.1	protein_coding	-	-	-	-	-	-	-	3895	-1	YES	-	I1L867_SOYBN	UPI000233D0E6	-
-	10:2523172-2523172	T	intergenic_variant	MODIFIER	-	-	-	-	-	-	-	-	-	-	-	-	-	-	-	-	-
-	10:2523173-2523173	A	intergenic_variant	MODIFIER	-	-	-	-	-	-	-	-	-	-	-	-	-	-	-	-	-
-	10:2523182-2523182	C	intergenic_variant	MODIFIER	-	-	-	-	-	-	-	-	-	-	-	-	-	-	-	-	-
-	10:2523196-2523196	G	intergenic_variant	MODIFIER	-	-	-	-	-	-	-	-	-	-	-	-	-	-	-	-	-
-	10:2523198-2523198	G	intergenic_variant	MODIFIER	-	-	-	-	-	-	-	-	-	-	-	-	-	-	-	-	-
-	10:2523218-2523218	A	intergenic_variant	MODIFIER	-	-	-	-	-	-	-	-	-	-	-	-	-	-	-	-	-
-	10:2523225-2523225	C	intergenic_variant	MODIFIER	-	-	-	-	-	-	-	-	-	-	-	-	-	-	-	-	-
-	10:2523228-2523228	G	intergenic_variant	MODIFIER	-	-	-	-	-	-	-	-	-	-	-	-	-	-	-	-	-
GLYMA10G03470	10:2529370-2529370	G	upstream_gene_variant	MODIFIER	Transcript	GLYMA10G03470.1	protein_coding	-	-	-	-	-	-	-	2015	1	YES	-	I1L868_SOYBN	UPI000233C7F6	-
GLYMA10G03470	10:2529371-2529371	G	upstream_gene_variant	MODIFIER	Transcript	GLYMA10G03470.1	protein_coding	-	-	-	-	-	-	-	2014	1	YES	-	I1L868_SOYBN	UPI000233C7F6	-
GLYMA10G03470	10:2529377-2529377	C	upstream_gene_variant	MODIFIER	Transcript	GLYMA10G03470.1	protein_coding	-	-	-	-	-	-	-	2008	1	YES	-	I1L868_SOYBN	UPI000233C7F6	-
GLYMA10G03470	10:2529389-2529389	T	upstream_gene_variant	MODIFIER	Transcript	GLYMA10G03470.1	protein_coding	-	-	-	-	-	-	-	1996	1	YES	-	I1L868_SOYBN	UPI000233C7F6	-
GLYMA10G03470	10:2529392-2529392	A	upstream_gene_variant	MODIFIER	Transcript	GLYMA10G03470.1	protein_coding	-	-	-	-	-	-	-	1993	1	YES	-	I1L868_SOYBN	UPI000233C7F6	-
GLYMA10G03490	10:2545129-2545129	G	downstream_gene_variant	MODIFIER	Transcript	GLYMA10G03490.1	protein_coding	-	-	-	-	-	-	-	2780	1	YES	-	K7LH32_SOYBN	UPI000296D923	-
GLYMA10G03495	10:2545129-2545129	G	upstream_gene_variant	MODIFIER	Transcript	GLYMA10G03495.1	protein_coding	-	-	-	-	-	-	-	1014	-1	YES	-	K7LH33_SOYBN	UPI0002967A35	-
GLYMA10G03500	10:2545129-2545129	G	upstream_gene_variant	MODIFIER	Transcript	GLYMA10G03500.1	protein_coding	-	-	-	-	-	-	-	1065	1	YES	-	I1L870_SOYBN	UPI000233C7F7	-
GLYMA10G03500	10:2545129-2545129	G	intron_variant	MODIFIER	Transcript	GLYMA10G03500.2	protein_coding	GLYMA10G03500.2:c.282+1085A>G	-	-	-	-	-	-	-	1	-	-	K7LH34_SOYBN	UPI000296AEF7	-
GLYMA10G03500	10:2545129-2545129	G	upstream_gene_variant	MODIFIER	Transcript	GLYMA10G03500.3	protein_coding	-	-	-	-	-	-	-	2994	1	-	-	K7LH35_SOYBN	UPI000294920F	-
GLYMA10G03490	10:2545136-2545136	C	downstream_gene_variant	MODIFIER	Transcript	GLYMA10G03490.1	protein_coding	-	-	-	-	-	-	-	2787	1	YES	-	K7LH32_SOYBN	UPI000296D923	-
GLYMA10G03495	10:2545136-2545136	C	upstream_gene_variant	MODIFIER	Transcript	GLYMA10G03495.1	protein_coding	-	-	-	-	-	-	-	1021	-1	YES	-	K7LH33_SOYBN	UPI0002967A35	-
GLYMA10G03500	10:2545136-2545136	C	upstream_gene_variant	MODIFIER	Transcript	GLYMA10G03500.1	protein_coding	-	-	-	-	-	-	-	1058	1	YES	-	I1L870_SOYBN	UPI000233C7F7	-
GLYMA10G03500	10:2545136-2545136	C	intron_variant	MODIFIER	Transcript	GLYMA10G03500.2	protein_coding	GLYMA10G03500.2:c.282+1092T>C	-	-	-	-	-	-	-	1	-	-	K7LH34_SOYBN	UPI000296AEF7	-
GLYMA10G03500	10:2545136-2545136	C	upstream_gene_variant	MODIFIER	Transcript	GLYMA10G03500.3	protein_coding	-	-	-	-	-	-	-	2987	1	-	-	K7LH35_SOYBN	UPI000294920F	-
GLYMA10G03490	10:2545159-2545159	G	downstream_gene_variant	MODIFIER	Transcript	GLYMA10G03490.1	protein_coding	-	-	-	-	-	-	-	2810	1	YES	-	K7LH32_SOYBN	UPI000296D923	-
GLYMA10G03495	10:2545159-2545159	G	upstream_gene_variant	MODIFIER	Transcript	GLYMA10G03495.1	protein_coding	-	-	-	-	-	-	-	1044	-1	YES	-	K7LH33_SOYBN	UPI0002967A35	-
GLYMA10G03500	10:2545159-2545159	G	upstream_gene_variant	MODIFIER	Transcript	GLYMA10G03500.1	protein_coding	-	-	-	-	-	-	-	1035	1	YES	-	I1L870_SOYBN	UPI000233C7F7	-
GLYMA10G03500	10:2545159-2545159	G	intron_variant	MODIFIER	Transcript	GLYMA10G03500.2	protein_coding	GLYMA10G03500.2:c.282+1115A>G	-	-	-	-	-	-	-	1	-	-	K7LH34_SOYBN	UPI000296AEF7	-
GLYMA10G03500	10:2545159-2545159	G	upstream_gene_variant	MODIFIER	Transcript	GLYMA10G03500.3	protein_coding	-	-	-	-	-	-	-	2964	1	-	-	K7LH35_SOYBN	UPI000294920F	-
GLYMA10G03490	10:2545276-2545276	G	downstream_gene_variant	MODIFIER	Transcript	GLYMA10G03490.1	protein_coding	-	-	-	-	-	-	-	2927	1	YES	-	K7LH32_SOYBN	UPI000296D923	-
GLYMA10G03495	10:2545276-2545276	G	upstream_gene_variant	MODIFIER	Transcript	GLYMA10G03495.1	protein_coding	-	-	-	-	-	-	-	1161	-1	YES	-	K7LH33_SOYBN	UPI0002967A35	-
GLYMA10G03500	10:2545276-2545276	G	upstream_gene_variant	MODIFIER	Transcript	GLYMA10G03500.1	protein_coding	-	-	-	-	-	-	-	918	1	YES	-	I1L870_SOYBN	UPI000233C7F7	-
GLYMA10G03500	10:2545276-2545276	G	intron_variant	MODIFIER	Transcript	GLYMA10G03500.2	protein_coding	GLYMA10G03500.2:c.282+1232A>G	-	-	-	-	-	-	-	1	-	-	K7LH34_SOYBN	UPI000296AEF7	-
GLYMA10G03500	10:2545276-2545276	G	upstream_gene_variant	MODIFIER	Transcript	GLYMA10G03500.3	protein_coding	-	-	-	-	-	-	-	2847	1	-	-	K7LH35_SOYBN	UPI000294920F	-
GLYMA10G03495	10:2547867-2547867	A	upstream_gene_variant	MODIFIER	Transcript	GLYMA10G03495.1	protein_coding	-	-	-	-	-	-	-	3752	-1	YES	-	K7LH33_SOYBN	UPI0002967A35	-
GLYMA10G03500	10:2547867-2547867	A	intron_variant	MODIFIER	Transcript	GLYMA10G03500.1	protein_coding	GLYMA10G03500.1:c.463-496G>A	-	-	-	-	-	-	-	1	YES	-	I1L870_SOYBN	UPI000233C7F7	-
GLYMA10G03500	10:2547867-2547867	A	intron_variant	MODIFIER	Transcript	GLYMA10G03500.2	protein_coding	GLYMA10G03500.2:c.409-496G>A	-	-	-	-	-	-	-	1	-	-	K7LH34_SOYBN	UPI000296AEF7	-
GLYMA10G03500	10:2547867-2547867	A	upstream_gene_variant	MODIFIER	Transcript	GLYMA10G03500.3	protein_coding	-	-	-	-	-	-	-	256	1	-	-	K7LH35_SOYBN	UPI000294920F	-
GLYMA10G03510	10:2547867-2547867	A	downstream_gene_variant	MODIFIER	Transcript	GLYMA10G03510.1	protein_coding	-	-	-	-	-	-	-	4315	-1	YES	-	C6T4L3_SOYBN	UPI00016EB325	-
GLYMA10G03500	10:2551398-2551398	A	downstream_gene_variant	MODIFIER	Transcript	GLYMA10G03500.1	protein_coding	-	-	-	-	-	-	-	730	1	YES	-	I1L870_SOYBN	UPI000233C7F7	-
GLYMA10G03500	10:2551398-2551398	A	downstream_gene_variant	MODIFIER	Transcript	GLYMA10G03500.2	protein_coding	-	-	-	-	-	-	-	730	1	-	-	K7LH34_SOYBN	UPI000296AEF7	-
GLYMA10G03500	10:2551398-2551398	A	downstream_gene_variant	MODIFIER	Transcript	GLYMA10G03500.3	protein_coding	-	-	-	-	-	-	-	730	1	-	-	K7LH35_SOYBN	UPI000294920F	-
GLYMA10G03510	10:2551398-2551398	A	downstream_gene_variant	MODIFIER	Transcript	GLYMA10G03510.1	protein_coding	-	-	-	-	-	-	-	784	-1	YES	-	C6T4L3_SOYBN	UPI00016EB325	-
GLYMA10G03510	10:2556049-2556049	A	upstream_gene_variant	MODIFIER	Transcript	GLYMA10G03510.1	protein_coding	-	-	-	-	-	-	-	1255	-1	YES	-	C6T4L3_SOYBN	UPI00016EB325	-
GLYMA10G03520	10:2556049-2556049	A	upstream_gene_variant	MODIFIER	Transcript	GLYMA10G03520.1	protein_coding	-	-	-	-	-	-	-	2799	1	YES	-	I1L872_SOYBN	UPI000233D24F	-
GLYMA10G03510	10:2556085-2556085	C	upstream_gene_variant	MODIFIER	Transcript	GLYMA10G03510.1	protein_coding	-	-	-	-	-	-	-	1291	-1	YES	-	C6T4L3_SOYBN	UPI00016EB325	-
GLYMA10G03520	10:2556085-2556085	C	upstream_gene_variant	MODIFIER	Transcript	GLYMA10G03520.1	protein_coding	-	-	-	-	-	-	-	2763	1	YES	-	I1L872_SOYBN	UPI000233D24F	-
GLYMA10G03510	10:2558280-2558280	C	upstream_gene_variant	MODIFIER	Transcript	GLYMA10G03510.1	protein_coding	-	-	-	-	-	-	-	3486	-1	YES	-	C6T4L3_SOYBN	UPI00016EB325	-
GLYMA10G03520	10:2558280-2558280	C	upstream_gene_variant	MODIFIER	Transcript	GLYMA10G03520.1	protein_coding	-	-	-	-	-	-	-	568	1	YES	-	I1L872_SOYBN	UPI000233D24F	-
GLYMA10G03520	10:2565937-2565937	T	downstream_gene_variant	MODIFIER	Transcript	GLYMA10G03520.1	protein_coding	-	-	-	-	-	-	-	2294	1	YES	-	I1L872_SOYBN	UPI000233D24F	-
GLYMA10G03530	10:2565937-2565937	T	upstream_gene_variant	MODIFIER	Transcript	GLYMA10G03530.3	protein_coding	-	-	-	-	-	-	-	2084	1	YES	-	K7LH36_SOYBN	UPI000233C7F8	-
GLYMA10G03530	10:2565937-2565937	T	upstream_gene_variant	MODIFIER	Transcript	GLYMA10G03530.4	protein_coding	-	-	-	-	-	-	-	2084	1	-	-	K7LH36_SOYBN	UPI000233C7F8	-
GLYMA10G03530	10:2573764-2573764	A	downstream_gene_variant	MODIFIER	Transcript	GLYMA10G03530.3	protein_coding	-	-	-	-	-	-	-	3021	1	YES	-	K7LH36_SOYBN	UPI000233C7F8	-
GLYMA10G03530	10:2573764-2573764	A	downstream_gene_variant	MODIFIER	Transcript	GLYMA10G03530.4	protein_coding	-	-	-	-	-	-	-	3101	1	-	-	K7LH36_SOYBN	UPI000233C7F8	-
GLYMA10G03530	10:2575687-2575687	C	downstream_gene_variant	MODIFIER	Transcript	GLYMA10G03530.3	protein_coding	-	-	-	-	-	-	-	4944	1	YES	-	K7LH36_SOYBN	UPI000233C7F8	-
GLYMA10G03541	10:2575687-2575687	C	upstream_gene_variant	MODIFIER	Transcript	GLYMA10G03541.1	protein_coding	-	-	-	-	-	-	-	4211	1	YES	-	K7LH38_SOYBN	UPI000233C7F9	-
GLYMA10G03530	10:2575718-2575718	G	downstream_gene_variant	MODIFIER	Transcript	GLYMA10G03530.3	protein_coding	-	-	-	-	-	-	-	4975	1	YES	-	K7LH36_SOYBN	UPI000233C7F8	-
GLYMA10G03541	10:2575718-2575718	G	upstream_gene_variant	MODIFIER	Transcript	GLYMA10G03541.1	protein_coding	-	-	-	-	-	-	-	4180	1	YES	-	K7LH38_SOYBN	UPI000233C7F9	-
GLYMA10G03530	10:2575731-2575731	T	downstream_gene_variant	MODIFIER	Transcript	GLYMA10G03530.3	protein_coding	-	-	-	-	-	-	-	4988	1	YES	-	K7LH36_SOYBN	UPI000233C7F8	-
GLYMA10G03541	10:2575731-2575731	T	upstream_gene_variant	MODIFIER	Transcript	GLYMA10G03541.1	protein_coding	-	-	-	-	-	-	-	4167	1	YES	-	K7LH38_SOYBN	UPI000233C7F9	-
GLYMA10G03541	10:2575744-2575744	C	upstream_gene_variant	MODIFIER	Transcript	GLYMA10G03541.1	protein_coding	-	-	-	-	-	-	-	4154	1	YES	-	K7LH38_SOYBN	UPI000233C7F9	-
GLYMA10G03541	10:2575759-2575759	G	upstream_gene_variant	MODIFIER	Transcript	GLYMA10G03541.1	protein_coding	-	-	-	-	-	-	-	4139	1	YES	-	K7LH38_SOYBN	UPI000233C7F9	-
GLYMA10G03541	10:2575764-2575764	C	upstream_gene_variant	MODIFIER	Transcript	GLYMA10G03541.1	protein_coding	-	-	-	-	-	-	-	4134	1	YES	-	K7LH38_SOYBN	UPI000233C7F9	-
GLYMA10G03541	10:2575774-2575774	G	upstream_gene_variant	MODIFIER	Transcript	GLYMA10G03541.1	protein_coding	-	-	-	-	-	-	-	4124	1	YES	-	K7LH38_SOYBN	UPI000233C7F9	-
GLYMA10G03541	10:2576327-2576327	G	upstream_gene_variant	MODIFIER	Transcript	GLYMA10G03541.1	protein_coding	-	-	-	-	-	-	-	3571	1	YES	-	K7LH38_SOYBN	UPI000233C7F9	-
GLYMA10G03550	10:2589981-2589981	T	downstream_gene_variant	MODIFIER	Transcript	GLYMA10G03550.1	protein_coding	-	-	-	-	-	-	-	1412	-1	YES	-	I1L876_SOYBN	UPI000295F3BA	-
GLYMA10G03550	10:2590010-2590010	T	downstream_gene_variant	MODIFIER	Transcript	GLYMA10G03550.1	protein_coding	-	-	-	-	-	-	-	1383	-1	YES	-	I1L876_SOYBN	UPI000295F3BA	-
GLYMA10G03550	10:2590021-2590021	T	downstream_gene_variant	MODIFIER	Transcript	GLYMA10G03550.1	protein_coding	-	-	-	-	-	-	-	1372	-1	YES	-	I1L876_SOYBN	UPI000295F3BA	-
-	10:2604554-2604554	T	intergenic_variant	MODIFIER	-	-	-	-	-	-	-	-	-	-	-	-	-	-	-	-	-
GLYMA10G03560	10:2605194-2605194	G	upstream_gene_variant	MODIFIER	Transcript	GLYMA10G03560.2	protein_coding	-	-	-	-	-	-	-	4507	1	YES	-	K7LH39_SOYBN	UPI0002963FF7	-
GLYMA10G03560	10:2606316-2606316	T	upstream_gene_variant	MODIFIER	Transcript	GLYMA10G03560.1	protein_coding	-	-	-	-	-	-	-	4631	1	-	-	I1L877_SOYBN	UPI0002961780	-
GLYMA10G03560	10:2606316-2606316	T	upstream_gene_variant	MODIFIER	Transcript	GLYMA10G03560.2	protein_coding	-	-	-	-	-	-	-	3385	1	YES	-	K7LH39_SOYBN	UPI0002963FF7	-
GLYMA10G03560	10:2607061-2607061	G	upstream_gene_variant	MODIFIER	Transcript	GLYMA10G03560.1	protein_coding	-	-	-	-	-	-	-	3886	1	-	-	I1L877_SOYBN	UPI0002961780	-
GLYMA10G03560	10:2607061-2607061	G	upstream_gene_variant	MODIFIER	Transcript	GLYMA10G03560.2	protein_coding	-	-	-	-	-	-	-	2640	1	YES	-	K7LH39_SOYBN	UPI0002963FF7	-
GLYMA10G03560	10:2607091-2607091	C	upstream_gene_variant	MODIFIER	Transcript	GLYMA10G03560.1	protein_coding	-	-	-	-	-	-	-	3856	1	-	-	I1L877_SOYBN	UPI0002961780	-
GLYMA10G03560	10:2607091-2607091	C	upstream_gene_variant	MODIFIER	Transcript	GLYMA10G03560.2	protein_coding	-	-	-	-	-	-	-	2610	1	YES	-	K7LH39_SOYBN	UPI0002963FF7	-
GLYMA10G03570	10:2635283-2635283	T	downstream_gene_variant	MODIFIER	Transcript	GLYMA10G03570.1	protein_coding	-	-	-	-	-	-	-	979	1	YES	-	I1L878_SOYBN	UPI00023C8BD9	-
GLYMA10G03575	10:2635283-2635283	T	upstream_gene_variant	MODIFIER	Transcript	GLYMA10G03575.1	protein_coding	-	-	-	-	-	-	-	4294	1	YES	-	K7LH40_SOYBN	UPI00029491D5	-
GLYMA10G03570	10:2635288-2635288	G	downstream_gene_variant	MODIFIER	Transcript	GLYMA10G03570.1	protein_coding	-	-	-	-	-	-	-	984	1	YES	-	I1L878_SOYBN	UPI00023C8BD9	-
GLYMA10G03575	10:2635288-2635288	G	upstream_gene_variant	MODIFIER	Transcript	GLYMA10G03575.1	protein_coding	-	-	-	-	-	-	-	4289	1	YES	-	K7LH40_SOYBN	UPI00029491D5	-
GLYMA10G03570	10:2635559-2635559	G	downstream_gene_variant	MODIFIER	Transcript	GLYMA10G03570.1	protein_coding	-	-	-	-	-	-	-	1255	1	YES	-	I1L878_SOYBN	UPI00023C8BD9	-
GLYMA10G03575	10:2635559-2635559	G	upstream_gene_variant	MODIFIER	Transcript	GLYMA10G03575.1	protein_coding	-	-	-	-	-	-	-	4018	1	YES	-	K7LH40_SOYBN	UPI00029491D5	-
GLYMA10G03575	10:2641594-2641594	G	downstream_gene_variant	MODIFIER	Transcript	GLYMA10G03575.1	protein_coding	-	-	-	-	-	-	-	431	1	YES	-	K7LH40_SOYBN	UPI00029491D5	-
GLYMA10G03580	10:2641594-2641594	G	downstream_gene_variant	MODIFIER	Transcript	GLYMA10G03580.1	protein_coding	-	-	-	-	-	-	-	2798	-1	YES	-	I1L879_SOYBN	UPI000233D521	-
GLYMA10G03575	10:2641618-2641618	G	downstream_gene_variant	MODIFIER	Transcript	GLYMA10G03575.1	protein_coding	-	-	-	-	-	-	-	455	1	YES	-	K7LH40_SOYBN	UPI00029491D5	-
GLYMA10G03580	10:2641618-2641618	G	downstream_gene_variant	MODIFIER	Transcript	GLYMA10G03580.1	protein_coding	-	-	-	-	-	-	-	2774	-1	YES	-	I1L879_SOYBN	UPI000233D521	-
GLYMA10G03575	10:2641663-2641663	G	downstream_gene_variant	MODIFIER	Transcript	GLYMA10G03575.1	protein_coding	-	-	-	-	-	-	-	500	1	YES	-	K7LH40_SOYBN	UPI00029491D5	-
GLYMA10G03580	10:2641663-2641663	G	downstream_gene_variant	MODIFIER	Transcript	GLYMA10G03580.1	protein_coding	-	-	-	-	-	-	-	2729	-1	YES	-	I1L879_SOYBN	UPI000233D521	-
GLYMA10G03580	10:2647530-2647530	C	upstream_gene_variant	MODIFIER	Transcript	GLYMA10G03580.1	protein_coding	-	-	-	-	-	-	-	1978	-1	YES	-	I1L879_SOYBN	UPI000233D521	-
GLYMA10G03590	10:2647530-2647530	C	downstream_gene_variant	MODIFIER	Transcript	GLYMA10G03590.1	protein_coding	-	-	-	-	-	-	-	2482	-1	YES	-	I1L880_SOYBN	UPI000233D52A	-
GLYMA10G03590	10:2653610-2653610	T	upstream_gene_variant	MODIFIER	Transcript	GLYMA10G03590.1	protein_coding	-	-	-	-	-	-	-	301	-1	YES	-	I1L880_SOYBN	UPI000233D52A	-
GLYMA10G03601	10:2653610-2653610	T	upstream_gene_variant	MODIFIER	Transcript	GLYMA10G03601.1	protein_coding	-	-	-	-	-	-	-	1030	1	YES	-	K7LH41_SOYBN	UPI000296003C	-
GLYMA10G03601	10:2660780-2660780	A	downstream_gene_variant	MODIFIER	Transcript	GLYMA10G03601.1	protein_coding	-	-	-	-	-	-	-	3230	1	YES	-	K7LH41_SOYBN	UPI000296003C	-
GLYMA10G03610	10:2660780-2660780	A	intron_variant	MODIFIER	Transcript	GLYMA10G03610.1	protein_coding	GLYMA10G03610.1:c.147+123G>A	-	-	-	-	-	-	-	1	YES	-	C6SXP2_SOYBN	UPI0001B15404	-
GLYMA10G03610	10:2660780-2660780	A	intron_variant	MODIFIER	Transcript	GLYMA10G03610.3	protein_coding	GLYMA10G03610.3:c.-191+123G>A	-	-	-	-	-	-	-	1	-	-	K7LH42_SOYBN	UPI00029641EA	-
GLYMA10G03601	10:2662150-2662150	T	downstream_gene_variant	MODIFIER	Transcript	GLYMA10G03601.1	protein_coding	-	-	-	-	-	-	-	4600	1	YES	-	K7LH41_SOYBN	UPI000296003C	-
GLYMA10G03610	10:2662150-2662150	T	intron_variant	MODIFIER	Transcript	GLYMA10G03610.1	protein_coding	GLYMA10G03610.1:c.147+1493G>T	-	-	-	-	-	-	-	1	YES	-	C6SXP2_SOYBN	UPI0001B15404	-
GLYMA10G03610	10:2662150-2662150	T	intron_variant	MODIFIER	Transcript	GLYMA10G03610.3	protein_coding	GLYMA10G03610.3:c.-190-59G>T	-	-	-	-	-	-	-	1	-	-	K7LH42_SOYBN	UPI00029641EA	-
GLYMA10G03610	10:2667252-2667252	A	downstream_gene_variant	MODIFIER	Transcript	GLYMA10G03610.1	protein_coding	-	-	-	-	-	-	-	952	1	YES	-	C6SXP2_SOYBN	UPI0001B15404	-
GLYMA10G03610	10:2667252-2667252	A	downstream_gene_variant	MODIFIER	Transcript	GLYMA10G03610.3	protein_coding	-	-	-	-	-	-	-	952	1	-	-	K7LH42_SOYBN	UPI00029641EA	-
GLYMA10G03610	10:2668392-2668392	C	downstream_gene_variant	MODIFIER	Transcript	GLYMA10G03610.1	protein_coding	-	-	-	-	-	-	-	2092	1	YES	-	C6SXP2_SOYBN	UPI0001B15404	-
GLYMA10G03610	10:2668392-2668392	C	downstream_gene_variant	MODIFIER	Transcript	GLYMA10G03610.3	protein_coding	-	-	-	-	-	-	-	2092	1	-	-	K7LH42_SOYBN	UPI00029641EA	-
-	10:2673769-2673769	G	intergenic_variant	MODIFIER	-	-	-	-	-	-	-	-	-	-	-	-	-	-	-	-	-
-	10:2673775-2673775	C	intergenic_variant	MODIFIER	-	-	-	-	-	-	-	-	-	-	-	-	-	-	-	-	-
-	10:2673796-2673796	C	intergenic_variant	MODIFIER	-	-	-	-	-	-	-	-	-	-	-	-	-	-	-	-	-
-	10:2673802-2673802	T	intergenic_variant	MODIFIER	-	-	-	-	-	-	-	-	-	-	-	-	-	-	-	-	-
-	10:2673828-2673828	A	intergenic_variant	MODIFIER	-	-	-	-	-	-	-	-	-	-	-	-	-	-	-	-	-
GLYMA10G03621	10:2680691-2680691	A	upstream_gene_variant	MODIFIER	Transcript	GLYMA10G03621.1	protein_coding	-	-	-	-	-	-	-	2685	1	YES	-	K7LH43_SOYBN	UPI000294C9D9	-
GLYMA10G03621	10:2680691-2680691	A	upstream_gene_variant	MODIFIER	Transcript	GLYMA10G03621.2	protein_coding	-	-	-	-	-	-	-	2712	1	-	-	K7LH44_SOYBN	UPI0002960BD7	-
GLYMA10G03621	10:2682707-2682707	T	upstream_gene_variant	MODIFIER	Transcript	GLYMA10G03621.1	protein_coding	-	-	-	-	-	-	-	669	1	YES	-	K7LH43_SOYBN	UPI000294C9D9	-
GLYMA10G03621	10:2682707-2682707	T	upstream_gene_variant	MODIFIER	Transcript	GLYMA10G03621.2	protein_coding	-	-	-	-	-	-	-	696	1	-	-	K7LH44_SOYBN	UPI0002960BD7	-
GLYMA10G03621	10:2688785-2688785	A	downstream_gene_variant	MODIFIER	Transcript	GLYMA10G03621.1	protein_coding	-	-	-	-	-	-	-	2155	1	YES	-	K7LH43_SOYBN	UPI000294C9D9	-
GLYMA10G03621	10:2688785-2688785	A	downstream_gene_variant	MODIFIER	Transcript	GLYMA10G03621.2	protein_coding	-	-	-	-	-	-	-	2160	1	-	-	K7LH44_SOYBN	UPI0002960BD7	-
GLYMA10G03631	10:2694422-2694422	G	downstream_gene_variant	MODIFIER	Transcript	GLYMA10G03631.1	protein_coding	-	-	-	-	-	-	-	2488	-1	YES	-	K7LH46_SOYBN	UPI000295C6CF	-
GLYMA10G03631	10:2694422-2694422	G	downstream_gene_variant	MODIFIER	Transcript	GLYMA10G03631.2	protein_coding	-	-	-	-	-	-	-	2488	-1	-	-	K7LH46_SOYBN	UPI000295C6CF	-
GLYMA10G03631	10:2694422-2694422	G	downstream_gene_variant	MODIFIER	Transcript	GLYMA10G03631.3	protein_coding	-	-	-	-	-	-	-	2488	-1	-	-	K7LH48_SOYBN	UPI0002966974	-
GLYMA10G03631	10:2694422-2694422	G	downstream_gene_variant	MODIFIER	Transcript	GLYMA10G03631.4	protein_coding	-	-	-	-	-	-	-	2488	-1	-	-	K7LH48_SOYBN	UPI0002966974	-
GLYMA10G03631	10:2694422-2694422	G	downstream_gene_variant	MODIFIER	Transcript	GLYMA10G03631.5	protein_coding	-	-	-	-	-	-	-	2488	-1	-	-	K7LH49_SOYBN	UPI000295D8D0	-
GLYMA10G03631	10:2694422-2694422	G	downstream_gene_variant	MODIFIER	Transcript	GLYMA10G03631.6	protein_coding	-	-	-	-	-	-	-	2488	-1	-	-	K7LH49_SOYBN	UPI000295D8D0	-
GLYMA10G03631	10:2694422-2694422	G	downstream_gene_variant	MODIFIER	Transcript	GLYMA10G03631.7	protein_coding	-	-	-	-	-	-	-	2488	-1	-	-	K7LH51_SOYBN	UPI00029567D5	-
GLYMA10G03631	10:2694422-2694422	G	downstream_gene_variant	MODIFIER	Transcript	GLYMA10G03631.8	protein_coding	-	-	-	-	-	-	-	2488	-1	-	-	K7LH51_SOYBN	UPI00029567D5	-
GLYMA10G03631	10:2694422-2694422	G	downstream_gene_variant	MODIFIER	Transcript	GLYMA10G03631.9	protein_coding	-	-	-	-	-	-	-	2488	-1	-	-	K7LH53_SOYBN	UPI0002963AAA	-
GLYMA10G03631	10:2699068-2699068	A	intron_variant	MODIFIER	Transcript	GLYMA10G03631.1	protein_coding	GLYMA10G03631.1:c.524+164C>T	-	-	-	-	-	-	-	-1	YES	-	K7LH46_SOYBN	UPI000295C6CF	-
GLYMA10G03631	10:2699068-2699068	A	intron_variant	MODIFIER	Transcript	GLYMA10G03631.2	protein_coding	GLYMA10G03631.2:c.524+164C>T	-	-	-	-	-	-	-	-1	-	-	K7LH46_SOYBN	UPI000295C6CF	-
GLYMA10G03631	10:2699068-2699068	A	intron_variant	MODIFIER	Transcript	GLYMA10G03631.3	protein_coding	GLYMA10G03631.3:c.507-217C>T	-	-	-	-	-	-	-	-1	-	-	K7LH48_SOYBN	UPI0002966974	-
GLYMA10G03631	10:2699068-2699068	A	intron_variant	MODIFIER	Transcript	GLYMA10G03631.4	protein_coding	GLYMA10G03631.4:c.507-217C>T	-	-	-	-	-	-	-	-1	-	-	K7LH48_SOYBN	UPI0002966974	-
GLYMA10G03631	10:2699068-2699068	A	intron_variant	MODIFIER	Transcript	GLYMA10G03631.5	protein_coding	GLYMA10G03631.5:c.524+164C>T	-	-	-	-	-	-	-	-1	-	-	K7LH49_SOYBN	UPI000295D8D0	-
GLYMA10G03631	10:2699068-2699068	A	intron_variant	MODIFIER	Transcript	GLYMA10G03631.6	protein_coding	GLYMA10G03631.6:c.524+164C>T	-	-	-	-	-	-	-	-1	-	-	K7LH49_SOYBN	UPI000295D8D0	-
GLYMA10G03631	10:2699068-2699068	A	intron_variant	MODIFIER	Transcript	GLYMA10G03631.7	protein_coding	GLYMA10G03631.7:c.507-217C>T	-	-	-	-	-	-	-	-1	-	-	K7LH51_SOYBN	UPI00029567D5	-
GLYMA10G03631	10:2699068-2699068	A	intron_variant	MODIFIER	Transcript	GLYMA10G03631.8	protein_coding	GLYMA10G03631.8:c.507-217C>T	-	-	-	-	-	-	-	-1	-	-	K7LH51_SOYBN	UPI00029567D5	-
GLYMA10G03631	10:2699068-2699068	A	intron_variant	MODIFIER	Transcript	GLYMA10G03631.9	protein_coding	GLYMA10G03631.9:c.524+164C>T	-	-	-	-	-	-	-	-1	-	-	K7LH53_SOYBN	UPI0002963AAA	-
GLYMA10G03631	10:2699908-2699908	A	intron_variant	MODIFIER	Transcript	GLYMA10G03631.1	protein_coding	GLYMA10G03631.1:c.445-451A>T	-	-	-	-	-	-	-	-1	YES	-	K7LH46_SOYBN	UPI000295C6CF	-
GLYMA10G03631	10:2699908-2699908	A	intron_variant	MODIFIER	Transcript	GLYMA10G03631.2	protein_coding	GLYMA10G03631.2:c.445-451A>T	-	-	-	-	-	-	-	-1	-	-	K7LH46_SOYBN	UPI000295C6CF	-
GLYMA10G03631	10:2699908-2699908	A	intron_variant	MODIFIER	Transcript	GLYMA10G03631.3	protein_coding	GLYMA10G03631.3:c.445-451A>T	-	-	-	-	-	-	-	-1	-	-	K7LH48_SOYBN	UPI0002966974	-
GLYMA10G03631	10:2699908-2699908	A	intron_variant	MODIFIER	Transcript	GLYMA10G03631.4	protein_coding	GLYMA10G03631.4:c.445-451A>T	-	-	-	-	-	-	-	-1	-	-	K7LH48_SOYBN	UPI0002966974	-
GLYMA10G03631	10:2699908-2699908	A	intron_variant	MODIFIER	Transcript	GLYMA10G03631.5	protein_coding	GLYMA10G03631.5:c.445-451A>T	-	-	-	-	-	-	-	-1	-	-	K7LH49_SOYBN	UPI000295D8D0	-
GLYMA10G03631	10:2699908-2699908	A	intron_variant	MODIFIER	Transcript	GLYMA10G03631.6	protein_coding	GLYMA10G03631.6:c.445-451A>T	-	-	-	-	-	-	-	-1	-	-	K7LH49_SOYBN	UPI000295D8D0	-
GLYMA10G03631	10:2699908-2699908	A	intron_variant	MODIFIER	Transcript	GLYMA10G03631.7	protein_coding	GLYMA10G03631.7:c.445-451A>T	-	-	-	-	-	-	-	-1	-	-	K7LH51_SOYBN	UPI00029567D5	-
GLYMA10G03631	10:2699908-2699908	A	intron_variant	MODIFIER	Transcript	GLYMA10G03631.8	protein_coding	GLYMA10G03631.8:c.445-451A>T	-	-	-	-	-	-	-	-1	-	-	K7LH51_SOYBN	UPI00029567D5	-
GLYMA10G03631	10:2699908-2699908	A	intron_variant	MODIFIER	Transcript	GLYMA10G03631.9	protein_coding	GLYMA10G03631.9:c.445-451A>T	-	-	-	-	-	-	-	-1	-	-	K7LH53_SOYBN	UPI0002963AAA	-
GLYMA10G03631	10:2701454-2701454	T	intron_variant	MODIFIER	Transcript	GLYMA10G03631.1	protein_coding	GLYMA10G03631.1:c.352-278C>A	-	-	-	-	-	-	-	-1	YES	-	K7LH46_SOYBN	UPI000295C6CF	-
GLYMA10G03631	10:2701454-2701454	T	intron_variant	MODIFIER	Transcript	GLYMA10G03631.2	protein_coding	GLYMA10G03631.2:c.352-278C>A	-	-	-	-	-	-	-	-1	-	-	K7LH46_SOYBN	UPI000295C6CF	-
GLYMA10G03631	10:2701454-2701454	T	intron_variant	MODIFIER	Transcript	GLYMA10G03631.3	protein_coding	GLYMA10G03631.3:c.352-278C>A	-	-	-	-	-	-	-	-1	-	-	K7LH48_SOYBN	UPI0002966974	-
GLYMA10G03631	10:2701454-2701454	T	intron_variant	MODIFIER	Transcript	GLYMA10G03631.4	protein_coding	GLYMA10G03631.4:c.352-278C>A	-	-	-	-	-	-	-	-1	-	-	K7LH48_SOYBN	UPI0002966974	-
GLYMA10G03631	10:2701454-2701454	T	intron_variant	MODIFIER	Transcript	GLYMA10G03631.5	protein_coding	GLYMA10G03631.5:c.352-278C>A	-	-	-	-	-	-	-	-1	-	-	K7LH49_SOYBN	UPI000295D8D0	-
GLYMA10G03631	10:2701454-2701454	T	intron_variant	MODIFIER	Transcript	GLYMA10G03631.6	protein_coding	GLYMA10G03631.6:c.352-278C>A	-	-	-	-	-	-	-	-1	-	-	K7LH49_SOYBN	UPI000295D8D0	-
GLYMA10G03631	10:2701454-2701454	T	intron_variant	MODIFIER	Transcript	GLYMA10G03631.7	protein_coding	GLYMA10G03631.7:c.352-278C>A	-	-	-	-	-	-	-	-1	-	-	K7LH51_SOYBN	UPI00029567D5	-
GLYMA10G03631	10:2701454-2701454	T	intron_variant	MODIFIER	Transcript	GLYMA10G03631.8	protein_coding	GLYMA10G03631.8:c.352-278C>A	-	-	-	-	-	-	-	-1	-	-	K7LH51_SOYBN	UPI00029567D5	-
GLYMA10G03631	10:2701454-2701454	T	intron_variant	MODIFIER	Transcript	GLYMA10G03631.9	protein_coding	GLYMA10G03631.9:c.352-278C>A	-	-	-	-	-	-	-	-1	-	-	K7LH53_SOYBN	UPI0002963AAA	-
GLYMA10G03631	10:2701462-2701462	T	intron_variant	MODIFIER	Transcript	GLYMA10G03631.1	protein_coding	GLYMA10G03631.1:c.352-286G>A	-	-	-	-	-	-	-	-1	YES	-	K7LH46_SOYBN	UPI000295C6CF	-
GLYMA10G03631	10:2701462-2701462	T	intron_variant	MODIFIER	Transcript	GLYMA10G03631.2	protein_coding	GLYMA10G03631.2:c.352-286G>A	-	-	-	-	-	-	-	-1	-	-	K7LH46_SOYBN	UPI000295C6CF	-
GLYMA10G03631	10:2701462-2701462	T	intron_variant	MODIFIER	Transcript	GLYMA10G03631.3	protein_coding	GLYMA10G03631.3:c.352-286G>A	-	-	-	-	-	-	-	-1	-	-	K7LH48_SOYBN	UPI0002966974	-
GLYMA10G03631	10:2701462-2701462	T	intron_variant	MODIFIER	Transcript	GLYMA10G03631.4	protein_coding	GLYMA10G03631.4:c.352-286G>A	-	-	-	-	-	-	-	-1	-	-	K7LH48_SOYBN	UPI0002966974	-
GLYMA10G03631	10:2701462-2701462	T	intron_variant	MODIFIER	Transcript	GLYMA10G03631.5	protein_coding	GLYMA10G03631.5:c.352-286G>A	-	-	-	-	-	-	-	-1	-	-	K7LH49_SOYBN	UPI000295D8D0	-
GLYMA10G03631	10:2701462-2701462	T	intron_variant	MODIFIER	Transcript	GLYMA10G03631.6	protein_coding	GLYMA10G03631.6:c.352-286G>A	-	-	-	-	-	-	-	-1	-	-	K7LH49_SOYBN	UPI000295D8D0	-
GLYMA10G03631	10:2701462-2701462	T	intron_variant	MODIFIER	Transcript	GLYMA10G03631.7	protein_coding	GLYMA10G03631.7:c.352-286G>A	-	-	-	-	-	-	-	-1	-	-	K7LH51_SOYBN	UPI00029567D5	-
GLYMA10G03631	10:2701462-2701462	T	intron_variant	MODIFIER	Transcript	GLYMA10G03631.8	protein_coding	GLYMA10G03631.8:c.352-286G>A	-	-	-	-	-	-	-	-1	-	-	K7LH51_SOYBN	UPI00029567D5	-
GLYMA10G03631	10:2701462-2701462	T	intron_variant	MODIFIER	Transcript	GLYMA10G03631.9	protein_coding	GLYMA10G03631.9:c.352-286G>A	-	-	-	-	-	-	-	-1	-	-	K7LH53_SOYBN	UPI0002963AAA	-
GLYMA10G03631	10:2701475-2701475	C	intron_variant	MODIFIER	Transcript	GLYMA10G03631.1	protein_coding	GLYMA10G03631.1:c.352-299C>G	-	-	-	-	-	-	-	-1	YES	-	K7LH46_SOYBN	UPI000295C6CF	-
GLYMA10G03631	10:2701475-2701475	C	intron_variant	MODIFIER	Transcript	GLYMA10G03631.2	protein_coding	GLYMA10G03631.2:c.352-299C>G	-	-	-	-	-	-	-	-1	-	-	K7LH46_SOYBN	UPI000295C6CF	-
GLYMA10G03631	10:2701475-2701475	C	intron_variant	MODIFIER	Transcript	GLYMA10G03631.3	protein_coding	GLYMA10G03631.3:c.352-299C>G	-	-	-	-	-	-	-	-1	-	-	K7LH48_SOYBN	UPI0002966974	-
GLYMA10G03631	10:2701475-2701475	C	intron_variant	MODIFIER	Transcript	GLYMA10G03631.4	protein_coding	GLYMA10G03631.4:c.352-299C>G	-	-	-	-	-	-	-	-1	-	-	K7LH48_SOYBN	UPI0002966974	-
GLYMA10G03631	10:2701475-2701475	C	intron_variant	MODIFIER	Transcript	GLYMA10G03631.5	protein_coding	GLYMA10G03631.5:c.352-299C>G	-	-	-	-	-	-	-	-1	-	-	K7LH49_SOYBN	UPI000295D8D0	-
GLYMA10G03631	10:2701475-2701475	C	intron_variant	MODIFIER	Transcript	GLYMA10G03631.6	protein_coding	GLYMA10G03631.6:c.352-299C>G	-	-	-	-	-	-	-	-1	-	-	K7LH49_SOYBN	UPI000295D8D0	-
GLYMA10G03631	10:2701475-2701475	C	intron_variant	MODIFIER	Transcript	GLYMA10G03631.7	protein_coding	GLYMA10G03631.7:c.352-299C>G	-	-	-	-	-	-	-	-1	-	-	K7LH51_SOYBN	UPI00029567D5	-
GLYMA10G03631	10:2701475-2701475	C	intron_variant	MODIFIER	Transcript	GLYMA10G03631.8	protein_coding	GLYMA10G03631.8:c.352-299C>G	-	-	-	-	-	-	-	-1	-	-	K7LH51_SOYBN	UPI00029567D5	-
GLYMA10G03631	10:2701475-2701475	C	intron_variant	MODIFIER	Transcript	GLYMA10G03631.9	protein_coding	GLYMA10G03631.9:c.352-299C>G	-	-	-	-	-	-	-	-1	-	-	K7LH53_SOYBN	UPI0002963AAA	-
GLYMA10G03631	10:2702793-2702793	C	upstream_gene_variant	MODIFIER	Transcript	GLYMA10G03631.1	protein_coding	-	-	-	-	-	-	-	55	-1	YES	-	K7LH46_SOYBN	UPI000295C6CF	-
GLYMA10G03631	10:2702793-2702793	C	upstream_gene_variant	MODIFIER	Transcript	GLYMA10G03631.2	protein_coding	-	-	-	-	-	-	-	55	-1	-	-	K7LH46_SOYBN	UPI000295C6CF	-
GLYMA10G03631	10:2702793-2702793	C	upstream_gene_variant	MODIFIER	Transcript	GLYMA10G03631.3	protein_coding	-	-	-	-	-	-	-	55	-1	-	-	K7LH48_SOYBN	UPI0002966974	-
GLYMA10G03631	10:2702793-2702793	C	upstream_gene_variant	MODIFIER	Transcript	GLYMA10G03631.4	protein_coding	-	-	-	-	-	-	-	55	-1	-	-	K7LH48_SOYBN	UPI0002966974	-
GLYMA10G03631	10:2702793-2702793	C	upstream_gene_variant	MODIFIER	Transcript	GLYMA10G03631.5	protein_coding	-	-	-	-	-	-	-	55	-1	-	-	K7LH49_SOYBN	UPI000295D8D0	-
GLYMA10G03631	10:2702793-2702793	C	upstream_gene_variant	MODIFIER	Transcript	GLYMA10G03631.6	protein_coding	-	-	-	-	-	-	-	55	-1	-	-	K7LH49_SOYBN	UPI000295D8D0	-
GLYMA10G03631	10:2702793-2702793	C	upstream_gene_variant	MODIFIER	Transcript	GLYMA10G03631.7	protein_coding	-	-	-	-	-	-	-	55	-1	-	-	K7LH51_SOYBN	UPI00029567D5	-
GLYMA10G03631	10:2702793-2702793	C	upstream_gene_variant	MODIFIER	Transcript	GLYMA10G03631.8	protein_coding	-	-	-	-	-	-	-	55	-1	-	-	K7LH51_SOYBN	UPI00029567D5	-
GLYMA10G03631	10:2702793-2702793	C	upstream_gene_variant	MODIFIER	Transcript	GLYMA10G03631.9	protein_coding	-	-	-	-	-	-	-	55	-1	-	-	K7LH53_SOYBN	UPI0002963AAA	-
GLYMA10G03640	10:2702793-2702793	C	downstream_gene_variant	MODIFIER	Transcript	GLYMA10G03640.3	protein_coding	-	-	-	-	-	-	-	4095	-1	-	-	C6SYX2_SOYBN	UPI000189DA6C	-
GLYMA10G03640	10:2702793-2702793	C	downstream_gene_variant	MODIFIER	Transcript	GLYMA10G03640.4	protein_coding	-	-	-	-	-	-	-	4064	-1	YES	-	C6SYX2_SOYBN	UPI000189DA6C	-
GLYMA10G03640	10:2709239-2709239	T	upstream_gene_variant	MODIFIER	Transcript	GLYMA10G03640.3	protein_coding	-	-	-	-	-	-	-	712	-1	-	-	C6SYX2_SOYBN	UPI000189DA6C	-
GLYMA10G03640	10:2709239-2709239	T	upstream_gene_variant	MODIFIER	Transcript	GLYMA10G03640.4	protein_coding	-	-	-	-	-	-	-	556	-1	YES	-	C6SYX2_SOYBN	UPI000189DA6C	-
GLYMA10G03640	10:2709254-2709254	T	upstream_gene_variant	MODIFIER	Transcript	GLYMA10G03640.3	protein_coding	-	-	-	-	-	-	-	727	-1	-	-	C6SYX2_SOYBN	UPI000189DA6C	-
GLYMA10G03640	10:2709254-2709254	T	upstream_gene_variant	MODIFIER	Transcript	GLYMA10G03640.4	protein_coding	-	-	-	-	-	-	-	571	-1	YES	-	C6SYX2_SOYBN	UPI000189DA6C	-
GLYMA10G03640	10:2710532-2710532	A	upstream_gene_variant	MODIFIER	Transcript	GLYMA10G03640.3	protein_coding	-	-	-	-	-	-	-	2005	-1	-	-	C6SYX2_SOYBN	UPI000189DA6C	-
GLYMA10G03640	10:2710532-2710532	A	upstream_gene_variant	MODIFIER	Transcript	GLYMA10G03640.4	protein_coding	-	-	-	-	-	-	-	1849	-1	YES	-	C6SYX2_SOYBN	UPI000189DA6C	-
GLYMA10G03640	10:2713023-2713023	T	upstream_gene_variant	MODIFIER	Transcript	GLYMA10G03640.3	protein_coding	-	-	-	-	-	-	-	4496	-1	-	-	C6SYX2_SOYBN	UPI000189DA6C	-
GLYMA10G03640	10:2713023-2713023	T	upstream_gene_variant	MODIFIER	Transcript	GLYMA10G03640.4	protein_coding	-	-	-	-	-	-	-	4340	-1	YES	-	C6SYX2_SOYBN	UPI000189DA6C	-
GLYMA10G03650	10:2713023-2713023	T	upstream_gene_variant	MODIFIER	Transcript	GLYMA10G03650.1	protein_coding	-	-	-	-	-	-	-	4846	1	YES	-	I1L888_SOYBN	UPI00023C8BE7	-
GLYMA10G03650	10:2716819-2716819	T	upstream_gene_variant	MODIFIER	Transcript	GLYMA10G03650.1	protein_coding	-	-	-	-	-	-	-	1050	1	YES	-	I1L888_SOYBN	UPI00023C8BE7	-
GLYMA10G03650	10:2723205-2723205	C	downstream_gene_variant	MODIFIER	Transcript	GLYMA10G03650.1	protein_coding	-	-	-	-	-	-	-	2980	1	YES	-	I1L888_SOYBN	UPI00023C8BE7	-
GLYMA10G03650	10:2723208-2723208	C	downstream_gene_variant	MODIFIER	Transcript	GLYMA10G03650.1	protein_coding	-	-	-	-	-	-	-	2983	1	YES	-	I1L888_SOYBN	UPI00023C8BE7	-
GLYMA10G03650	10:2725010-2725010	T	downstream_gene_variant	MODIFIER	Transcript	GLYMA10G03650.1	protein_coding	-	-	-	-	-	-	-	4785	1	YES	-	I1L888_SOYBN	UPI00023C8BE7	-
GLYMA10G03660	10:2725010-2725010	T	upstream_gene_variant	MODIFIER	Transcript	GLYMA10G03660.1	protein_coding	-	-	-	-	-	-	-	4142	1	YES	-	I1L889_SOYBN	UPI000233D7F5	-
GLYMA10G03660	10:2726357-2726357	T	upstream_gene_variant	MODIFIER	Transcript	GLYMA10G03660.1	protein_coding	-	-	-	-	-	-	-	2795	1	YES	-	I1L889_SOYBN	UPI000233D7F5	-
GLYMA10G03660	10:2728842-2728842	G	upstream_gene_variant	MODIFIER	Transcript	GLYMA10G03660.1	protein_coding	-	-	-	-	-	-	-	310	1	YES	-	I1L889_SOYBN	UPI000233D7F5	-
GLYMA10G03660	10:2734598-2734598	T	intron_variant	MODIFIER	Transcript	GLYMA10G03660.1	protein_coding	GLYMA10G03660.1:c.614-464A>T	-	-	-	-	-	-	-	1	YES	-	I1L889_SOYBN	UPI000233D7F5	-
GLYMA10G03660	10:2740793-2740793	A	downstream_gene_variant	MODIFIER	Transcript	GLYMA10G03660.1	protein_coding	-	-	-	-	-	-	-	1001	1	YES	-	I1L889_SOYBN	UPI000233D7F5	-
GLYMA10G03680	10:2740793-2740793	A	intron_variant	MODIFIER	Transcript	GLYMA10G03680.3	protein_coding	GLYMA10G03680.3:c.-49+66C>A	-	-	-	-	-	-	-	1	-	-	I1L890_SOYBN	UPI000233D7FB	-
GLYMA10G03680	10:2740793-2740793	A	intron_variant	MODIFIER	Transcript	GLYMA10G03680.4	protein_coding	GLYMA10G03680.4:c.-49+66C>A	-	-	-	-	-	-	-	1	YES	-	I1L890_SOYBN	UPI000233D7FB	-
GLYMA10G03660	10:2742455-2742455	A	downstream_gene_variant	MODIFIER	Transcript	GLYMA10G03660.1	protein_coding	-	-	-	-	-	-	-	2663	1	YES	-	I1L889_SOYBN	UPI000233D7F5	-
GLYMA10G03680	10:2742455-2742455	A	intron_variant	MODIFIER	Transcript	GLYMA10G03680.3	protein_coding	GLYMA10G03680.3:c.184-39G>A	-	-	-	-	-	-	-	1	-	-	I1L890_SOYBN	UPI000233D7FB	-
GLYMA10G03680	10:2742455-2742455	A	intron_variant	MODIFIER	Transcript	GLYMA10G03680.4	protein_coding	GLYMA10G03680.4:c.184-39G>A	-	-	-	-	-	-	-	1	YES	-	I1L890_SOYBN	UPI000233D7FB	-
GLYMA10G03690	10:2742455-2742455	A	upstream_gene_variant	MODIFIER	Transcript	GLYMA10G03690.1	protein_coding	-	-	-	-	-	-	-	3621	1	YES	-	-	UPI000189D5CD	-
GLYMA10G03700	10:2759552-2759552	C	downstream_gene_variant	MODIFIER	Transcript	GLYMA10G03700.4	protein_coding	-	-	-	-	-	-	-	3395	1	YES	-	K7LH58_SOYBN	UPI000296C316	-
GLYMA10G03700	10:2759552-2759552	C	downstream_gene_variant	MODIFIER	Transcript	GLYMA10G03700.5	protein_coding	-	-	-	-	-	-	-	3395	1	-	-	K7LH59_SOYBN	UPI0002960B70	-
GLYMA10G03700	10:2759552-2759552	C	downstream_gene_variant	MODIFIER	Transcript	GLYMA10G03700.6	protein_coding	-	-	-	-	-	-	-	3395	1	-	-	K7LH60_SOYBN	UPI0002963FEE	-
GLYMA10G03710	10:2759552-2759552	C	downstream_gene_variant	MODIFIER	Transcript	GLYMA10G03710.2	protein_coding	-	-	-	-	-	-	-	680	-1	YES	-	K7LH61_SOYBN	UPI000295640F	-
GLYMA10G03710	10:2761927-2761927	G	intron_variant	MODIFIER	Transcript	GLYMA10G03710.2	protein_coding	GLYMA10G03710.2:c.215+38A>C	-	-	-	-	-	-	-	-1	YES	-	K7LH61_SOYBN	UPI000295640F	-
-	10:2771239-2771239	A	intergenic_variant	MODIFIER	-	-	-	-	-	-	-	-	-	-	-	-	-	-	-	-	-
GLYMA10G03720	10:2773448-2773448	G	upstream_gene_variant	MODIFIER	Transcript	GLYMA10G03720.1	protein_coding	-	-	-	-	-	-	-	3511	1	YES	-	C6TDX6_SOYBN	UPI0001B168D3	-
GLYMA10G03720	10:2773448-2773448	G	upstream_gene_variant	MODIFIER	Transcript	GLYMA10G03720.2	protein_coding	-	-	-	-	-	-	-	3511	1	-	-	I1L897_SOYBN	UPI00023C8D7B	-
GLYMA10G03720	10:2781199-2781199	A	downstream_gene_variant	MODIFIER	Transcript	GLYMA10G03720.1	protein_coding	-	-	-	-	-	-	-	1011	1	YES	-	C6TDX6_SOYBN	UPI0001B168D3	-
GLYMA10G03720	10:2781199-2781199	A	downstream_gene_variant	MODIFIER	Transcript	GLYMA10G03720.2	protein_coding	-	-	-	-	-	-	-	1811	1	-	-	I1L897_SOYBN	UPI00023C8D7B	-
GLYMA10G03730	10:2781199-2781199	A	downstream_gene_variant	MODIFIER	Transcript	GLYMA10G03730.1	protein_coding	-	-	-	-	-	-	-	3274	-1	YES	-	I1L898_SOYBN	UPI000233C7FE	-
GLYMA10G03730	10:2790341-2790341	A	upstream_gene_variant	MODIFIER	Transcript	GLYMA10G03730.1	protein_coding	-	-	-	-	-	-	-	1209	-1	YES	-	I1L898_SOYBN	UPI000233C7FE	-
GLYMA10G03730	10:2790397-2790397	G	upstream_gene_variant	MODIFIER	Transcript	GLYMA10G03730.1	protein_coding	-	-	-	-	-	-	-	1265	-1	YES	-	I1L898_SOYBN	UPI000233C7FE	-
GLYMA10G03730	10:2790468-2790468	T	upstream_gene_variant	MODIFIER	Transcript	GLYMA10G03730.1	protein_coding	-	-	-	-	-	-	-	1336	-1	YES	-	I1L898_SOYBN	UPI000233C7FE	-
GLYMA10G03740	10:2804913-2804913	G	upstream_gene_variant	MODIFIER	Transcript	GLYMA10G03740.4	protein_coding	-	-	-	-	-	-	-	180	-1	YES	-	I1L899_SOYBN	UPI000233C219	-
GLYMA10G03740	10:2804913-2804913	G	upstream_gene_variant	MODIFIER	Transcript	GLYMA10G03740.5	protein_coding	-	-	-	-	-	-	-	180	-1	-	-	I1L899_SOYBN	UPI000233C219	-
GLYMA10G03750	10:2804913-2804913	G	downstream_gene_variant	MODIFIER	Transcript	GLYMA10G03750.1	protein_coding	-	-	-	-	-	-	-	971	-1	YES	-	C6SWM3_SOYBN	UPI0001B14FE9	-
GLYMA10G03760	10:2804913-2804913	G	downstream_gene_variant	MODIFIER	Transcript	GLYMA10G03760.1	protein_coding	-	-	-	-	-	-	-	3073	-1	YES	-	K7LH64_SOYBN	UPI000295BE4E	-
GLYMA10G03770	10:2804913-2804913	G	downstream_gene_variant	MODIFIER	Transcript	GLYMA10G03770.1	protein_coding	-	-	-	-	-	-	-	3035	-1	-	-	I1L8A3_SOYBN	UPI000233C375	-
GLYMA10G03770	10:2804913-2804913	G	downstream_gene_variant	MODIFIER	Transcript	GLYMA10G03770.2	protein_coding	-	-	-	-	-	-	-	3035	-1	YES	-	K7LH65_SOYBN	UPI0002950E6B	-
GLYMA10G03770	10:2804913-2804913	G	downstream_gene_variant	MODIFIER	Transcript	GLYMA10G03770.3	protein_coding	-	-	-	-	-	-	-	3035	-1	-	-	I1L8A3_SOYBN	UPI000233C375	-
GLYMA10G03740	10:2809222-2809222	G	upstream_gene_variant	MODIFIER	Transcript	GLYMA10G03740.4	protein_coding	-	-	-	-	-	-	-	4489	-1	YES	-	I1L899_SOYBN	UPI000233C219	-
GLYMA10G03740	10:2809222-2809222	G	upstream_gene_variant	MODIFIER	Transcript	GLYMA10G03740.5	protein_coding	-	-	-	-	-	-	-	4489	-1	-	-	I1L899_SOYBN	UPI000233C219	-
GLYMA10G03750	10:2809222-2809222	G	upstream_gene_variant	MODIFIER	Transcript	GLYMA10G03750.1	protein_coding	-	-	-	-	-	-	-	1837	-1	YES	-	C6SWM3_SOYBN	UPI0001B14FE9	-
GLYMA10G03760	10:2809222-2809222	G	upstream_gene_variant	MODIFIER	Transcript	GLYMA10G03760.1	protein_coding	-	-	-	-	-	-	-	600	-1	YES	-	K7LH64_SOYBN	UPI000295BE4E	-
GLYMA10G03770	10:2809222-2809222	G	intron_variant	MODIFIER	Transcript	GLYMA10G03770.1	protein_coding	GLYMA10G03770.1:c.1495-53T>C	-	-	-	-	-	-	-	-1	-	-	I1L8A3_SOYBN	UPI000233C375	-
GLYMA10G03770	10:2809222-2809222	G	intron_variant	MODIFIER	Transcript	GLYMA10G03770.2	protein_coding	GLYMA10G03770.2:c.1501-53T>C	-	-	-	-	-	-	-	-1	YES	-	K7LH65_SOYBN	UPI0002950E6B	-
GLYMA10G03770	10:2809222-2809222	G	intron_variant	MODIFIER	Transcript	GLYMA10G03770.3	protein_coding	GLYMA10G03770.3:c.1495-53T>C	-	-	-	-	-	-	-	-1	-	-	I1L8A3_SOYBN	UPI000233C375	-
GLYMA10G03750	10:2810225-2810225	A	upstream_gene_variant	MODIFIER	Transcript	GLYMA10G03750.1	protein_coding	-	-	-	-	-	-	-	2840	-1	YES	-	C6SWM3_SOYBN	UPI0001B14FE9	-
GLYMA10G03760	10:2810225-2810225	A	upstream_gene_variant	MODIFIER	Transcript	GLYMA10G03760.1	protein_coding	-	-	-	-	-	-	-	1603	-1	YES	-	K7LH64_SOYBN	UPI000295BE4E	-
GLYMA10G03770	10:2810225-2810225	A	intron_variant	MODIFIER	Transcript	GLYMA10G03770.1	protein_coding	GLYMA10G03770.1:c.978+67C>T	-	-	-	-	-	-	-	-1	-	-	I1L8A3_SOYBN	UPI000233C375	-
GLYMA10G03770	10:2810225-2810225	A	intron_variant	MODIFIER	Transcript	GLYMA10G03770.2	protein_coding	GLYMA10G03770.2:c.984+67C>T	-	-	-	-	-	-	-	-1	YES	-	K7LH65_SOYBN	UPI0002950E6B	-
GLYMA10G03770	10:2810225-2810225	A	intron_variant	MODIFIER	Transcript	GLYMA10G03770.3	protein_coding	GLYMA10G03770.3:c.978+67C>T	-	-	-	-	-	-	-	-1	-	-	I1L8A3_SOYBN	UPI000233C375	-
GLYMA10G03770	10:2818266-2818266	G	upstream_gene_variant	MODIFIER	Transcript	GLYMA10G03770.1	protein_coding	-	-	-	-	-	-	-	4988	-1	-	-	I1L8A3_SOYBN	UPI000233C375	-
GLYMA10G03780	10:2818266-2818266	G	intron_variant	MODIFIER	Transcript	GLYMA10G03780.1	protein_coding	GLYMA10G03780.1:c.218+419A>G	-	-	-	-	-	-	-	1	YES	-	I1L8A4_SOYBN	UPI00023C8D81	-
GLYMA10G03800	10:2831918-2831918	T	upstream_gene_variant	MODIFIER	Transcript	GLYMA10G03800.2	protein_coding	-	-	-	-	-	-	-	823	-1	YES	-	K7LH68_SOYBN	UPI000295D42E	-
GLYMA10G03810	10:2831918-2831918	T	upstream_gene_variant	MODIFIER	Transcript	GLYMA10G03810.1	protein_coding	-	-	-	-	-	-	-	2359	1	YES	-	I1L8A7_SOYBN	UPI000233C4FC	-
GLYMA10G03800	10:2831926-2831926	T	upstream_gene_variant	MODIFIER	Transcript	GLYMA10G03800.2	protein_coding	-	-	-	-	-	-	-	831	-1	YES	-	K7LH68_SOYBN	UPI000295D42E	-
GLYMA10G03810	10:2831926-2831926	T	upstream_gene_variant	MODIFIER	Transcript	GLYMA10G03810.1	protein_coding	-	-	-	-	-	-	-	2351	1	YES	-	I1L8A7_SOYBN	UPI000233C4FC	-
GLYMA10G03800	10:2831929-2831929	T	upstream_gene_variant	MODIFIER	Transcript	GLYMA10G03800.2	protein_coding	-	-	-	-	-	-	-	834	-1	YES	-	K7LH68_SOYBN	UPI000295D42E	-
GLYMA10G03810	10:2831929-2831929	T	upstream_gene_variant	MODIFIER	Transcript	GLYMA10G03810.1	protein_coding	-	-	-	-	-	-	-	2348	1	YES	-	I1L8A7_SOYBN	UPI000233C4FC	-
GLYMA10G03810	10:2846627-2846627	C	downstream_gene_variant	MODIFIER	Transcript	GLYMA10G03810.1	protein_coding	-	-	-	-	-	-	-	1871	1	YES	-	I1L8A7_SOYBN	UPI000233C4FC	-
-	10:2850426-2850426	G	intergenic_variant	MODIFIER	-	-	-	-	-	-	-	-	-	-	-	-	-	-	-	-	-
GLYMA10G03820	10:2861394-2861394	T	upstream_gene_variant	MODIFIER	Transcript	GLYMA10G03820.1	protein_coding	-	-	-	-	-	-	-	1005	1	-	-	I1L8A8_SOYBN	UPI000233C502	-
GLYMA10G03820	10:2861394-2861394	T	upstream_gene_variant	MODIFIER	Transcript	GLYMA10G03820.2	protein_coding	-	-	-	-	-	-	-	1005	1	YES	-	I1L8A8_SOYBN	UPI000233C502	-
GLYMA10G03910	10:2920564-2920564	C	downstream_gene_variant	MODIFIER	Transcript	GLYMA10G03910.1	protein_coding	-	-	-	-	-	-	-	2886	1	-	-	I1L8B2_SOYBN	UPI00023C8F25	-
GLYMA10G03910	10:2920564-2920564	C	downstream_gene_variant	MODIFIER	Transcript	GLYMA10G03910.2	protein_coding	-	-	-	-	-	-	-	2886	1	-	-	I1L8B3_SOYBN	UPI000296B15B	-
GLYMA10G03910	10:2920564-2920564	C	downstream_gene_variant	MODIFIER	Transcript	GLYMA10G03910.3	protein_coding	-	-	-	-	-	-	-	2886	1	YES	-	K7LH76_SOYBN	UPI00029670B5	-
GLYMA10G03920	10:2920564-2920564	C	intron_variant	MODIFIER	Transcript	GLYMA10G03920.1	protein_coding	GLYMA10G03920.1:c.868-261A>G	-	-	-	-	-	-	-	-1	YES	-	I1L8B4_SOYBN	UPI000233C804	-
GLYMA10G03920	10:2924910-2924910	T	upstream_gene_variant	MODIFIER	Transcript	GLYMA10G03920.1	protein_coding	-	-	-	-	-	-	-	705	-1	YES	-	I1L8B4_SOYBN	UPI000233C804	-
GLYMA10G03930	10:2924910-2924910	T	downstream_gene_variant	MODIFIER	Transcript	GLYMA10G03930.1	protein_coding	-	-	-	-	-	-	-	1815	-1	YES	-	I1L8B5_SOYBN	UPI000233C801	-
GLYMA10G03920	10:2926954-2926954	G	upstream_gene_variant	MODIFIER	Transcript	GLYMA10G03920.1	protein_coding	-	-	-	-	-	-	-	2749	-1	YES	-	I1L8B4_SOYBN	UPI000233C804	-
GLYMA10G03930	10:2926954-2926954	G	3_prime_UTR_variant	MODIFIER	Transcript	GLYMA10G03930.1	protein_coding	GLYMA10G03930.1:c.*403T>C	-	1398	-	-	-	-	-	-1	YES	-	I1L8B5_SOYBN	UPI000233C801	-
GLYMA10G03930	10:2932159-2932159	T	upstream_gene_variant	MODIFIER	Transcript	GLYMA10G03930.1	protein_coding	-	-	-	-	-	-	-	1162	-1	YES	-	I1L8B5_SOYBN	UPI000233C801	-
GLYMA10G03941	10:2932159-2932159	T	upstream_gene_variant	MODIFIER	Transcript	GLYMA10G03941.1	protein_coding	-	-	-	-	-	-	-	1214	1	-	-	K7LH77_SOYBN	UPI000295F353	-
GLYMA10G03941	10:2932159-2932159	T	upstream_gene_variant	MODIFIER	Transcript	GLYMA10G03941.2	protein_coding	-	-	-	-	-	-	-	1455	1	YES	-	K7LH77_SOYBN	UPI000295F353	-
GLYMA10G03941	10:2932159-2932159	T	upstream_gene_variant	MODIFIER	Transcript	GLYMA10G03941.3	protein_coding	-	-	-	-	-	-	-	1214	1	-	-	K7LH79_SOYBN	UPI000296CD94	-
GLYMA10G03941	10:2932159-2932159	T	upstream_gene_variant	MODIFIER	Transcript	GLYMA10G03941.4	protein_coding	-	-	-	-	-	-	-	1455	1	-	-	K7LH79_SOYBN	UPI000296CD94	-
GLYMA10G03950	10:2946925-2946925	T	downstream_gene_variant	MODIFIER	Transcript	GLYMA10G03950.1	protein_coding	-	-	-	-	-	-	-	4413	1	YES	-	I1L8B7_SOYBN	UPI000233C806	-
GLYMA10G03950	10:2946925-2946925	T	downstream_gene_variant	MODIFIER	Transcript	GLYMA10G03950.2	protein_coding	-	-	-	-	-	-	-	4413	1	-	-	I1L8B7_SOYBN	UPI000233C806	-
-	10:2947765-2947765	T	intergenic_variant	MODIFIER	-	-	-	-	-	-	-	-	-	-	-	-	-	-	-	-	-
-	10:2952596-2952596	A	intergenic_variant	MODIFIER	-	-	-	-	-	-	-	-	-	-	-	-	-	-	-	-	-
-	10:2962188-2962188	T	intergenic_variant	MODIFIER	-	-	-	-	-	-	-	-	-	-	-	-	-	-	-	-	-
-	10:2966400-2966400	T	intergenic_variant	MODIFIER	-	-	-	-	-	-	-	-	-	-	-	-	-	-	-	-	-
GLYMA10G03963	10:2970105-2970105	T	upstream_gene_variant	MODIFIER	Transcript	GLYMA10G03963.1	protein_coding	-	-	-	-	-	-	-	2586	1	YES	-	K7LH82_SOYBN	UPI0002951867	-
GLYMA10G03963	10:2973097-2973097	G	intron_variant	MODIFIER	Transcript	GLYMA10G03963.1	protein_coding	GLYMA10G03963.1:c.-87-54T>G	-	-	-	-	-	-	-	1	YES	-	K7LH82_SOYBN	UPI0002951867	-
GLYMA10G03963	10:2982468-2982468	T	intron_variant	MODIFIER	Transcript	GLYMA10G03963.1	protein_coding	GLYMA10G03963.1:c.1399-1037A>T	-	-	-	-	-	-	-	1	YES	-	K7LH82_SOYBN	UPI0002951867	-
GLYMA10G03976	10:2982468-2982468	T	downstream_gene_variant	MODIFIER	Transcript	GLYMA10G03976.1	protein_coding	-	-	-	-	-	-	-	1403	1	YES	-	K7LH83_SOYBN	UPI0002948E67	-
GLYMA10G03963	10:2982471-2982471	A	intron_variant	MODIFIER	Transcript	GLYMA10G03963.1	protein_coding	GLYMA10G03963.1:c.1399-1034G>A	-	-	-	-	-	-	-	1	YES	-	K7LH82_SOYBN	UPI0002951867	-
GLYMA10G03976	10:2982471-2982471	A	downstream_gene_variant	MODIFIER	Transcript	GLYMA10G03976.1	protein_coding	-	-	-	-	-	-	-	1406	1	YES	-	K7LH83_SOYBN	UPI0002948E67	-
GLYMA10G03963	10:2994900-2994900	C	intron_variant	MODIFIER	Transcript	GLYMA10G03963.1	protein_coding	GLYMA10G03963.1:c.4009+127A>C	-	-	-	-	-	-	-	1	YES	-	K7LH82_SOYBN	UPI0002951867	-
GLYMA10G03963	10:2997062-2997062	T	downstream_gene_variant	MODIFIER	Transcript	GLYMA10G03963.1	protein_coding	-	-	-	-	-	-	-	1458	1	YES	-	K7LH82_SOYBN	UPI0002951867	-
GLYMA10G03990	10:2997062-2997062	T	upstream_gene_variant	MODIFIER	Transcript	GLYMA10G03990.1	protein_coding	-	-	-	-	-	-	-	3723	1	YES	-	I1L8B9_SOYBN	UPI00023C8F32	-
GLYMA10G03963	10:2997248-2997248	C	downstream_gene_variant	MODIFIER	Transcript	GLYMA10G03963.1	protein_coding	-	-	-	-	-	-	-	1644	1	YES	-	K7LH82_SOYBN	UPI0002951867	-
GLYMA10G03990	10:2997248-2997248	C	upstream_gene_variant	MODIFIER	Transcript	GLYMA10G03990.1	protein_coding	-	-	-	-	-	-	-	3537	1	YES	-	I1L8B9_SOYBN	UPI00023C8F32	-
GLYMA10G03963	10:2997437-2997437	T	downstream_gene_variant	MODIFIER	Transcript	GLYMA10G03963.1	protein_coding	-	-	-	-	-	-	-	1833	1	YES	-	K7LH82_SOYBN	UPI0002951867	-
GLYMA10G03990	10:2997437-2997437	T	upstream_gene_variant	MODIFIER	Transcript	GLYMA10G03990.1	protein_coding	-	-	-	-	-	-	-	3348	1	YES	-	I1L8B9_SOYBN	UPI00023C8F32	-
GLYMA10G03963	10:2997443-2997443	T	downstream_gene_variant	MODIFIER	Transcript	GLYMA10G03963.1	protein_coding	-	-	-	-	-	-	-	1839	1	YES	-	K7LH82_SOYBN	UPI0002951867	-
GLYMA10G03990	10:2997443-2997443	T	upstream_gene_variant	MODIFIER	Transcript	GLYMA10G03990.1	protein_coding	-	-	-	-	-	-	-	3342	1	YES	-	I1L8B9_SOYBN	UPI00023C8F32	-
GLYMA10G03963	10:2999483-2999483	T	downstream_gene_variant	MODIFIER	Transcript	GLYMA10G03963.1	protein_coding	-	-	-	-	-	-	-	3879	1	YES	-	K7LH82_SOYBN	UPI0002951867	-
GLYMA10G03990	10:2999483-2999483	T	upstream_gene_variant	MODIFIER	Transcript	GLYMA10G03990.1	protein_coding	-	-	-	-	-	-	-	1302	1	YES	-	I1L8B9_SOYBN	UPI00023C8F32	-
GLYMA10G04010	10:3015691-3015691	A	downstream_gene_variant	MODIFIER	Transcript	GLYMA10G04010.1	protein_coding	-	-	-	-	-	-	-	3909	1	-	-	I1L8C0_SOYBN	UPI00023C8F33	-
GLYMA10G04010	10:3015691-3015691	A	downstream_gene_variant	MODIFIER	Transcript	GLYMA10G04010.2	protein_coding	-	-	-	-	-	-	-	4580	1	YES	-	K7LH84_SOYBN	UPI00023C8F34	-
GLYMA10G04010	10:3015746-3015746	T	downstream_gene_variant	MODIFIER	Transcript	GLYMA10G04010.1	protein_coding	-	-	-	-	-	-	-	3964	1	-	-	I1L8C0_SOYBN	UPI00023C8F33	-
GLYMA10G04010	10:3015746-3015746	T	downstream_gene_variant	MODIFIER	Transcript	GLYMA10G04010.2	protein_coding	-	-	-	-	-	-	-	4635	1	YES	-	K7LH84_SOYBN	UPI00023C8F34	-
GLYMA10G04020	10:3028407-3028407	T	upstream_gene_variant	MODIFIER	Transcript	GLYMA10G04020.1	protein_coding	-	-	-	-	-	-	-	1152	-1	YES	-	C6SZI2_SOYBN	UPI0001B150B6	-
GLYMA10G04031	10:3028407-3028407	T	downstream_gene_variant	MODIFIER	Transcript	GLYMA10G04031.1	protein_coding	-	-	-	-	-	-	-	159	-1	YES	-	K7LH85_SOYBN	UPI000233C807	-
GLYMA10G04031	10:3028407-3028407	T	downstream_gene_variant	MODIFIER	Transcript	GLYMA10G04031.2	protein_coding	-	-	-	-	-	-	-	2019	-1	-	-	K7LH86_SOYBN	UPI000296DE63	-
GLYMA10G04050	10:3051133-3051133	T	upstream_gene_variant	MODIFIER	Transcript	GLYMA10G04050.2	protein_coding	-	-	-	-	-	-	-	3092	-1	YES	-	K7LH88_SOYBN	UPI000233C809	-
-	10:3053794-3053794	C	intergenic_variant	MODIFIER	-	-	-	-	-	-	-	-	-	-	-	-	-	-	-	-	-
GLYMA10G04060	10:3058664-3058664	C	downstream_gene_variant	MODIFIER	Transcript	GLYMA10G04060.1	protein_coding	-	-	-	-	-	-	-	3261	-1	YES	-	I1L8C4_SOYBN	UPI0002952A5A	-
GLYMA10G04060	10:3058664-3058664	C	downstream_gene_variant	MODIFIER	Transcript	GLYMA10G04060.2	protein_coding	-	-	-	-	-	-	-	3261	-1	-	-	K7LH89_SOYBN	UPI00029641C2	-
GLYMA10G04060	10:3058664-3058664	C	downstream_gene_variant	MODIFIER	Transcript	GLYMA10G04060.3	protein_coding	-	-	-	-	-	-	-	3261	-1	-	-	K7LH90_SOYBN	UPI00029540B1	-
GLYMA10G04060	10:3058664-3058664	C	downstream_gene_variant	MODIFIER	Transcript	GLYMA10G04060.4	protein_coding	-	-	-	-	-	-	-	3261	-1	-	-	K7LH91_SOYBN	UPI000296E1EA	-
GLYMA10G04060	10:3058664-3058664	C	downstream_gene_variant	MODIFIER	Transcript	GLYMA10G04060.5	protein_coding	-	-	-	-	-	-	-	3261	-1	-	-	K7LH93_SOYBN	UPI000296DD71	-
GLYMA10G04060	10:3058664-3058664	C	downstream_gene_variant	MODIFIER	Transcript	GLYMA10G04060.6	protein_coding	-	-	-	-	-	-	-	3261	-1	-	-	K7LH93_SOYBN	UPI000296DD71	-
GLYMA10G04060	10:3058664-3058664	C	downstream_gene_variant	MODIFIER	Transcript	GLYMA10G04060.7	protein_coding	-	-	-	-	-	-	-	3261	-1	-	-	K7LH95_SOYBN	UPI000295077C	-
GLYMA10G04060	10:3058664-3058664	C	downstream_gene_variant	MODIFIER	Transcript	GLYMA10G04060.8	protein_coding	-	-	-	-	-	-	-	3261	-1	-	-	K7LH95_SOYBN	UPI000295077C	-
GLYMA10G04060	10:3059014-3059014	T	downstream_gene_variant	MODIFIER	Transcript	GLYMA10G04060.1	protein_coding	-	-	-	-	-	-	-	2911	-1	YES	-	I1L8C4_SOYBN	UPI0002952A5A	-
GLYMA10G04060	10:3059014-3059014	T	downstream_gene_variant	MODIFIER	Transcript	GLYMA10G04060.2	protein_coding	-	-	-	-	-	-	-	2911	-1	-	-	K7LH89_SOYBN	UPI00029641C2	-
GLYMA10G04060	10:3059014-3059014	T	downstream_gene_variant	MODIFIER	Transcript	GLYMA10G04060.3	protein_coding	-	-	-	-	-	-	-	2911	-1	-	-	K7LH90_SOYBN	UPI00029540B1	-
GLYMA10G04060	10:3059014-3059014	T	downstream_gene_variant	MODIFIER	Transcript	GLYMA10G04060.4	protein_coding	-	-	-	-	-	-	-	2911	-1	-	-	K7LH91_SOYBN	UPI000296E1EA	-
GLYMA10G04060	10:3059014-3059014	T	downstream_gene_variant	MODIFIER	Transcript	GLYMA10G04060.5	protein_coding	-	-	-	-	-	-	-	2911	-1	-	-	K7LH93_SOYBN	UPI000296DD71	-
GLYMA10G04060	10:3059014-3059014	T	downstream_gene_variant	MODIFIER	Transcript	GLYMA10G04060.6	protein_coding	-	-	-	-	-	-	-	2911	-1	-	-	K7LH93_SOYBN	UPI000296DD71	-
GLYMA10G04060	10:3059014-3059014	T	downstream_gene_variant	MODIFIER	Transcript	GLYMA10G04060.7	protein_coding	-	-	-	-	-	-	-	2911	-1	-	-	K7LH95_SOYBN	UPI000295077C	-
GLYMA10G04060	10:3059014-3059014	T	downstream_gene_variant	MODIFIER	Transcript	GLYMA10G04060.8	protein_coding	-	-	-	-	-	-	-	2911	-1	-	-	K7LH95_SOYBN	UPI000295077C	-
GLYMA10G04060	10:3060861-3060861	T	downstream_gene_variant	MODIFIER	Transcript	GLYMA10G04060.1	protein_coding	-	-	-	-	-	-	-	1064	-1	YES	-	I1L8C4_SOYBN	UPI0002952A5A	-
GLYMA10G04060	10:3060861-3060861	T	downstream_gene_variant	MODIFIER	Transcript	GLYMA10G04060.2	protein_coding	-	-	-	-	-	-	-	1064	-1	-	-	K7LH89_SOYBN	UPI00029641C2	-
GLYMA10G04060	10:3060861-3060861	T	downstream_gene_variant	MODIFIER	Transcript	GLYMA10G04060.3	protein_coding	-	-	-	-	-	-	-	1064	-1	-	-	K7LH90_SOYBN	UPI00029540B1	-
GLYMA10G04060	10:3060861-3060861	T	downstream_gene_variant	MODIFIER	Transcript	GLYMA10G04060.4	protein_coding	-	-	-	-	-	-	-	1064	-1	-	-	K7LH91_SOYBN	UPI000296E1EA	-
GLYMA10G04060	10:3060861-3060861	T	downstream_gene_variant	MODIFIER	Transcript	GLYMA10G04060.5	protein_coding	-	-	-	-	-	-	-	1064	-1	-	-	K7LH93_SOYBN	UPI000296DD71	-
GLYMA10G04060	10:3060861-3060861	T	downstream_gene_variant	MODIFIER	Transcript	GLYMA10G04060.6	protein_coding	-	-	-	-	-	-	-	1064	-1	-	-	K7LH93_SOYBN	UPI000296DD71	-
GLYMA10G04060	10:3060861-3060861	T	downstream_gene_variant	MODIFIER	Transcript	GLYMA10G04060.7	protein_coding	-	-	-	-	-	-	-	1064	-1	-	-	K7LH95_SOYBN	UPI000295077C	-
GLYMA10G04060	10:3060861-3060861	T	downstream_gene_variant	MODIFIER	Transcript	GLYMA10G04060.8	protein_coding	-	-	-	-	-	-	-	1064	-1	-	-	K7LH95_SOYBN	UPI000295077C	-
GLYMA10G04060	10:3065734-3065734	A	intron_variant	MODIFIER	Transcript	GLYMA10G04060.1	protein_coding	GLYMA10G04060.1:c.41-214C>T	-	-	-	-	-	-	-	-1	YES	-	I1L8C4_SOYBN	UPI0002952A5A	-
GLYMA10G04060	10:3065734-3065734	A	intron_variant	MODIFIER	Transcript	GLYMA10G04060.2	protein_coding	GLYMA10G04060.2:c.41-214C>T	-	-	-	-	-	-	-	-1	-	-	K7LH89_SOYBN	UPI00029641C2	-
GLYMA10G04060	10:3065734-3065734	A	intron_variant	MODIFIER	Transcript	GLYMA10G04060.3	protein_coding	GLYMA10G04060.3:c.-168-214C>T	-	-	-	-	-	-	-	-1	-	-	K7LH90_SOYBN	UPI00029540B1	-
GLYMA10G04060	10:3065734-3065734	A	intron_variant	MODIFIER	Transcript	GLYMA10G04060.4	protein_coding	GLYMA10G04060.4:c.-168-214C>T	-	-	-	-	-	-	-	-1	-	-	K7LH91_SOYBN	UPI000296E1EA	-
GLYMA10G04060	10:3065734-3065734	A	intron_variant	MODIFIER	Transcript	GLYMA10G04060.5	protein_coding	GLYMA10G04060.5:c.41-214C>T	-	-	-	-	-	-	-	-1	-	-	K7LH93_SOYBN	UPI000296DD71	-
GLYMA10G04060	10:3065734-3065734	A	intron_variant	MODIFIER	Transcript	GLYMA10G04060.6	protein_coding	GLYMA10G04060.6:c.41-214C>T	-	-	-	-	-	-	-	-1	-	-	K7LH93_SOYBN	UPI000296DD71	-
GLYMA10G04060	10:3065734-3065734	A	intron_variant	MODIFIER	Transcript	GLYMA10G04060.7	protein_coding	GLYMA10G04060.7:c.-168-214C>T	-	-	-	-	-	-	-	-1	-	-	K7LH95_SOYBN	UPI000295077C	-
GLYMA10G04060	10:3065734-3065734	A	intron_variant	MODIFIER	Transcript	GLYMA10G04060.8	protein_coding	GLYMA10G04060.8:c.-168-214C>T	-	-	-	-	-	-	-	-1	-	-	K7LH95_SOYBN	UPI000295077C	-
GLYMA10G04060	10:3065795-3065795	T	intron_variant	MODIFIER	Transcript	GLYMA10G04060.1	protein_coding	GLYMA10G04060.1:c.40+236T>A	-	-	-	-	-	-	-	-1	YES	-	I1L8C4_SOYBN	UPI0002952A5A	-
GLYMA10G04060	10:3065795-3065795	T	intron_variant	MODIFIER	Transcript	GLYMA10G04060.2	protein_coding	GLYMA10G04060.2:c.40+236T>A	-	-	-	-	-	-	-	-1	-	-	K7LH89_SOYBN	UPI00029641C2	-
GLYMA10G04060	10:3065795-3065795	T	intron_variant	MODIFIER	Transcript	GLYMA10G04060.3	protein_coding	GLYMA10G04060.3:c.-169+236T>A	-	-	-	-	-	-	-	-1	-	-	K7LH90_SOYBN	UPI00029540B1	-
GLYMA10G04060	10:3065795-3065795	T	intron_variant	MODIFIER	Transcript	GLYMA10G04060.4	protein_coding	GLYMA10G04060.4:c.-169+236T>A	-	-	-	-	-	-	-	-1	-	-	K7LH91_SOYBN	UPI000296E1EA	-
GLYMA10G04060	10:3065795-3065795	T	intron_variant	MODIFIER	Transcript	GLYMA10G04060.5	protein_coding	GLYMA10G04060.5:c.40+236T>A	-	-	-	-	-	-	-	-1	-	-	K7LH93_SOYBN	UPI000296DD71	-
GLYMA10G04060	10:3065795-3065795	T	intron_variant	MODIFIER	Transcript	GLYMA10G04060.6	protein_coding	GLYMA10G04060.6:c.40+236T>A	-	-	-	-	-	-	-	-1	-	-	K7LH93_SOYBN	UPI000296DD71	-
GLYMA10G04060	10:3065795-3065795	T	intron_variant	MODIFIER	Transcript	GLYMA10G04060.7	protein_coding	GLYMA10G04060.7:c.-169+236T>A	-	-	-	-	-	-	-	-1	-	-	K7LH95_SOYBN	UPI000295077C	-
GLYMA10G04060	10:3065795-3065795	T	intron_variant	MODIFIER	Transcript	GLYMA10G04060.8	protein_coding	GLYMA10G04060.8:c.-169+236T>A	-	-	-	-	-	-	-	-1	-	-	K7LH95_SOYBN	UPI000295077C	-
GLYMA10G04070	10:3078454-3078454	T	downstream_gene_variant	MODIFIER	Transcript	GLYMA10G04070.1	protein_coding	-	-	-	-	-	-	-	1288	1	YES	-	I1L8C5_SOYBN	UPI00023C90AB	-
GLYMA10G04070	10:3078483-3078483	T	downstream_gene_variant	MODIFIER	Transcript	GLYMA10G04070.1	protein_coding	-	-	-	-	-	-	-	1317	1	YES	-	I1L8C5_SOYBN	UPI00023C90AB	-
GLYMA10G04070	10:3079464-3079464	C	downstream_gene_variant	MODIFIER	Transcript	GLYMA10G04070.1	protein_coding	-	-	-	-	-	-	-	2298	1	YES	-	I1L8C5_SOYBN	UPI00023C90AB	-
GLYMA10G04070	10:3079513-3079513	T	downstream_gene_variant	MODIFIER	Transcript	GLYMA10G04070.1	protein_coding	-	-	-	-	-	-	-	2347	1	YES	-	I1L8C5_SOYBN	UPI00023C90AB	-
GLYMA10G04090	10:3082246-3082246	T	downstream_gene_variant	MODIFIER	Transcript	GLYMA10G04090.1	protein_coding	-	-	-	-	-	-	-	3567	-1	YES	-	I1L8C6_SOYBN	UPI00029647E7	-
GLYMA10G04090	10:3084171-3084171	A	downstream_gene_variant	MODIFIER	Transcript	GLYMA10G04090.1	protein_coding	-	-	-	-	-	-	-	1642	-1	YES	-	I1L8C6_SOYBN	UPI00029647E7	-
GLYMA10G04090	10:3085633-3085633	C	downstream_gene_variant	MODIFIER	Transcript	GLYMA10G04090.1	protein_coding	-	-	-	-	-	-	-	180	-1	YES	-	I1L8C6_SOYBN	UPI00029647E7	-
GLYMA10G04090	10:3085945-3085945	T	3_prime_UTR_variant	MODIFIER	Transcript	GLYMA10G04090.1	protein_coding	GLYMA10G04090.1:c.*183G>A	-	3265	-	-	-	-	-	-1	YES	-	I1L8C6_SOYBN	UPI00029647E7	-
GLYMA10G04090	10:3085971-3085971	T	3_prime_UTR_variant	MODIFIER	Transcript	GLYMA10G04090.1	protein_coding	GLYMA10G04090.1:c.*157T>A	-	3239	-	-	-	-	-	-1	YES	-	I1L8C6_SOYBN	UPI00029647E7	-
GLYMA10G04090	10:3092222-3092222	T	intron_variant	MODIFIER	Transcript	GLYMA10G04090.1	protein_coding	GLYMA10G04090.1:c.95+283T>A	-	-	-	-	-	-	-	-1	YES	-	I1L8C6_SOYBN	UPI00029647E7	-
GLYMA10G04090	10:3092226-3092226	A	intron_variant	MODIFIER	Transcript	GLYMA10G04090.1	protein_coding	GLYMA10G04090.1:c.95+279C>T	-	-	-	-	-	-	-	-1	YES	-	I1L8C6_SOYBN	UPI00029647E7	-
GLYMA10G04090	10:3092228-3092228	T	intron_variant	MODIFIER	Transcript	GLYMA10G04090.1	protein_coding	GLYMA10G04090.1:c.95+277G>A	-	-	-	-	-	-	-	-1	YES	-	I1L8C6_SOYBN	UPI00029647E7	-
GLYMA10G04090	10:3092245-3092245	G	intron_variant	MODIFIER	Transcript	GLYMA10G04090.1	protein_coding	GLYMA10G04090.1:c.95+260G>C	-	-	-	-	-	-	-	-1	YES	-	I1L8C6_SOYBN	UPI00029647E7	-
GLYMA10G04090	10:3094069-3094069	A	upstream_gene_variant	MODIFIER	Transcript	GLYMA10G04090.1	protein_coding	-	-	-	-	-	-	-	590	-1	YES	-	I1L8C6_SOYBN	UPI00029647E7	-
GLYMA10G04090	10:3094340-3094340	T	upstream_gene_variant	MODIFIER	Transcript	GLYMA10G04090.1	protein_coding	-	-	-	-	-	-	-	861	-1	YES	-	I1L8C6_SOYBN	UPI00029647E7	-
GLYMA10G04090	10:3094366-3094366	G	upstream_gene_variant	MODIFIER	Transcript	GLYMA10G04090.1	protein_coding	-	-	-	-	-	-	-	887	-1	YES	-	I1L8C6_SOYBN	UPI00029647E7	-
GLYMA10G04090	10:3096008-3096008	G	upstream_gene_variant	MODIFIER	Transcript	GLYMA10G04090.1	protein_coding	-	-	-	-	-	-	-	2529	-1	YES	-	I1L8C6_SOYBN	UPI00029647E7	-
GLYMA10G04090	10:3097874-3097874	A	upstream_gene_variant	MODIFIER	Transcript	GLYMA10G04090.1	protein_coding	-	-	-	-	-	-	-	4395	-1	YES	-	I1L8C6_SOYBN	UPI00029647E7	-
-	10:3103972-3103972	C	intergenic_variant	MODIFIER	-	-	-	-	-	-	-	-	-	-	-	-	-	-	-	-	-
-	10:3103974-3103974	C	intergenic_variant	MODIFIER	-	-	-	-	-	-	-	-	-	-	-	-	-	-	-	-	-
GLYMA10G04101	10:3113129-3113129	G	intron_variant	MODIFIER	Transcript	GLYMA10G04101.1	protein_coding	GLYMA10G04101.1:c.616-146A>G	-	-	-	-	-	-	-	1	YES	-	K7LH96_SOYBN	UPI000295EFDA	-
GLYMA10G04110	10:3113129-3113129	G	downstream_gene_variant	MODIFIER	Transcript	GLYMA10G04110.1	protein_coding	-	-	-	-	-	-	-	1141	-1	YES	-	I1L8C7_SOYBN	UPI000233C80C	-
GLYMA10G04101	10:3113201-3113201	A	intron_variant	MODIFIER	Transcript	GLYMA10G04101.1	protein_coding	GLYMA10G04101.1:c.616-74G>A	-	-	-	-	-	-	-	1	YES	-	K7LH96_SOYBN	UPI000295EFDA	-
GLYMA10G04110	10:3113201-3113201	A	downstream_gene_variant	MODIFIER	Transcript	GLYMA10G04110.1	protein_coding	-	-	-	-	-	-	-	1069	-1	YES	-	I1L8C7_SOYBN	UPI000233C80C	-
GLYMA10G04120	10:3123676-3123676	C	intron_variant	MODIFIER	Transcript	GLYMA10G04120.1	protein_coding	GLYMA10G04120.1:c.-74+164T>C	-	-	-	-	-	-	-	1	YES	-	I1L8C8_SOYBN	UPI000233C80D	-
GLYMA10G04160	10:3154254-3154254	A	downstream_gene_variant	MODIFIER	Transcript	GLYMA10G04160.1	protein_coding	-	-	-	-	-	-	-	1848	1	YES	-	I1L8D2_SOYBN	UPI000233C960	-
GLYMA10G04160	10:3154255-3154255	A	downstream_gene_variant	MODIFIER	Transcript	GLYMA10G04160.1	protein_coding	-	-	-	-	-	-	-	1849	1	YES	-	I1L8D2_SOYBN	UPI000233C960	-
GLYMA10G04180	10:3172132-3172132	T	upstream_gene_variant	MODIFIER	Transcript	GLYMA10G04180.1	protein_coding	-	-	-	-	-	-	-	2622	-1	YES	-	K7LHA0_SOYBN	UPI000295C395	-
GLYMA10G04185	10:3172132-3172132	T	intron_variant	MODIFIER	Transcript	GLYMA10G04185.1	protein_coding	GLYMA10G04185.1:c.104-116T>A	-	-	-	-	-	-	-	-1	YES	-	K7LHA1_SOYBN	UPI00029490F6	-
GLYMA10G04180	10:3173162-3173162	G	upstream_gene_variant	MODIFIER	Transcript	GLYMA10G04180.1	protein_coding	-	-	-	-	-	-	-	3652	-1	YES	-	K7LHA0_SOYBN	UPI000295C395	-
GLYMA10G04185	10:3173162-3173162	G	intron_variant	MODIFIER	Transcript	GLYMA10G04185.1	protein_coding	GLYMA10G04185.1:c.104-1146A>C	-	-	-	-	-	-	-	-1	YES	-	K7LHA1_SOYBN	UPI00029490F6	-
GLYMA10G04180	10:3173181-3173181	T	upstream_gene_variant	MODIFIER	Transcript	GLYMA10G04180.1	protein_coding	-	-	-	-	-	-	-	3671	-1	YES	-	K7LHA0_SOYBN	UPI000295C395	-
GLYMA10G04185	10:3173181-3173181	T	intron_variant	MODIFIER	Transcript	GLYMA10G04185.1	protein_coding	GLYMA10G04185.1:c.104-1165T>A	-	-	-	-	-	-	-	-1	YES	-	K7LHA1_SOYBN	UPI00029490F6	-
GLYMA10G04185	10:3175478-3175478	C	upstream_gene_variant	MODIFIER	Transcript	GLYMA10G04185.1	protein_coding	-	-	-	-	-	-	-	410	-1	YES	-	K7LHA1_SOYBN	UPI00029490F6	-
GLYMA10G04185	10:3175955-3175955	G	upstream_gene_variant	MODIFIER	Transcript	GLYMA10G04185.1	protein_coding	-	-	-	-	-	-	-	887	-1	YES	-	K7LHA1_SOYBN	UPI00029490F6	-
GLYMA10G04185	10:3178521-3178521	G	upstream_gene_variant	MODIFIER	Transcript	GLYMA10G04185.1	protein_coding	-	-	-	-	-	-	-	3453	-1	YES	-	K7LHA1_SOYBN	UPI00029490F6	-
GLYMA10G04185	10:3179152-3179152	C	upstream_gene_variant	MODIFIER	Transcript	GLYMA10G04185.1	protein_coding	-	-	-	-	-	-	-	4084	-1	YES	-	K7LHA1_SOYBN	UPI00029490F6	-
GLYMA10G04185	10:3179181-3179181	T	upstream_gene_variant	MODIFIER	Transcript	GLYMA10G04185.1	protein_coding	-	-	-	-	-	-	-	4113	-1	YES	-	K7LHA1_SOYBN	UPI00029490F6	-
GLYMA10G04185	10:3179958-3179958	C	upstream_gene_variant	MODIFIER	Transcript	GLYMA10G04185.1	protein_coding	-	-	-	-	-	-	-	4890	-1	YES	-	K7LHA1_SOYBN	UPI00029490F6	-
-	10:3181282-3181282	T	intergenic_variant	MODIFIER	-	-	-	-	-	-	-	-	-	-	-	-	-	-	-	-	-
-	10:3181842-3181842	T	intergenic_variant	MODIFIER	-	-	-	-	-	-	-	-	-	-	-	-	-	-	-	-	-
GLYMA10G04190	10:3204194-3204194	G	upstream_gene_variant	MODIFIER	Transcript	GLYMA10G04190.1	protein_coding	-	-	-	-	-	-	-	1422	-1	YES	-	C6TF30_SOYBN	UPI00005B0CED	-
GLYMA10G04190	10:3204704-3204704	C	upstream_gene_variant	MODIFIER	Transcript	GLYMA10G04190.1	protein_coding	-	-	-	-	-	-	-	1932	-1	YES	-	C6TF30_SOYBN	UPI00005B0CED	-
GLYMA10G04190	10:3204745-3204745	G	upstream_gene_variant	MODIFIER	Transcript	GLYMA10G04190.1	protein_coding	-	-	-	-	-	-	-	1973	-1	YES	-	C6TF30_SOYBN	UPI00005B0CED	-
GLYMA10G04190	10:3204755-3204755	C	upstream_gene_variant	MODIFIER	Transcript	GLYMA10G04190.1	protein_coding	-	-	-	-	-	-	-	1983	-1	YES	-	C6TF30_SOYBN	UPI00005B0CED	-
GLYMA10G04190	10:3204770-3204770	T	upstream_gene_variant	MODIFIER	Transcript	GLYMA10G04190.1	protein_coding	-	-	-	-	-	-	-	1998	-1	YES	-	C6TF30_SOYBN	UPI00005B0CED	-
GLYMA10G04190	10:3207181-3207181	C	upstream_gene_variant	MODIFIER	Transcript	GLYMA10G04190.1	protein_coding	-	-	-	-	-	-	-	4409	-1	YES	-	C6TF30_SOYBN	UPI00005B0CED	-
GLYMA10G04210	10:3207181-3207181	C	upstream_gene_variant	MODIFIER	Transcript	GLYMA10G04210.1	protein_coding	-	-	-	-	-	-	-	4615	1	YES	-	I1L8D5_SOYBN	UPI000233CC83	-
GLYMA10G04210	10:3208210-3208210	C	upstream_gene_variant	MODIFIER	Transcript	GLYMA10G04210.1	protein_coding	-	-	-	-	-	-	-	3586	1	YES	-	I1L8D5_SOYBN	UPI000233CC83	-
GLYMA10G04210	10:3208256-3208256	G	upstream_gene_variant	MODIFIER	Transcript	GLYMA10G04210.1	protein_coding	-	-	-	-	-	-	-	3540	1	YES	-	I1L8D5_SOYBN	UPI000233CC83	-
GLYMA10G04210	10:3210150-3210150	T	upstream_gene_variant	MODIFIER	Transcript	GLYMA10G04210.1	protein_coding	-	-	-	-	-	-	-	1646	1	YES	-	I1L8D5_SOYBN	UPI000233CC83	-
GLYMA10G04210	10:3210210-3210210	A	upstream_gene_variant	MODIFIER	Transcript	GLYMA10G04210.1	protein_coding	-	-	-	-	-	-	-	1586	1	YES	-	I1L8D5_SOYBN	UPI000233CC83	-
GLYMA10G04210	10:3211280-3211280	T	upstream_gene_variant	MODIFIER	Transcript	GLYMA10G04210.1	protein_coding	-	-	-	-	-	-	-	516	1	YES	-	I1L8D5_SOYBN	UPI000233CC83	-
GLYMA10G04210	10:3215591-3215591	C	downstream_gene_variant	MODIFIER	Transcript	GLYMA10G04210.1	protein_coding	-	-	-	-	-	-	-	2339	1	YES	-	I1L8D5_SOYBN	UPI000233CC83	-
GLYMA10G04210	10:3216602-3216602	C	downstream_gene_variant	MODIFIER	Transcript	GLYMA10G04210.1	protein_coding	-	-	-	-	-	-	-	3350	1	YES	-	I1L8D5_SOYBN	UPI000233CC83	-
GLYMA10G04220	10:3216602-3216602	C	downstream_gene_variant	MODIFIER	Transcript	GLYMA10G04220.1	protein_coding	-	-	-	-	-	-	-	4287	-1	YES	-	I1L8D6_SOYBN	UPI00029653E4	-
GLYMA10G04220	10:3221749-3221749	A	upstream_gene_variant	MODIFIER	Transcript	GLYMA10G04220.1	protein_coding	-	-	-	-	-	-	-	300	-1	YES	-	I1L8D6_SOYBN	UPI00029653E4	-
GLYMA10G04230	10:3221749-3221749	A	downstream_gene_variant	MODIFIER	Transcript	GLYMA10G04230.1	protein_coding	-	-	-	-	-	-	-	3213	-1	YES	-	C3UZD2_SOYBN	UPI00019D5A26	-
GLYMA10G04250	10:3243614-3243614	C	downstream_gene_variant	MODIFIER	Transcript	GLYMA10G04250.1	protein_coding	-	-	-	-	-	-	-	4028	1	YES	-	I1L8D9_SOYBN	UPI00023C9257	-
GLYMA10G04280	10:3243614-3243614	C	downstream_gene_variant	MODIFIER	Transcript	GLYMA10G04280.1	protein_coding	-	-	-	-	-	-	-	4378	-1	YES	-	Q9SB11_SOYBN	UPI00000AC908	-
GLYMA10G04250	10:3243651-3243651	T	downstream_gene_variant	MODIFIER	Transcript	GLYMA10G04250.1	protein_coding	-	-	-	-	-	-	-	4065	1	YES	-	I1L8D9_SOYBN	UPI00023C9257	-
GLYMA10G04280	10:3243651-3243651	T	downstream_gene_variant	MODIFIER	Transcript	GLYMA10G04280.1	protein_coding	-	-	-	-	-	-	-	4341	-1	YES	-	Q9SB11_SOYBN	UPI00000AC908	-
GLYMA10G04280	10:3245186-3245186	A	downstream_gene_variant	MODIFIER	Transcript	GLYMA10G04280.1	protein_coding	-	-	-	-	-	-	-	2806	-1	YES	-	Q9SB11_SOYBN	UPI00000AC908	-
GLYMA10G04280	10:3245298-3245298	A	downstream_gene_variant	MODIFIER	Transcript	GLYMA10G04280.1	protein_coding	-	-	-	-	-	-	-	2694	-1	YES	-	Q9SB11_SOYBN	UPI00000AC908	-
GLYMA10G04280	10:3248650-3248650	G	intron_variant	MODIFIER	Transcript	GLYMA10G04280.1	protein_coding	GLYMA10G04280.1:c.1303-68T>C	-	-	-	-	-	-	-	-1	YES	-	Q9SB11_SOYBN	UPI00000AC908	-
GLYMA10G04280	10:3248708-3248708	G	intron_variant	MODIFIER	Transcript	GLYMA10G04280.1	protein_coding	GLYMA10G04280.1:c.1303-126T>C	-	-	-	-	-	-	-	-1	YES	-	Q9SB11_SOYBN	UPI00000AC908	-
GLYMA10G04280	10:3248715-3248715	G	intron_variant	MODIFIER	Transcript	GLYMA10G04280.1	protein_coding	GLYMA10G04280.1:c.1303-133T>C	-	-	-	-	-	-	-	-1	YES	-	Q9SB11_SOYBN	UPI00000AC908	-
GLYMA10G04280	10:3252818-3252818	A	upstream_gene_variant	MODIFIER	Transcript	GLYMA10G04280.1	protein_coding	-	-	-	-	-	-	-	1932	-1	YES	-	Q9SB11_SOYBN	UPI00000AC908	-
GLYMA10G04290	10:3252818-3252818	A	downstream_gene_variant	MODIFIER	Transcript	GLYMA10G04290.2	protein_coding	-	-	-	-	-	-	-	2187	-1	YES	-	K7LHA2_SOYBN	UPI00023C925B	-
GLYMA10G04290	10:3252818-3252818	A	downstream_gene_variant	MODIFIER	Transcript	GLYMA10G04290.3	protein_coding	-	-	-	-	-	-	-	1507	-1	-	-	K7LHA3_SOYBN	UPI00029522F4	-
GLYMA10G04290	10:3260234-3260234	A	upstream_gene_variant	MODIFIER	Transcript	GLYMA10G04290.2	protein_coding	-	-	-	-	-	-	-	2842	-1	YES	-	K7LHA2_SOYBN	UPI00023C925B	-
GLYMA10G04290	10:3260234-3260234	A	upstream_gene_variant	MODIFIER	Transcript	GLYMA10G04290.3	protein_coding	-	-	-	-	-	-	-	2842	-1	-	-	K7LHA3_SOYBN	UPI00029522F4	-
GLYMA10G04300	10:3260234-3260234	A	downstream_gene_variant	MODIFIER	Transcript	GLYMA10G04300.2	protein_coding	-	-	-	-	-	-	-	1983	-1	YES	-	I1L8E3_SOYBN	UPI00023C925D	-
GLYMA10G04290	10:3261364-3261364	C	upstream_gene_variant	MODIFIER	Transcript	GLYMA10G04290.2	protein_coding	-	-	-	-	-	-	-	3972	-1	YES	-	K7LHA2_SOYBN	UPI00023C925B	-
GLYMA10G04290	10:3261364-3261364	C	upstream_gene_variant	MODIFIER	Transcript	GLYMA10G04290.3	protein_coding	-	-	-	-	-	-	-	3972	-1	-	-	K7LHA3_SOYBN	UPI00029522F4	-
GLYMA10G04300	10:3261364-3261364	C	downstream_gene_variant	MODIFIER	Transcript	GLYMA10G04300.2	protein_coding	-	-	-	-	-	-	-	853	-1	YES	-	I1L8E3_SOYBN	UPI00023C925D	-
GLYMA10G04290	10:3261380-3261380	T	upstream_gene_variant	MODIFIER	Transcript	GLYMA10G04290.2	protein_coding	-	-	-	-	-	-	-	3988	-1	YES	-	K7LHA2_SOYBN	UPI00023C925B	-
GLYMA10G04290	10:3261380-3261380	T	upstream_gene_variant	MODIFIER	Transcript	GLYMA10G04290.3	protein_coding	-	-	-	-	-	-	-	3988	-1	-	-	K7LHA3_SOYBN	UPI00029522F4	-
GLYMA10G04300	10:3261380-3261380	T	downstream_gene_variant	MODIFIER	Transcript	GLYMA10G04300.2	protein_coding	-	-	-	-	-	-	-	837	-1	YES	-	I1L8E3_SOYBN	UPI00023C925D	-
GLYMA10G04300	10:3262664-3262664	T	3_prime_UTR_variant	MODIFIER	Transcript	GLYMA10G04300.2	protein_coding	GLYMA10G04300.2:c.*266G>A	-	3638	-	-	-	-	-	-1	YES	-	I1L8E3_SOYBN	UPI00023C925D	-
GLYMA10G04300	10:3263513-3263513	G	intron_variant	MODIFIER	Transcript	GLYMA10G04300.2	protein_coding	GLYMA10G04300.2:c.3324-209G>C	-	-	-	-	-	-	-	-1	YES	-	I1L8E3_SOYBN	UPI00023C925D	-
GLYMA10G04300	10:3276987-3276987	A	upstream_gene_variant	MODIFIER	Transcript	GLYMA10G04300.2	protein_coding	-	-	-	-	-	-	-	2008	-1	YES	-	I1L8E3_SOYBN	UPI00023C925D	-
GLYMA10G04300	10:3278020-3278020	T	upstream_gene_variant	MODIFIER	Transcript	GLYMA10G04300.2	protein_coding	-	-	-	-	-	-	-	3041	-1	YES	-	I1L8E3_SOYBN	UPI00023C925D	-
GLYMA10G04310	10:3278020-3278020	T	upstream_gene_variant	MODIFIER	Transcript	GLYMA10G04310.1	protein_coding	-	-	-	-	-	-	-	4089	1	YES	-	I1L8E4_SOYBN	UPI000233CDFC	-
GLYMA10G04310	10:3281431-3281431	C	upstream_gene_variant	MODIFIER	Transcript	GLYMA10G04310.1	protein_coding	-	-	-	-	-	-	-	678	1	YES	-	I1L8E4_SOYBN	UPI000233CDFC	-
GLYMA10G04310	10:3281474-3281474	G	upstream_gene_variant	MODIFIER	Transcript	GLYMA10G04310.1	protein_coding	-	-	-	-	-	-	-	635	1	YES	-	I1L8E4_SOYBN	UPI000233CDFC	-
GLYMA10G04310	10:3281498-3281498	T	upstream_gene_variant	MODIFIER	Transcript	GLYMA10G04310.1	protein_coding	-	-	-	-	-	-	-	611	1	YES	-	I1L8E4_SOYBN	UPI000233CDFC	-
GLYMA10G04310	10:3281502-3281502	T	upstream_gene_variant	MODIFIER	Transcript	GLYMA10G04310.1	protein_coding	-	-	-	-	-	-	-	607	1	YES	-	I1L8E4_SOYBN	UPI000233CDFC	-
GLYMA10G04310	10:3281703-3281703	G	upstream_gene_variant	MODIFIER	Transcript	GLYMA10G04310.1	protein_coding	-	-	-	-	-	-	-	406	1	YES	-	I1L8E4_SOYBN	UPI000233CDFC	-
GLYMA10G04310	10:3281749-3281749	C	upstream_gene_variant	MODIFIER	Transcript	GLYMA10G04310.1	protein_coding	-	-	-	-	-	-	-	360	1	YES	-	I1L8E4_SOYBN	UPI000233CDFC	-
GLYMA10G04310	10:3282076-3282076	T	upstream_gene_variant	MODIFIER	Transcript	GLYMA10G04310.1	protein_coding	-	-	-	-	-	-	-	33	1	YES	-	I1L8E4_SOYBN	UPI000233CDFC	-
GLYMA10G04310	10:3282916-3282916	T	intron_variant	MODIFIER	Transcript	GLYMA10G04310.1	protein_coding	GLYMA10G04310.1:c.40+670C>T	-	-	-	-	-	-	-	1	YES	-	I1L8E4_SOYBN	UPI000233CDFC	-
GLYMA10G04310	10:3282932-3282932	C	intron_variant	MODIFIER	Transcript	GLYMA10G04310.1	protein_coding	GLYMA10G04310.1:c.40+686A>C	-	-	-	-	-	-	-	1	YES	-	I1L8E4_SOYBN	UPI000233CDFC	-
GLYMA10G04310	10:3283014-3283014	T	intron_variant	MODIFIER	Transcript	GLYMA10G04310.1	protein_coding	GLYMA10G04310.1:c.40+768C>T	-	-	-	-	-	-	-	1	YES	-	I1L8E4_SOYBN	UPI000233CDFC	-
GLYMA10G04310	10:3285877-3285877	T	downstream_gene_variant	MODIFIER	Transcript	GLYMA10G04310.1	protein_coding	-	-	-	-	-	-	-	368	1	YES	-	I1L8E4_SOYBN	UPI000233CDFC	-
GLYMA10G04320	10:3300219-3300219	A	downstream_gene_variant	MODIFIER	Transcript	GLYMA10G04320.1	protein_coding	-	-	-	-	-	-	-	2516	1	YES	-	I1L8E5_SOYBN	UPI00023C9260	-
GLYMA10G04340	10:3314962-3314962	A	upstream_gene_variant	MODIFIER	Transcript	GLYMA10G04340.1	protein_coding	-	-	-	-	-	-	-	1026	-1	YES	-	I1L8E6_SOYBN	UPI000233CE05	-
-	10:3323748-3323748	C	intergenic_variant	MODIFIER	-	-	-	-	-	-	-	-	-	-	-	-	-	-	-	-	-
-	10:3327174-3327174	A	intergenic_variant	MODIFIER	-	-	-	-	-	-	-	-	-	-	-	-	-	-	-	-	-
-	10:3328101-3328101	G	intergenic_variant	MODIFIER	-	-	-	-	-	-	-	-	-	-	-	-	-	-	-	-	-
GLYMA10G04350	10:3333574-3333574	T	3_prime_UTR_variant	MODIFIER	Transcript	GLYMA10G04350.1	protein_coding	GLYMA10G04350.1:c.*34T>A	-	1362	-	-	-	-	-	-1	YES	-	I1L8E7_SOYBN	UPI00023C93E2	-
-	10:3347788-3347788	T	intergenic_variant	MODIFIER	-	-	-	-	-	-	-	-	-	-	-	-	-	-	-	-	-
-	10:3348025-3348025	T	intergenic_variant	MODIFIER	-	-	-	-	-	-	-	-	-	-	-	-	-	-	-	-	-
GLYMA10G04370	10:3363355-3363355	A	upstream_gene_variant	MODIFIER	Transcript	GLYMA10G04370.1	protein_coding	-	-	-	-	-	-	-	289	1	YES	-	I1L8E8_SOYBN	UPI000233C965	-
GLYMA10G04370	10:3364073-3364073	C	intron_variant	MODIFIER	Transcript	GLYMA10G04370.1	protein_coding	GLYMA10G04370.1:c.-87+121T>C	-	-	-	-	-	-	-	1	YES	-	I1L8E8_SOYBN	UPI000233C965	-
GLYMA10G04370	10:3369547-3369547	T	downstream_gene_variant	MODIFIER	Transcript	GLYMA10G04370.1	protein_coding	-	-	-	-	-	-	-	1219	1	YES	-	I1L8E8_SOYBN	UPI000233C965	-
GLYMA10G04380	10:3369547-3369547	T	downstream_gene_variant	MODIFIER	Transcript	GLYMA10G04380.1	protein_coding	-	-	-	-	-	-	-	408	-1	YES	-	I1L8E9_SOYBN	UPI000233CF7B	-
GLYMA10G04380	10:3369547-3369547	T	downstream_gene_variant	MODIFIER	Transcript	GLYMA10G04380.2	protein_coding	-	-	-	-	-	-	-	2124	-1	-	-	I1L8F0_SOYBN	UPI00023C93E7	-
GLYMA10G04380	10:3369547-3369547	T	downstream_gene_variant	MODIFIER	Transcript	GLYMA10G04380.3	protein_coding	-	-	-	-	-	-	-	242	-1	-	-	I1L8E9_SOYBN	UPI000233CF7B	-
GLYMA10G04370	10:3370058-3370058	T	downstream_gene_variant	MODIFIER	Transcript	GLYMA10G04370.1	protein_coding	-	-	-	-	-	-	-	1730	1	YES	-	I1L8E8_SOYBN	UPI000233C965	-
GLYMA10G04380	10:3370058-3370058	T	3_prime_UTR_variant	MODIFIER	Transcript	GLYMA10G04380.1	protein_coding	GLYMA10G04380.1:c.*259G>A	-	2459	-	-	-	-	-	-1	YES	-	I1L8E9_SOYBN	UPI000233CF7B	-
GLYMA10G04380	10:3370058-3370058	T	downstream_gene_variant	MODIFIER	Transcript	GLYMA10G04380.2	protein_coding	-	-	-	-	-	-	-	1613	-1	-	-	I1L8F0_SOYBN	UPI00023C93E7	-
GLYMA10G04380	10:3370058-3370058	T	intron_variant	MODIFIER	Transcript	GLYMA10G04380.3	protein_coding	GLYMA10G04380.3:c.*182+77G>A	-	-	-	-	-	-	-	-1	-	-	I1L8E9_SOYBN	UPI000233CF7B	-
GLYMA10G04380	10:3379979-3379979	T	upstream_gene_variant	MODIFIER	Transcript	GLYMA10G04380.1	protein_coding	-	-	-	-	-	-	-	2485	-1	YES	-	I1L8E9_SOYBN	UPI000233CF7B	-
GLYMA10G04380	10:3379979-3379979	T	upstream_gene_variant	MODIFIER	Transcript	GLYMA10G04380.2	protein_coding	-	-	-	-	-	-	-	2502	-1	-	-	I1L8F0_SOYBN	UPI00023C93E7	-
GLYMA10G04380	10:3379979-3379979	T	upstream_gene_variant	MODIFIER	Transcript	GLYMA10G04380.3	protein_coding	-	-	-	-	-	-	-	2502	-1	-	-	I1L8E9_SOYBN	UPI000233CF7B	-
GLYMA10G04390	10:3379979-3379979	T	upstream_gene_variant	MODIFIER	Transcript	GLYMA10G04390.1	protein_coding	-	-	-	-	-	-	-	2496	1	YES	-	I1L8F1_SOYBN	UPI000233CF80	-
GLYMA10G04380	10:3381620-3381620	T	upstream_gene_variant	MODIFIER	Transcript	GLYMA10G04380.1	protein_coding	-	-	-	-	-	-	-	4126	-1	YES	-	I1L8E9_SOYBN	UPI000233CF7B	-
GLYMA10G04380	10:3381620-3381620	T	upstream_gene_variant	MODIFIER	Transcript	GLYMA10G04380.2	protein_coding	-	-	-	-	-	-	-	4143	-1	-	-	I1L8F0_SOYBN	UPI00023C93E7	-
GLYMA10G04380	10:3381620-3381620	T	upstream_gene_variant	MODIFIER	Transcript	GLYMA10G04380.3	protein_coding	-	-	-	-	-	-	-	4143	-1	-	-	I1L8E9_SOYBN	UPI000233CF7B	-
GLYMA10G04390	10:3381620-3381620	T	upstream_gene_variant	MODIFIER	Transcript	GLYMA10G04390.1	protein_coding	-	-	-	-	-	-	-	855	1	YES	-	I1L8F1_SOYBN	UPI000233CF80	-
GLYMA10G04396	10:3381620-3381620	T	downstream_gene_variant	MODIFIER	Transcript	GLYMA10G04396.1	protein_coding	-	-	-	-	-	-	-	4708	-1	YES	-	K7LHA5_SOYBN	UPI0002957082	-
GLYMA10G04380	10:3382175-3382175	A	upstream_gene_variant	MODIFIER	Transcript	GLYMA10G04380.1	protein_coding	-	-	-	-	-	-	-	4681	-1	YES	-	I1L8E9_SOYBN	UPI000233CF7B	-
GLYMA10G04380	10:3382175-3382175	A	upstream_gene_variant	MODIFIER	Transcript	GLYMA10G04380.2	protein_coding	-	-	-	-	-	-	-	4698	-1	-	-	I1L8F0_SOYBN	UPI00023C93E7	-
GLYMA10G04380	10:3382175-3382175	A	upstream_gene_variant	MODIFIER	Transcript	GLYMA10G04380.3	protein_coding	-	-	-	-	-	-	-	4698	-1	-	-	I1L8E9_SOYBN	UPI000233CF7B	-
GLYMA10G04390	10:3382175-3382175	A	upstream_gene_variant	MODIFIER	Transcript	GLYMA10G04390.1	protein_coding	-	-	-	-	-	-	-	300	1	YES	-	I1L8F1_SOYBN	UPI000233CF80	-
GLYMA10G04396	10:3382175-3382175	A	downstream_gene_variant	MODIFIER	Transcript	GLYMA10G04396.1	protein_coding	-	-	-	-	-	-	-	4153	-1	YES	-	K7LHA5_SOYBN	UPI0002957082	-
GLYMA10G04390	10:3385737-3385737	A	downstream_gene_variant	MODIFIER	Transcript	GLYMA10G04390.1	protein_coding	-	-	-	-	-	-	-	470	1	YES	-	I1L8F1_SOYBN	UPI000233CF80	-
GLYMA10G04396	10:3385737-3385737	A	downstream_gene_variant	MODIFIER	Transcript	GLYMA10G04396.1	protein_coding	-	-	-	-	-	-	-	591	-1	YES	-	K7LHA5_SOYBN	UPI0002957082	-
GLYMA10G04403	10:3385737-3385737	A	downstream_gene_variant	MODIFIER	Transcript	GLYMA10G04403.1	protein_coding	-	-	-	-	-	-	-	1708	-1	YES	-	K7LHA6_SOYBN	UPI00029501E2	-
GLYMA10G04390	10:3385753-3385753	T	downstream_gene_variant	MODIFIER	Transcript	GLYMA10G04390.1	protein_coding	-	-	-	-	-	-	-	486	1	YES	-	I1L8F1_SOYBN	UPI000233CF80	-
GLYMA10G04396	10:3385753-3385753	T	downstream_gene_variant	MODIFIER	Transcript	GLYMA10G04396.1	protein_coding	-	-	-	-	-	-	-	575	-1	YES	-	K7LHA5_SOYBN	UPI0002957082	-
GLYMA10G04403	10:3385753-3385753	T	downstream_gene_variant	MODIFIER	Transcript	GLYMA10G04403.1	protein_coding	-	-	-	-	-	-	-	1692	-1	YES	-	K7LHA6_SOYBN	UPI00029501E2	-
GLYMA10G04390	10:3385810-3385810	T	downstream_gene_variant	MODIFIER	Transcript	GLYMA10G04390.1	protein_coding	-	-	-	-	-	-	-	543	1	YES	-	I1L8F1_SOYBN	UPI000233CF80	-
GLYMA10G04396	10:3385810-3385810	T	downstream_gene_variant	MODIFIER	Transcript	GLYMA10G04396.1	protein_coding	-	-	-	-	-	-	-	518	-1	YES	-	K7LHA5_SOYBN	UPI0002957082	-
GLYMA10G04403	10:3385810-3385810	T	downstream_gene_variant	MODIFIER	Transcript	GLYMA10G04403.1	protein_coding	-	-	-	-	-	-	-	1635	-1	YES	-	K7LHA6_SOYBN	UPI00029501E2	-
GLYMA10G04390	10:3386849-3386849	C	downstream_gene_variant	MODIFIER	Transcript	GLYMA10G04390.1	protein_coding	-	-	-	-	-	-	-	1582	1	YES	-	I1L8F1_SOYBN	UPI000233CF80	-
GLYMA10G04396	10:3386849-3386849	C	upstream_gene_variant	MODIFIER	Transcript	GLYMA10G04396.1	protein_coding	-	-	-	-	-	-	-	12	-1	YES	-	K7LHA5_SOYBN	UPI0002957082	-
GLYMA10G04403	10:3386849-3386849	C	downstream_gene_variant	MODIFIER	Transcript	GLYMA10G04403.1	protein_coding	-	-	-	-	-	-	-	596	-1	YES	-	K7LHA6_SOYBN	UPI00029501E2	-
GLYMA10G04410	10:3402877-3402877	G	downstream_gene_variant	MODIFIER	Transcript	GLYMA10G04410.4	protein_coding	-	-	-	-	-	-	-	1927	1	YES	-	K7LHA7_SOYBN	UPI000294DA9E	-
GLYMA10G04410	10:3402877-3402877	G	downstream_gene_variant	MODIFIER	Transcript	GLYMA10G04410.5	protein_coding	-	-	-	-	-	-	-	1927	1	-	-	K7LHA8_SOYBN	UPI000294F263	-
GLYMA10G04410	10:3402877-3402877	G	downstream_gene_variant	MODIFIER	Transcript	GLYMA10G04410.6	protein_coding	-	-	-	-	-	-	-	4288	1	-	-	K7LHA9_SOYBN	UPI00029519B1	-
GLYMA10G04410	10:3402877-3402877	G	downstream_gene_variant	MODIFIER	Transcript	GLYMA10G04410.7	protein_coding	-	-	-	-	-	-	-	1927	1	-	-	K7LHB0_SOYBN	UPI000294D9DA	-
GLYMA10G04410	10:3402877-3402877	G	downstream_gene_variant	MODIFIER	Transcript	GLYMA10G04410.8	protein_coding	-	-	-	-	-	-	-	1927	1	-	-	K7LHB1_SOYBN	UPI000294F566	-
GLYMA10G04421	10:3402877-3402877	G	upstream_gene_variant	MODIFIER	Transcript	GLYMA10G04421.1	protein_coding	-	-	-	-	-	-	-	2583	1	YES	-	K7LHB2_SOYBN	UPI00023C93EF	-
GLYMA10G04421	10:3408836-3408836	G	downstream_gene_variant	MODIFIER	Transcript	GLYMA10G04421.1	protein_coding	-	-	-	-	-	-	-	1315	1	YES	-	K7LHB2_SOYBN	UPI00023C93EF	-
GLYMA10G04421	10:3408840-3408840	C	downstream_gene_variant	MODIFIER	Transcript	GLYMA10G04421.1	protein_coding	-	-	-	-	-	-	-	1319	1	YES	-	K7LHB2_SOYBN	UPI00023C93EF	-
GLYMA10G04430	10:3425172-3425172	T	downstream_gene_variant	MODIFIER	Transcript	GLYMA10G04430.2	protein_coding	-	-	-	-	-	-	-	3416	1	-	-	I1L8F8_SOYBN	UPI00023C93F2	-
GLYMA10G04430	10:3425172-3425172	T	downstream_gene_variant	MODIFIER	Transcript	GLYMA10G04430.4	protein_coding	-	-	-	-	-	-	-	1313	1	-	-	I1L8F7_SOYBN	UPI00023C93F1	-
GLYMA10G04430	10:3425172-3425172	T	downstream_gene_variant	MODIFIER	Transcript	GLYMA10G04430.5	protein_coding	-	-	-	-	-	-	-	1313	1	YES	-	I1L8F7_SOYBN	UPI00023C93F1	-
GLYMA10G04430	10:3425172-3425172	T	downstream_gene_variant	MODIFIER	Transcript	GLYMA10G04430.6	protein_coding	-	-	-	-	-	-	-	1313	1	-	-	I1L8F7_SOYBN	UPI00023C93F1	-
GLYMA10G04430	10:3425172-3425172	T	downstream_gene_variant	MODIFIER	Transcript	GLYMA10G04430.7	protein_coding	-	-	-	-	-	-	-	3416	1	-	-	K7LHB6_SOYBN	UPI000296E0FB	-
GLYMA10G04440	10:3425172-3425172	T	upstream_gene_variant	MODIFIER	Transcript	GLYMA10G04440.1	protein_coding	-	-	-	-	-	-	-	698	1	-	-	I1L8G0_SOYBN	UPI00023C93F5	-
GLYMA10G04440	10:3425172-3425172	T	upstream_gene_variant	MODIFIER	Transcript	GLYMA10G04440.2	protein_coding	-	-	-	-	-	-	-	698	1	YES	-	K7LHB7_SOYBN	UPI000233C967	-
GLYMA10G04450	10:3440247-3440247	C	downstream_gene_variant	MODIFIER	Transcript	GLYMA10G04450.2	protein_coding	-	-	-	-	-	-	-	4515	1	YES	-	K7LHB8_SOYBN	UPI00023C93F7	-
GLYMA10G04460	10:3440247-3440247	C	upstream_gene_variant	MODIFIER	Transcript	GLYMA10G04460.1	protein_coding	-	-	-	-	-	-	-	735	-1	YES	-	I1L8G2_SOYBN	UPI00023C9571	-
GLYMA10G04460	10:3440247-3440247	C	upstream_gene_variant	MODIFIER	Transcript	GLYMA10G04460.2	protein_coding	-	-	-	-	-	-	-	735	-1	-	-	K7LHB9_SOYBN	UPI000295C9DE	-
GLYMA10G04470	10:3440247-3440247	C	upstream_gene_variant	MODIFIER	Transcript	GLYMA10G04470.1	protein_coding	-	-	-	-	-	-	-	1480	1	YES	-	K7LHC0_SOYBN	UPI00029647D6	-
GLYMA10G04480	10:3440247-3440247	C	downstream_gene_variant	MODIFIER	Transcript	GLYMA10G04480.1	protein_coding	-	-	-	-	-	-	-	2977	-1	YES	-	I1L8G3_SOYBN	UPI000233D0F6	-
GLYMA10G04450	10:3440316-3440316	G	downstream_gene_variant	MODIFIER	Transcript	GLYMA10G04450.2	protein_coding	-	-	-	-	-	-	-	4584	1	YES	-	K7LHB8_SOYBN	UPI00023C93F7	-
GLYMA10G04460	10:3440316-3440316	G	upstream_gene_variant	MODIFIER	Transcript	GLYMA10G04460.1	protein_coding	-	-	-	-	-	-	-	804	-1	YES	-	I1L8G2_SOYBN	UPI00023C9571	-
GLYMA10G04460	10:3440316-3440316	G	upstream_gene_variant	MODIFIER	Transcript	GLYMA10G04460.2	protein_coding	-	-	-	-	-	-	-	804	-1	-	-	K7LHB9_SOYBN	UPI000295C9DE	-
GLYMA10G04470	10:3440316-3440316	G	upstream_gene_variant	MODIFIER	Transcript	GLYMA10G04470.1	protein_coding	-	-	-	-	-	-	-	1411	1	YES	-	K7LHC0_SOYBN	UPI00029647D6	-
GLYMA10G04480	10:3440316-3440316	G	downstream_gene_variant	MODIFIER	Transcript	GLYMA10G04480.1	protein_coding	-	-	-	-	-	-	-	2908	-1	YES	-	I1L8G3_SOYBN	UPI000233D0F6	-
GLYMA10G04450	10:3440323-3440323	A	downstream_gene_variant	MODIFIER	Transcript	GLYMA10G04450.2	protein_coding	-	-	-	-	-	-	-	4591	1	YES	-	K7LHB8_SOYBN	UPI00023C93F7	-
GLYMA10G04460	10:3440323-3440323	A	upstream_gene_variant	MODIFIER	Transcript	GLYMA10G04460.1	protein_coding	-	-	-	-	-	-	-	811	-1	YES	-	I1L8G2_SOYBN	UPI00023C9571	-
GLYMA10G04460	10:3440323-3440323	A	upstream_gene_variant	MODIFIER	Transcript	GLYMA10G04460.2	protein_coding	-	-	-	-	-	-	-	811	-1	-	-	K7LHB9_SOYBN	UPI000295C9DE	-
GLYMA10G04470	10:3440323-3440323	A	upstream_gene_variant	MODIFIER	Transcript	GLYMA10G04470.1	protein_coding	-	-	-	-	-	-	-	1404	1	YES	-	K7LHC0_SOYBN	UPI00029647D6	-
GLYMA10G04480	10:3440323-3440323	A	downstream_gene_variant	MODIFIER	Transcript	GLYMA10G04480.1	protein_coding	-	-	-	-	-	-	-	2901	-1	YES	-	I1L8G3_SOYBN	UPI000233D0F6	-
GLYMA10G04460	10:3441146-3441146	T	upstream_gene_variant	MODIFIER	Transcript	GLYMA10G04460.1	protein_coding	-	-	-	-	-	-	-	1634	-1	YES	-	I1L8G2_SOYBN	UPI00023C9571	-
GLYMA10G04460	10:3441146-3441146	T	upstream_gene_variant	MODIFIER	Transcript	GLYMA10G04460.2	protein_coding	-	-	-	-	-	-	-	1634	-1	-	-	K7LHB9_SOYBN	UPI000295C9DE	-
GLYMA10G04470	10:3441146-3441146	T	upstream_gene_variant	MODIFIER	Transcript	GLYMA10G04470.1	protein_coding	-	-	-	-	-	-	-	581	1	YES	-	K7LHC0_SOYBN	UPI00029647D6	-
GLYMA10G04480	10:3441146-3441146	T	downstream_gene_variant	MODIFIER	Transcript	GLYMA10G04480.1	protein_coding	-	-	-	-	-	-	-	2078	-1	YES	-	I1L8G3_SOYBN	UPI000233D0F6	-
GLYMA10G04460	10:3441170-3441170	C	upstream_gene_variant	MODIFIER	Transcript	GLYMA10G04460.1	protein_coding	-	-	-	-	-	-	-	1658	-1	YES	-	I1L8G2_SOYBN	UPI00023C9571	-
GLYMA10G04460	10:3441170-3441170	C	upstream_gene_variant	MODIFIER	Transcript	GLYMA10G04460.2	protein_coding	-	-	-	-	-	-	-	1658	-1	-	-	K7LHB9_SOYBN	UPI000295C9DE	-
GLYMA10G04470	10:3441170-3441170	C	upstream_gene_variant	MODIFIER	Transcript	GLYMA10G04470.1	protein_coding	-	-	-	-	-	-	-	557	1	YES	-	K7LHC0_SOYBN	UPI00029647D6	-
GLYMA10G04480	10:3441170-3441170	C	downstream_gene_variant	MODIFIER	Transcript	GLYMA10G04480.1	protein_coding	-	-	-	-	-	-	-	2054	-1	YES	-	I1L8G3_SOYBN	UPI000233D0F6	-
GLYMA10G04460	10:3441512-3441512	G	upstream_gene_variant	MODIFIER	Transcript	GLYMA10G04460.1	protein_coding	-	-	-	-	-	-	-	2000	-1	YES	-	I1L8G2_SOYBN	UPI00023C9571	-
GLYMA10G04460	10:3441512-3441512	G	upstream_gene_variant	MODIFIER	Transcript	GLYMA10G04460.2	protein_coding	-	-	-	-	-	-	-	2000	-1	-	-	K7LHB9_SOYBN	UPI000295C9DE	-
GLYMA10G04470	10:3441512-3441512	G	upstream_gene_variant	MODIFIER	Transcript	GLYMA10G04470.1	protein_coding	-	-	-	-	-	-	-	215	1	YES	-	K7LHC0_SOYBN	UPI00029647D6	-
GLYMA10G04480	10:3441512-3441512	G	downstream_gene_variant	MODIFIER	Transcript	GLYMA10G04480.1	protein_coding	-	-	-	-	-	-	-	1712	-1	YES	-	I1L8G3_SOYBN	UPI000233D0F6	-
GLYMA10G04460	10:3441562-3441562	T	upstream_gene_variant	MODIFIER	Transcript	GLYMA10G04460.1	protein_coding	-	-	-	-	-	-	-	2050	-1	YES	-	I1L8G2_SOYBN	UPI00023C9571	-
GLYMA10G04460	10:3441562-3441562	T	upstream_gene_variant	MODIFIER	Transcript	GLYMA10G04460.2	protein_coding	-	-	-	-	-	-	-	2050	-1	-	-	K7LHB9_SOYBN	UPI000295C9DE	-
GLYMA10G04470	10:3441562-3441562	T	upstream_gene_variant	MODIFIER	Transcript	GLYMA10G04470.1	protein_coding	-	-	-	-	-	-	-	165	1	YES	-	K7LHC0_SOYBN	UPI00029647D6	-
GLYMA10G04480	10:3441562-3441562	T	downstream_gene_variant	MODIFIER	Transcript	GLYMA10G04480.1	protein_coding	-	-	-	-	-	-	-	1662	-1	YES	-	I1L8G3_SOYBN	UPI000233D0F6	-
GLYMA10G04460	10:3442169-3442169	T	upstream_gene_variant	MODIFIER	Transcript	GLYMA10G04460.1	protein_coding	-	-	-	-	-	-	-	2657	-1	YES	-	I1L8G2_SOYBN	UPI00023C9571	-
GLYMA10G04460	10:3442169-3442169	T	upstream_gene_variant	MODIFIER	Transcript	GLYMA10G04460.2	protein_coding	-	-	-	-	-	-	-	2657	-1	-	-	K7LHB9_SOYBN	UPI000295C9DE	-
GLYMA10G04470	10:3442169-3442169	T	downstream_gene_variant	MODIFIER	Transcript	GLYMA10G04470.1	protein_coding	-	-	-	-	-	-	-	194	1	YES	-	K7LHC0_SOYBN	UPI00029647D6	-
GLYMA10G04480	10:3442169-3442169	T	downstream_gene_variant	MODIFIER	Transcript	GLYMA10G04480.1	protein_coding	-	-	-	-	-	-	-	1055	-1	YES	-	I1L8G3_SOYBN	UPI000233D0F6	-
GLYMA10G04460	10:3442177-3442177	T	upstream_gene_variant	MODIFIER	Transcript	GLYMA10G04460.1	protein_coding	-	-	-	-	-	-	-	2665	-1	YES	-	I1L8G2_SOYBN	UPI00023C9571	-
GLYMA10G04460	10:3442177-3442177	T	upstream_gene_variant	MODIFIER	Transcript	GLYMA10G04460.2	protein_coding	-	-	-	-	-	-	-	2665	-1	-	-	K7LHB9_SOYBN	UPI000295C9DE	-
GLYMA10G04470	10:3442177-3442177	T	downstream_gene_variant	MODIFIER	Transcript	GLYMA10G04470.1	protein_coding	-	-	-	-	-	-	-	202	1	YES	-	K7LHC0_SOYBN	UPI00029647D6	-
GLYMA10G04480	10:3442177-3442177	T	downstream_gene_variant	MODIFIER	Transcript	GLYMA10G04480.1	protein_coding	-	-	-	-	-	-	-	1047	-1	YES	-	I1L8G3_SOYBN	UPI000233D0F6	-
GLYMA10G04460	10:3442182-3442182	T	upstream_gene_variant	MODIFIER	Transcript	GLYMA10G04460.1	protein_coding	-	-	-	-	-	-	-	2670	-1	YES	-	I1L8G2_SOYBN	UPI00023C9571	-
GLYMA10G04460	10:3442182-3442182	T	upstream_gene_variant	MODIFIER	Transcript	GLYMA10G04460.2	protein_coding	-	-	-	-	-	-	-	2670	-1	-	-	K7LHB9_SOYBN	UPI000295C9DE	-
GLYMA10G04470	10:3442182-3442182	T	downstream_gene_variant	MODIFIER	Transcript	GLYMA10G04470.1	protein_coding	-	-	-	-	-	-	-	207	1	YES	-	K7LHC0_SOYBN	UPI00029647D6	-
GLYMA10G04480	10:3442182-3442182	T	downstream_gene_variant	MODIFIER	Transcript	GLYMA10G04480.1	protein_coding	-	-	-	-	-	-	-	1042	-1	YES	-	I1L8G3_SOYBN	UPI000233D0F6	-
GLYMA10G04460	10:3442261-3442261	T	upstream_gene_variant	MODIFIER	Transcript	GLYMA10G04460.1	protein_coding	-	-	-	-	-	-	-	2749	-1	YES	-	I1L8G2_SOYBN	UPI00023C9571	-
GLYMA10G04460	10:3442261-3442261	T	upstream_gene_variant	MODIFIER	Transcript	GLYMA10G04460.2	protein_coding	-	-	-	-	-	-	-	2749	-1	-	-	K7LHB9_SOYBN	UPI000295C9DE	-
GLYMA10G04470	10:3442261-3442261	T	downstream_gene_variant	MODIFIER	Transcript	GLYMA10G04470.1	protein_coding	-	-	-	-	-	-	-	286	1	YES	-	K7LHC0_SOYBN	UPI00029647D6	-
GLYMA10G04480	10:3442261-3442261	T	downstream_gene_variant	MODIFIER	Transcript	GLYMA10G04480.1	protein_coding	-	-	-	-	-	-	-	963	-1	YES	-	I1L8G3_SOYBN	UPI000233D0F6	-
GLYMA10G04460	10:3442283-3442283	T	upstream_gene_variant	MODIFIER	Transcript	GLYMA10G04460.1	protein_coding	-	-	-	-	-	-	-	2771	-1	YES	-	I1L8G2_SOYBN	UPI00023C9571	-
GLYMA10G04460	10:3442283-3442283	T	upstream_gene_variant	MODIFIER	Transcript	GLYMA10G04460.2	protein_coding	-	-	-	-	-	-	-	2771	-1	-	-	K7LHB9_SOYBN	UPI000295C9DE	-
GLYMA10G04470	10:3442283-3442283	T	downstream_gene_variant	MODIFIER	Transcript	GLYMA10G04470.1	protein_coding	-	-	-	-	-	-	-	308	1	YES	-	K7LHC0_SOYBN	UPI00029647D6	-
GLYMA10G04480	10:3442283-3442283	T	downstream_gene_variant	MODIFIER	Transcript	GLYMA10G04480.1	protein_coding	-	-	-	-	-	-	-	941	-1	YES	-	I1L8G3_SOYBN	UPI000233D0F6	-
GLYMA10G04460	10:3442284-3442284	G	upstream_gene_variant	MODIFIER	Transcript	GLYMA10G04460.1	protein_coding	-	-	-	-	-	-	-	2772	-1	YES	-	I1L8G2_SOYBN	UPI00023C9571	-
GLYMA10G04460	10:3442284-3442284	G	upstream_gene_variant	MODIFIER	Transcript	GLYMA10G04460.2	protein_coding	-	-	-	-	-	-	-	2772	-1	-	-	K7LHB9_SOYBN	UPI000295C9DE	-
GLYMA10G04470	10:3442284-3442284	G	downstream_gene_variant	MODIFIER	Transcript	GLYMA10G04470.1	protein_coding	-	-	-	-	-	-	-	309	1	YES	-	K7LHC0_SOYBN	UPI00029647D6	-
GLYMA10G04480	10:3442284-3442284	G	downstream_gene_variant	MODIFIER	Transcript	GLYMA10G04480.1	protein_coding	-	-	-	-	-	-	-	940	-1	YES	-	I1L8G3_SOYBN	UPI000233D0F6	-
GLYMA10G04480	10:3448989-3448989	A	upstream_gene_variant	MODIFIER	Transcript	GLYMA10G04480.1	protein_coding	-	-	-	-	-	-	-	960	-1	YES	-	I1L8G3_SOYBN	UPI000233D0F6	-
GLYMA10G04480	10:3449126-3449126	T	upstream_gene_variant	MODIFIER	Transcript	GLYMA10G04480.1	protein_coding	-	-	-	-	-	-	-	1097	-1	YES	-	I1L8G3_SOYBN	UPI000233D0F6	-
GLYMA10G04480	10:3449137-3449137	T	upstream_gene_variant	MODIFIER	Transcript	GLYMA10G04480.1	protein_coding	-	-	-	-	-	-	-	1108	-1	YES	-	I1L8G3_SOYBN	UPI000233D0F6	-
GLYMA10G04480	10:3449141-3449141	G	upstream_gene_variant	MODIFIER	Transcript	GLYMA10G04480.1	protein_coding	-	-	-	-	-	-	-	1112	-1	YES	-	I1L8G3_SOYBN	UPI000233D0F6	-
-	10:3455095-3455095	A	intergenic_variant	MODIFIER	-	-	-	-	-	-	-	-	-	-	-	-	-	-	-	-	-
GLYMA10G04490	10:3457802-3457802	G	upstream_gene_variant	MODIFIER	Transcript	GLYMA10G04490.1	protein_coding	-	-	-	-	-	-	-	2405	1	YES	-	I1L8G4_SOYBN	UPI000233D0FC	-
GLYMA10G04490	10:3464693-3464693	A	downstream_gene_variant	MODIFIER	Transcript	GLYMA10G04490.1	protein_coding	-	-	-	-	-	-	-	3268	1	YES	-	I1L8G4_SOYBN	UPI000233D0FC	-
GLYMA10G04500	10:3464693-3464693	A	upstream_gene_variant	MODIFIER	Transcript	GLYMA10G04500.1	protein_coding	-	-	-	-	-	-	-	2810	1	YES	-	I1L8G5_SOYBN	UPI000233D0FD	-
GLYMA10G04510	10:3480367-3480367	C	downstream_gene_variant	MODIFIER	Transcript	GLYMA10G04510.1	protein_coding	-	-	-	-	-	-	-	1239	1	-	-	C6TGC9_SOYBN	UPI00019AAA02	-
GLYMA10G04510	10:3480367-3480367	C	downstream_gene_variant	MODIFIER	Transcript	GLYMA10G04510.2	protein_coding	-	-	-	-	-	-	-	1034	1	YES	-	K7LHC1_SOYBN	UPI000294C17E	-
GLYMA10G04516	10:3480367-3480367	C	upstream_gene_variant	MODIFIER	Transcript	GLYMA10G04516.1	protein_coding	-	-	-	-	-	-	-	683	1	YES	-	K7LHC2_SOYBN	UPI000295B094	-
GLYMA10G04516	10:3487975-3487975	A	downstream_gene_variant	MODIFIER	Transcript	GLYMA10G04516.1	protein_coding	-	-	-	-	-	-	-	2053	1	YES	-	K7LHC2_SOYBN	UPI000295B094	-
GLYMA10G04523	10:3487975-3487975	A	intron_variant	MODIFIER	Transcript	GLYMA10G04523.1	protein_coding	GLYMA10G04523.1:c.158+32C>A	-	-	-	-	-	-	-	1	YES	-	K7LHC3_SOYBN	UPI000294834E	-
GLYMA10G04523	10:3487975-3487975	A	intron_variant	MODIFIER	Transcript	GLYMA10G04523.2	protein_coding	GLYMA10G04523.2:c.158+32C>A	-	-	-	-	-	-	-	1	-	-	K7LHC4_SOYBN	UPI0002961505	-
GLYMA10G04530	10:3487975-3487975	A	downstream_gene_variant	MODIFIER	Transcript	GLYMA10G04530.1	protein_coding	-	-	-	-	-	-	-	1679	-1	YES	-	I1L8G7_SOYBN	UPI00023C9576	-
GLYMA10G04516	10:3488021-3488021	T	downstream_gene_variant	MODIFIER	Transcript	GLYMA10G04516.1	protein_coding	-	-	-	-	-	-	-	2099	1	YES	-	K7LHC2_SOYBN	UPI000295B094	-
GLYMA10G04523	10:3488021-3488021	T	intron_variant	MODIFIER	Transcript	GLYMA10G04523.1	protein_coding	GLYMA10G04523.1:c.159-34G>T	-	-	-	-	-	-	-	1	YES	-	K7LHC3_SOYBN	UPI000294834E	-
GLYMA10G04523	10:3488021-3488021	T	intron_variant	MODIFIER	Transcript	GLYMA10G04523.2	protein_coding	GLYMA10G04523.2:c.159-34G>T	-	-	-	-	-	-	-	1	-	-	K7LHC4_SOYBN	UPI0002961505	-
GLYMA10G04530	10:3488021-3488021	T	downstream_gene_variant	MODIFIER	Transcript	GLYMA10G04530.1	protein_coding	-	-	-	-	-	-	-	1633	-1	YES	-	I1L8G7_SOYBN	UPI00023C9576	-
GLYMA10G04530	10:3494601-3494601	A	upstream_gene_variant	MODIFIER	Transcript	GLYMA10G04530.1	protein_coding	-	-	-	-	-	-	-	711	-1	YES	-	I1L8G7_SOYBN	UPI00023C9576	-
GLYMA10G04530	10:3495220-3495220	T	upstream_gene_variant	MODIFIER	Transcript	GLYMA10G04530.1	protein_coding	-	-	-	-	-	-	-	1330	-1	YES	-	I1L8G7_SOYBN	UPI00023C9576	-
GLYMA10G04540	10:3511455-3511455	A	upstream_gene_variant	MODIFIER	Transcript	GLYMA10G04540.2	protein_coding	-	-	-	-	-	-	-	4117	-1	YES	-	K7LHC5_SOYBN	UPI000233D253	-
GLYMA10G04540	10:3511455-3511455	A	upstream_gene_variant	MODIFIER	Transcript	GLYMA10G04540.3	protein_coding	-	-	-	-	-	-	-	4117	-1	-	-	I1L8G8_SOYBN	UPI0002951E17	-
GLYMA10G04550	10:3511455-3511455	A	downstream_gene_variant	MODIFIER	Transcript	GLYMA10G04550.1	protein_coding	-	-	-	-	-	-	-	3176	-1	YES	-	C6SX39_SOYBN	UPI0001B151ED	-
GLYMA10G04540	10:3511747-3511747	A	upstream_gene_variant	MODIFIER	Transcript	GLYMA10G04540.2	protein_coding	-	-	-	-	-	-	-	4409	-1	YES	-	K7LHC5_SOYBN	UPI000233D253	-
GLYMA10G04540	10:3511747-3511747	A	upstream_gene_variant	MODIFIER	Transcript	GLYMA10G04540.3	protein_coding	-	-	-	-	-	-	-	4409	-1	-	-	I1L8G8_SOYBN	UPI0002951E17	-
GLYMA10G04550	10:3511747-3511747	A	downstream_gene_variant	MODIFIER	Transcript	GLYMA10G04550.1	protein_coding	-	-	-	-	-	-	-	2884	-1	YES	-	C6SX39_SOYBN	UPI0001B151ED	-
GLYMA10G04550	10:3517564-3517564	G	upstream_gene_variant	MODIFIER	Transcript	GLYMA10G04550.1	protein_coding	-	-	-	-	-	-	-	1668	-1	YES	-	C6SX39_SOYBN	UPI0001B151ED	-
GLYMA10G04560	10:3517564-3517564	G	downstream_gene_variant	MODIFIER	Transcript	GLYMA10G04560.1	protein_coding	-	-	-	-	-	-	-	2060	-1	YES	-	C6T0H9_SOYBN	UPI0001B15443	-
GLYMA10G04550	10:3518160-3518160	A	upstream_gene_variant	MODIFIER	Transcript	GLYMA10G04550.1	protein_coding	-	-	-	-	-	-	-	2264	-1	YES	-	C6SX39_SOYBN	UPI0001B151ED	-
GLYMA10G04560	10:3518160-3518160	A	downstream_gene_variant	MODIFIER	Transcript	GLYMA10G04560.1	protein_coding	-	-	-	-	-	-	-	1464	-1	YES	-	C6T0H9_SOYBN	UPI0001B15443	-
GLYMA10G04550	10:3518204-3518204	G	upstream_gene_variant	MODIFIER	Transcript	GLYMA10G04550.1	protein_coding	-	-	-	-	-	-	-	2308	-1	YES	-	C6SX39_SOYBN	UPI0001B151ED	-
GLYMA10G04560	10:3518204-3518204	G	downstream_gene_variant	MODIFIER	Transcript	GLYMA10G04560.1	protein_coding	-	-	-	-	-	-	-	1420	-1	YES	-	C6T0H9_SOYBN	UPI0001B15443	-
GLYMA10G04560	10:3521381-3521381	T	upstream_gene_variant	MODIFIER	Transcript	GLYMA10G04560.1	protein_coding	-	-	-	-	-	-	-	260	-1	YES	-	C6T0H9_SOYBN	UPI0001B15443	-
GLYMA10G04570	10:3521381-3521381	T	upstream_gene_variant	MODIFIER	Transcript	GLYMA10G04570.1	protein_coding	-	-	-	-	-	-	-	2404	1	YES	-	I1L8H1_SOYBN	UPI00023C957B	-
GLYMA10G04580	10:3521381-3521381	T	downstream_gene_variant	MODIFIER	Transcript	GLYMA10G04580.2	protein_coding	-	-	-	-	-	-	-	4497	-1	YES	-	K7LHC7_SOYBN	UPI000295DAD7	-
GLYMA10G04560	10:3522174-3522174	T	upstream_gene_variant	MODIFIER	Transcript	GLYMA10G04560.1	protein_coding	-	-	-	-	-	-	-	1053	-1	YES	-	C6T0H9_SOYBN	UPI0001B15443	-
GLYMA10G04570	10:3522174-3522174	T	upstream_gene_variant	MODIFIER	Transcript	GLYMA10G04570.1	protein_coding	-	-	-	-	-	-	-	1611	1	YES	-	I1L8H1_SOYBN	UPI00023C957B	-
GLYMA10G04580	10:3522174-3522174	T	downstream_gene_variant	MODIFIER	Transcript	GLYMA10G04580.2	protein_coding	-	-	-	-	-	-	-	3704	-1	YES	-	K7LHC7_SOYBN	UPI000295DAD7	-
GLYMA10G04590	10:3539737-3539737	T	upstream_gene_variant	MODIFIER	Transcript	GLYMA10G04590.1	protein_coding	-	-	-	-	-	-	-	403	-1	YES	-	I1L8H3_SOYBN	UPI000233D25D	-
GLYMA10G04600	10:3539737-3539737	T	upstream_gene_variant	MODIFIER	Transcript	GLYMA10G04600.1	protein_coding	-	-	-	-	-	-	-	490	1	YES	-	I1L8H4_SOYBN	UPI000295723D	-
GLYMA10G04590	10:3543722-3543722	C	upstream_gene_variant	MODIFIER	Transcript	GLYMA10G04590.1	protein_coding	-	-	-	-	-	-	-	4388	-1	YES	-	I1L8H3_SOYBN	UPI000233D25D	-
GLYMA10G04600	10:3543722-3543722	C	downstream_gene_variant	MODIFIER	Transcript	GLYMA10G04600.1	protein_coding	-	-	-	-	-	-	-	1805	1	YES	-	I1L8H4_SOYBN	UPI000295723D	-
GLYMA10G04610	10:3543722-3543722	C	upstream_gene_variant	MODIFIER	Transcript	GLYMA10G04610.2	protein_coding	-	-	-	-	-	-	-	4846	1	YES	-	K7LHC8_SOYBN	UPI000233C96A	-
GLYMA10G04610	10:3547677-3547677	A	upstream_gene_variant	MODIFIER	Transcript	GLYMA10G04610.2	protein_coding	-	-	-	-	-	-	-	891	1	YES	-	K7LHC8_SOYBN	UPI000233C96A	-
GLYMA10G04640	10:3568347-3568347	T	upstream_gene_variant	MODIFIER	Transcript	GLYMA10G04640.1	protein_coding	-	-	-	-	-	-	-	1289	-1	YES	-	-	UPI0001D62DE1	-
GLYMA10G04640	10:3571436-3571436	C	upstream_gene_variant	MODIFIER	Transcript	GLYMA10G04640.1	protein_coding	-	-	-	-	-	-	-	4378	-1	YES	-	-	UPI0001D62DE1	-
GLYMA10G04640	10:3571465-3571465	G	upstream_gene_variant	MODIFIER	Transcript	GLYMA10G04640.1	protein_coding	-	-	-	-	-	-	-	4407	-1	YES	-	-	UPI0001D62DE1	-
GLYMA10G04640	10:3571480-3571480	A	upstream_gene_variant	MODIFIER	Transcript	GLYMA10G04640.1	protein_coding	-	-	-	-	-	-	-	4422	-1	YES	-	-	UPI0001D62DE1	-
GLYMA10G04640	10:3571494-3571494	A	upstream_gene_variant	MODIFIER	Transcript	GLYMA10G04640.1	protein_coding	-	-	-	-	-	-	-	4436	-1	YES	-	-	UPI0001D62DE1	-
GLYMA10G04650	10:3572869-3572869	C	upstream_gene_variant	MODIFIER	Transcript	GLYMA10G04650.1	protein_coding	-	-	-	-	-	-	-	4389	1	YES	-	C6T790_SOYBN	UPI0001B164C3	-
GLYMA10G04650	10:3572891-3572891	T	upstream_gene_variant	MODIFIER	Transcript	GLYMA10G04650.1	protein_coding	-	-	-	-	-	-	-	4367	1	YES	-	C6T790_SOYBN	UPI0001B164C3	-
GLYMA10G04660	10:3588229-3588229	C	downstream_gene_variant	MODIFIER	Transcript	GLYMA10G04660.1	protein_coding	-	-	-	-	-	-	-	643	1	YES	-	I1L8H9_SOYBN	UPI000233D26A	-
GLYMA10G04670	10:3588229-3588229	C	downstream_gene_variant	MODIFIER	Transcript	GLYMA10G04670.1	protein_coding	-	-	-	-	-	-	-	576	-1	YES	-	I1L8I0_SOYBN	UPI000233D3C1	-
GLYMA10G04660	10:3591956-3591956	A	downstream_gene_variant	MODIFIER	Transcript	GLYMA10G04660.1	protein_coding	-	-	-	-	-	-	-	4370	1	YES	-	I1L8H9_SOYBN	UPI000233D26A	-
GLYMA10G04670	10:3591956-3591956	A	intron_variant	MODIFIER	Transcript	GLYMA10G04670.1	protein_coding	GLYMA10G04670.1:c.221+43G>T	-	-	-	-	-	-	-	-1	YES	-	I1L8I0_SOYBN	UPI000233D3C1	-
GLYMA10G04680	10:3591956-3591956	A	upstream_gene_variant	MODIFIER	Transcript	GLYMA10G04680.1	protein_coding	-	-	-	-	-	-	-	1409	1	YES	-	I1L8I1_SOYBN	UPI000233C96D	-
GLYMA10G04660	10:3592083-3592083	A	downstream_gene_variant	MODIFIER	Transcript	GLYMA10G04660.1	protein_coding	-	-	-	-	-	-	-	4497	1	YES	-	I1L8H9_SOYBN	UPI000233D26A	-
GLYMA10G04670	10:3592083-3592083	A	intron_variant	MODIFIER	Transcript	GLYMA10G04670.1	protein_coding	GLYMA10G04670.1:c.175-38C>T	-	-	-	-	-	-	-	-1	YES	-	I1L8I0_SOYBN	UPI000233D3C1	-
GLYMA10G04680	10:3592083-3592083	A	upstream_gene_variant	MODIFIER	Transcript	GLYMA10G04680.1	protein_coding	-	-	-	-	-	-	-	1282	1	YES	-	I1L8I1_SOYBN	UPI000233C96D	-
GLYMA10G04680	10:3599279-3599279	C	downstream_gene_variant	MODIFIER	Transcript	GLYMA10G04680.1	protein_coding	-	-	-	-	-	-	-	955	1	YES	-	I1L8I1_SOYBN	UPI000233C96D	-
GLYMA10G04680	10:3599827-3599827	A	downstream_gene_variant	MODIFIER	Transcript	GLYMA10G04680.1	protein_coding	-	-	-	-	-	-	-	1503	1	YES	-	I1L8I1_SOYBN	UPI000233C96D	-
GLYMA10G04680	10:3599921-3599921	T	downstream_gene_variant	MODIFIER	Transcript	GLYMA10G04680.1	protein_coding	-	-	-	-	-	-	-	1597	1	YES	-	I1L8I1_SOYBN	UPI000233C96D	-
GLYMA10G04680	10:3600161-3600161	G	downstream_gene_variant	MODIFIER	Transcript	GLYMA10G04680.1	protein_coding	-	-	-	-	-	-	-	1837	1	YES	-	I1L8I1_SOYBN	UPI000233C96D	-
GLYMA10G04680	10:3601547-3601547	A	downstream_gene_variant	MODIFIER	Transcript	GLYMA10G04680.1	protein_coding	-	-	-	-	-	-	-	3223	1	YES	-	I1L8I1_SOYBN	UPI000233C96D	-
GLYMA10G04690	10:3601547-3601547	A	upstream_gene_variant	MODIFIER	Transcript	GLYMA10G04690.1	protein_coding	-	-	-	-	-	-	-	3813	1	YES	-	I1L8I2_SOYBN	UPI000233D3C2	-
GLYMA10G04700	10:3621064-3621064	T	downstream_gene_variant	MODIFIER	Transcript	GLYMA10G04700.2	protein_coding	-	-	-	-	-	-	-	385	1	YES	-	K7LHC9_SOYBN	UPI000294D8DD	-
GLYMA10G04700	10:3621064-3621064	T	downstream_gene_variant	MODIFIER	Transcript	GLYMA10G04700.3	protein_coding	-	-	-	-	-	-	-	385	1	-	-	K7LHD0_SOYBN	UPI0002949647	-
GLYMA10G04700	10:3621093-3621093	T	downstream_gene_variant	MODIFIER	Transcript	GLYMA10G04700.2	protein_coding	-	-	-	-	-	-	-	414	1	YES	-	K7LHC9_SOYBN	UPI000294D8DD	-
GLYMA10G04700	10:3621093-3621093	T	downstream_gene_variant	MODIFIER	Transcript	GLYMA10G04700.3	protein_coding	-	-	-	-	-	-	-	414	1	-	-	K7LHD0_SOYBN	UPI0002949647	-
GLYMA10G04700	10:3621095-3621095	A	downstream_gene_variant	MODIFIER	Transcript	GLYMA10G04700.2	protein_coding	-	-	-	-	-	-	-	416	1	YES	-	K7LHC9_SOYBN	UPI000294D8DD	-
GLYMA10G04700	10:3621095-3621095	A	downstream_gene_variant	MODIFIER	Transcript	GLYMA10G04700.3	protein_coding	-	-	-	-	-	-	-	416	1	-	-	K7LHD0_SOYBN	UPI0002949647	-
GLYMA10G04700	10:3622123-3622123	C	downstream_gene_variant	MODIFIER	Transcript	GLYMA10G04700.2	protein_coding	-	-	-	-	-	-	-	1444	1	YES	-	K7LHC9_SOYBN	UPI000294D8DD	-
GLYMA10G04700	10:3622123-3622123	C	downstream_gene_variant	MODIFIER	Transcript	GLYMA10G04700.3	protein_coding	-	-	-	-	-	-	-	1444	1	-	-	K7LHD0_SOYBN	UPI0002949647	-
GLYMA10G04700	10:3623993-3623993	G	downstream_gene_variant	MODIFIER	Transcript	GLYMA10G04700.2	protein_coding	-	-	-	-	-	-	-	3314	1	YES	-	K7LHC9_SOYBN	UPI000294D8DD	-
GLYMA10G04700	10:3623993-3623993	G	downstream_gene_variant	MODIFIER	Transcript	GLYMA10G04700.3	protein_coding	-	-	-	-	-	-	-	3314	1	-	-	K7LHD0_SOYBN	UPI0002949647	-
GLYMA10G04700	10:3625426-3625426	A	downstream_gene_variant	MODIFIER	Transcript	GLYMA10G04700.2	protein_coding	-	-	-	-	-	-	-	4747	1	YES	-	K7LHC9_SOYBN	UPI000294D8DD	-
GLYMA10G04700	10:3625426-3625426	A	downstream_gene_variant	MODIFIER	Transcript	GLYMA10G04700.3	protein_coding	-	-	-	-	-	-	-	4747	1	-	-	K7LHD0_SOYBN	UPI0002949647	-
GLYMA10G04710	10:3634737-3634737	A	upstream_gene_variant	MODIFIER	Transcript	GLYMA10G04710.2	protein_coding	-	-	-	-	-	-	-	3185	1	YES	-	K7LHD1_SOYBN	UPI000295EF15	-
GLYMA10G04710	10:3636473-3636473	A	upstream_gene_variant	MODIFIER	Transcript	GLYMA10G04710.2	protein_coding	-	-	-	-	-	-	-	1449	1	YES	-	K7LHD1_SOYBN	UPI000295EF15	-
GLYMA10G04710	10:3636482-3636482	T	upstream_gene_variant	MODIFIER	Transcript	GLYMA10G04710.2	protein_coding	-	-	-	-	-	-	-	1440	1	YES	-	K7LHD1_SOYBN	UPI000295EF15	-
GLYMA10G04710	10:3644887-3644887	A	downstream_gene_variant	MODIFIER	Transcript	GLYMA10G04710.2	protein_coding	-	-	-	-	-	-	-	1892	1	YES	-	K7LHD1_SOYBN	UPI000295EF15	-
GLYMA10G04720	10:3644887-3644887	A	intron_variant	MODIFIER	Transcript	GLYMA10G04720.1	protein_coding	GLYMA10G04720.1:c.321+91G>A	-	-	-	-	-	-	-	1	YES	-	I1L8I5_SOYBN	UPI000233D3CA	-
GLYMA10G04730	10:3655376-3655376	T	upstream_gene_variant	MODIFIER	Transcript	GLYMA10G04730.2	protein_coding	-	-	-	-	-	-	-	2608	-1	-	-	C6T426_SOYBN	UPI0001B15729	-
GLYMA10G04730	10:3655376-3655376	T	upstream_gene_variant	MODIFIER	Transcript	GLYMA10G04730.3	protein_coding	-	-	-	-	-	-	-	2502	-1	YES	-	C6T426_SOYBN	UPI0001B15729	-
GLYMA10G04730	10:3655376-3655376	T	upstream_gene_variant	MODIFIER	Transcript	GLYMA10G04730.4	protein_coding	-	-	-	-	-	-	-	2502	-1	-	-	C6T426_SOYBN	UPI0001B15729	-
GLYMA10G04730	10:3655376-3655376	T	upstream_gene_variant	MODIFIER	Transcript	GLYMA10G04730.5	protein_coding	-	-	-	-	-	-	-	2608	-1	-	-	C6T426_SOYBN	UPI0001B15729	-
GLYMA10G04730	10:3655444-3655444	A	upstream_gene_variant	MODIFIER	Transcript	GLYMA10G04730.2	protein_coding	-	-	-	-	-	-	-	2676	-1	-	-	C6T426_SOYBN	UPI0001B15729	-
GLYMA10G04730	10:3655444-3655444	A	upstream_gene_variant	MODIFIER	Transcript	GLYMA10G04730.3	protein_coding	-	-	-	-	-	-	-	2570	-1	YES	-	C6T426_SOYBN	UPI0001B15729	-
GLYMA10G04730	10:3655444-3655444	A	upstream_gene_variant	MODIFIER	Transcript	GLYMA10G04730.4	protein_coding	-	-	-	-	-	-	-	2570	-1	-	-	C6T426_SOYBN	UPI0001B15729	-
GLYMA10G04730	10:3655444-3655444	A	upstream_gene_variant	MODIFIER	Transcript	GLYMA10G04730.5	protein_coding	-	-	-	-	-	-	-	2676	-1	-	-	C6T426_SOYBN	UPI0001B15729	-
GLYMA10G04730	10:3656301-3656301	A	upstream_gene_variant	MODIFIER	Transcript	GLYMA10G04730.2	protein_coding	-	-	-	-	-	-	-	3533	-1	-	-	C6T426_SOYBN	UPI0001B15729	-
GLYMA10G04730	10:3656301-3656301	A	upstream_gene_variant	MODIFIER	Transcript	GLYMA10G04730.3	protein_coding	-	-	-	-	-	-	-	3427	-1	YES	-	C6T426_SOYBN	UPI0001B15729	-
GLYMA10G04730	10:3656301-3656301	A	upstream_gene_variant	MODIFIER	Transcript	GLYMA10G04730.4	protein_coding	-	-	-	-	-	-	-	3427	-1	-	-	C6T426_SOYBN	UPI0001B15729	-
GLYMA10G04730	10:3656301-3656301	A	upstream_gene_variant	MODIFIER	Transcript	GLYMA10G04730.5	protein_coding	-	-	-	-	-	-	-	3533	-1	-	-	C6T426_SOYBN	UPI0001B15729	-
GLYMA10G04730	10:3656302-3656302	A	upstream_gene_variant	MODIFIER	Transcript	GLYMA10G04730.2	protein_coding	-	-	-	-	-	-	-	3534	-1	-	-	C6T426_SOYBN	UPI0001B15729	-
GLYMA10G04730	10:3656302-3656302	A	upstream_gene_variant	MODIFIER	Transcript	GLYMA10G04730.3	protein_coding	-	-	-	-	-	-	-	3428	-1	YES	-	C6T426_SOYBN	UPI0001B15729	-
GLYMA10G04730	10:3656302-3656302	A	upstream_gene_variant	MODIFIER	Transcript	GLYMA10G04730.4	protein_coding	-	-	-	-	-	-	-	3428	-1	-	-	C6T426_SOYBN	UPI0001B15729	-
GLYMA10G04730	10:3656302-3656302	A	upstream_gene_variant	MODIFIER	Transcript	GLYMA10G04730.5	protein_coding	-	-	-	-	-	-	-	3534	-1	-	-	C6T426_SOYBN	UPI0001B15729	-
GLYMA10G04730	10:3656309-3656309	A	upstream_gene_variant	MODIFIER	Transcript	GLYMA10G04730.2	protein_coding	-	-	-	-	-	-	-	3541	-1	-	-	C6T426_SOYBN	UPI0001B15729	-
GLYMA10G04730	10:3656309-3656309	A	upstream_gene_variant	MODIFIER	Transcript	GLYMA10G04730.3	protein_coding	-	-	-	-	-	-	-	3435	-1	YES	-	C6T426_SOYBN	UPI0001B15729	-
GLYMA10G04730	10:3656309-3656309	A	upstream_gene_variant	MODIFIER	Transcript	GLYMA10G04730.4	protein_coding	-	-	-	-	-	-	-	3435	-1	-	-	C6T426_SOYBN	UPI0001B15729	-
GLYMA10G04730	10:3656309-3656309	A	upstream_gene_variant	MODIFIER	Transcript	GLYMA10G04730.5	protein_coding	-	-	-	-	-	-	-	3541	-1	-	-	C6T426_SOYBN	UPI0001B15729	-
GLYMA10G04730	10:3657180-3657180	A	upstream_gene_variant	MODIFIER	Transcript	GLYMA10G04730.2	protein_coding	-	-	-	-	-	-	-	4412	-1	-	-	C6T426_SOYBN	UPI0001B15729	-
GLYMA10G04730	10:3657180-3657180	A	upstream_gene_variant	MODIFIER	Transcript	GLYMA10G04730.3	protein_coding	-	-	-	-	-	-	-	4306	-1	YES	-	C6T426_SOYBN	UPI0001B15729	-
GLYMA10G04730	10:3657180-3657180	A	upstream_gene_variant	MODIFIER	Transcript	GLYMA10G04730.4	protein_coding	-	-	-	-	-	-	-	4306	-1	-	-	C6T426_SOYBN	UPI0001B15729	-
GLYMA10G04730	10:3657180-3657180	A	upstream_gene_variant	MODIFIER	Transcript	GLYMA10G04730.5	protein_coding	-	-	-	-	-	-	-	4412	-1	-	-	C6T426_SOYBN	UPI0001B15729	-
GLYMA10G04730	10:3657194-3657194	G	upstream_gene_variant	MODIFIER	Transcript	GLYMA10G04730.2	protein_coding	-	-	-	-	-	-	-	4426	-1	-	-	C6T426_SOYBN	UPI0001B15729	-
GLYMA10G04730	10:3657194-3657194	G	upstream_gene_variant	MODIFIER	Transcript	GLYMA10G04730.3	protein_coding	-	-	-	-	-	-	-	4320	-1	YES	-	C6T426_SOYBN	UPI0001B15729	-
GLYMA10G04730	10:3657194-3657194	G	upstream_gene_variant	MODIFIER	Transcript	GLYMA10G04730.4	protein_coding	-	-	-	-	-	-	-	4320	-1	-	-	C6T426_SOYBN	UPI0001B15729	-
GLYMA10G04730	10:3657194-3657194	G	upstream_gene_variant	MODIFIER	Transcript	GLYMA10G04730.5	protein_coding	-	-	-	-	-	-	-	4426	-1	-	-	C6T426_SOYBN	UPI0001B15729	-
-	10:3659081-3659081	T	intergenic_variant	MODIFIER	-	-	-	-	-	-	-	-	-	-	-	-	-	-	-	-	-
-	10:3659109-3659109	T	intergenic_variant	MODIFIER	-	-	-	-	-	-	-	-	-	-	-	-	-	-	-	-	-
-	10:3659135-3659135	A	intergenic_variant	MODIFIER	-	-	-	-	-	-	-	-	-	-	-	-	-	-	-	-	-
-	10:3659281-3659281	G	intergenic_variant	MODIFIER	-	-	-	-	-	-	-	-	-	-	-	-	-	-	-	-	-
-	10:3659319-3659319	G	intergenic_variant	MODIFIER	-	-	-	-	-	-	-	-	-	-	-	-	-	-	-	-	-
-	10:3659899-3659899	T	intergenic_variant	MODIFIER	-	-	-	-	-	-	-	-	-	-	-	-	-	-	-	-	-
GLYMA10G04750	10:3664608-3664608	A	upstream_gene_variant	MODIFIER	Transcript	GLYMA10G04750.1	protein_coding	-	-	-	-	-	-	-	4958	1	-	-	I1L8I7_SOYBN	UPI00023C98B1	-
GLYMA10G04750	10:3664608-3664608	A	upstream_gene_variant	MODIFIER	Transcript	GLYMA10G04750.2	protein_coding	-	-	-	-	-	-	-	2010	1	YES	-	K7LHD6_SOYBN	UPI000295314C	-
GLYMA10G04750	10:3665319-3665319	C	upstream_gene_variant	MODIFIER	Transcript	GLYMA10G04750.1	protein_coding	-	-	-	-	-	-	-	4247	1	-	-	I1L8I7_SOYBN	UPI00023C98B1	-
GLYMA10G04750	10:3665319-3665319	C	upstream_gene_variant	MODIFIER	Transcript	GLYMA10G04750.2	protein_coding	-	-	-	-	-	-	-	1299	1	YES	-	K7LHD6_SOYBN	UPI000295314C	-
GLYMA10G04750	10:3665328-3665328	T	upstream_gene_variant	MODIFIER	Transcript	GLYMA10G04750.1	protein_coding	-	-	-	-	-	-	-	4238	1	-	-	I1L8I7_SOYBN	UPI00023C98B1	-
GLYMA10G04750	10:3665328-3665328	T	upstream_gene_variant	MODIFIER	Transcript	GLYMA10G04750.2	protein_coding	-	-	-	-	-	-	-	1290	1	YES	-	K7LHD6_SOYBN	UPI000295314C	-
GLYMA10G04750	10:3665899-3665899	A	upstream_gene_variant	MODIFIER	Transcript	GLYMA10G04750.1	protein_coding	-	-	-	-	-	-	-	3667	1	-	-	I1L8I7_SOYBN	UPI00023C98B1	-
GLYMA10G04750	10:3665899-3665899	A	upstream_gene_variant	MODIFIER	Transcript	GLYMA10G04750.2	protein_coding	-	-	-	-	-	-	-	719	1	YES	-	K7LHD6_SOYBN	UPI000295314C	-
-	10:3697002-3697002	A	intergenic_variant	MODIFIER	-	-	-	-	-	-	-	-	-	-	-	-	-	-	-	-	-
GLYMA10G04770	10:3729030-3729030	C	intron_variant	MODIFIER	Transcript	GLYMA10G04770.3	protein_coding	GLYMA10G04770.3:c.42+248T>C	-	-	-	-	-	-	-	1	YES	-	K7LHD8_SOYBN	UPI00029506A0	-
GLYMA10G04770	10:3729030-3729030	C	intron_variant	MODIFIER	Transcript	GLYMA10G04770.4	protein_coding	GLYMA10G04770.4:c.42+248T>C	-	-	-	-	-	-	-	1	-	-	K7LHD9_SOYBN	UPI000294FD5B	-
GLYMA10G04770	10:3729107-3729107	T	intron_variant	MODIFIER	Transcript	GLYMA10G04770.3	protein_coding	GLYMA10G04770.3:c.43-228A>T	-	-	-	-	-	-	-	1	YES	-	K7LHD8_SOYBN	UPI00029506A0	-
GLYMA10G04770	10:3729107-3729107	T	intron_variant	MODIFIER	Transcript	GLYMA10G04770.4	protein_coding	GLYMA10G04770.4:c.43-228A>T	-	-	-	-	-	-	-	1	-	-	K7LHD9_SOYBN	UPI000294FD5B	-
GLYMA10G04790	10:3747318-3747318	A	upstream_gene_variant	MODIFIER	Transcript	GLYMA10G04790.1	protein_coding	-	-	-	-	-	-	-	4254	-1	YES	-	C6SWZ1_SOYBN	UPI0001B15148	-
GLYMA10G04801	10:3747318-3747318	A	downstream_gene_variant	MODIFIER	Transcript	GLYMA10G04801.1	protein_coding	-	-	-	-	-	-	-	1339	1	YES	-	K7LHE0_SOYBN	UPI0002959BFE	-
GLYMA10G04810	10:3751091-3751091	G	upstream_gene_variant	MODIFIER	Transcript	GLYMA10G04810.1	protein_coding	-	-	-	-	-	-	-	2838	1	YES	-	I1L8J4_SOYBN	UPI000233D3D7	-
GLYMA10G04810	10:3753555-3753555	T	upstream_gene_variant	MODIFIER	Transcript	GLYMA10G04810.1	protein_coding	-	-	-	-	-	-	-	374	1	YES	-	I1L8J4_SOYBN	UPI000233D3D7	-
GLYMA10G04810	10:3759966-3759966	A	downstream_gene_variant	MODIFIER	Transcript	GLYMA10G04810.1	protein_coding	-	-	-	-	-	-	-	731	1	YES	-	I1L8J4_SOYBN	UPI000233D3D7	-
GLYMA10G04820	10:3759966-3759966	A	3_prime_UTR_variant	MODIFIER	Transcript	GLYMA10G04820.2	protein_coding	GLYMA10G04820.2:c.*1091G>T	-	2048	-	-	-	-	-	-1	YES	-	K7LHE2_SOYBN	UPI000233D3D9	-
GLYMA10G04820	10:3759966-3759966	A	downstream_gene_variant	MODIFIER	Transcript	GLYMA10G04820.3	protein_coding	-	-	-	-	-	-	-	529	-1	-	-	K7LHE2_SOYBN	UPI000233D3D9	-
GLYMA10G04810	10:3760954-3760954	T	downstream_gene_variant	MODIFIER	Transcript	GLYMA10G04810.1	protein_coding	-	-	-	-	-	-	-	1719	1	YES	-	I1L8J4_SOYBN	UPI000233D3D7	-
GLYMA10G04820	10:3760954-3760954	T	3_prime_UTR_variant	MODIFIER	Transcript	GLYMA10G04820.2	protein_coding	GLYMA10G04820.2:c.*297G>A	-	1254	-	-	-	-	-	-1	YES	-	K7LHE2_SOYBN	UPI000233D3D9	-
GLYMA10G04820	10:3760954-3760954	T	3_prime_UTR_variant	MODIFIER	Transcript	GLYMA10G04820.3	protein_coding	GLYMA10G04820.3:c.*297G>A	-	1254	-	-	-	-	-	-1	-	-	K7LHE2_SOYBN	UPI000233D3D9	-
GLYMA10G04820	10:3765728-3765728	C	upstream_gene_variant	MODIFIER	Transcript	GLYMA10G04820.2	protein_coding	-	-	-	-	-	-	-	181	-1	YES	-	K7LHE2_SOYBN	UPI000233D3D9	-
GLYMA10G04820	10:3765728-3765728	C	upstream_gene_variant	MODIFIER	Transcript	GLYMA10G04820.3	protein_coding	-	-	-	-	-	-	-	181	-1	-	-	K7LHE2_SOYBN	UPI000233D3D9	-
GLYMA10G04820	10:3765860-3765860	G	upstream_gene_variant	MODIFIER	Transcript	GLYMA10G04820.2	protein_coding	-	-	-	-	-	-	-	313	-1	YES	-	K7LHE2_SOYBN	UPI000233D3D9	-
GLYMA10G04820	10:3765860-3765860	G	upstream_gene_variant	MODIFIER	Transcript	GLYMA10G04820.3	protein_coding	-	-	-	-	-	-	-	313	-1	-	-	K7LHE2_SOYBN	UPI000233D3D9	-
GLYMA10G04820	10:3766073-3766073	G	upstream_gene_variant	MODIFIER	Transcript	GLYMA10G04820.2	protein_coding	-	-	-	-	-	-	-	526	-1	YES	-	K7LHE2_SOYBN	UPI000233D3D9	-
GLYMA10G04820	10:3766073-3766073	G	upstream_gene_variant	MODIFIER	Transcript	GLYMA10G04820.3	protein_coding	-	-	-	-	-	-	-	526	-1	-	-	K7LHE2_SOYBN	UPI000233D3D9	-
GLYMA10G04820	10:3766108-3766108	C	upstream_gene_variant	MODIFIER	Transcript	GLYMA10G04820.2	protein_coding	-	-	-	-	-	-	-	561	-1	YES	-	K7LHE2_SOYBN	UPI000233D3D9	-
GLYMA10G04820	10:3766108-3766108	C	upstream_gene_variant	MODIFIER	Transcript	GLYMA10G04820.3	protein_coding	-	-	-	-	-	-	-	561	-1	-	-	K7LHE2_SOYBN	UPI000233D3D9	-
GLYMA10G04820	10:3766116-3766116	T	upstream_gene_variant	MODIFIER	Transcript	GLYMA10G04820.2	protein_coding	-	-	-	-	-	-	-	569	-1	YES	-	K7LHE2_SOYBN	UPI000233D3D9	-
GLYMA10G04820	10:3766116-3766116	T	upstream_gene_variant	MODIFIER	Transcript	GLYMA10G04820.3	protein_coding	-	-	-	-	-	-	-	569	-1	-	-	K7LHE2_SOYBN	UPI000233D3D9	-
GLYMA10G04820	10:3766142-3766142	T	upstream_gene_variant	MODIFIER	Transcript	GLYMA10G04820.2	protein_coding	-	-	-	-	-	-	-	595	-1	YES	-	K7LHE2_SOYBN	UPI000233D3D9	-
GLYMA10G04820	10:3766142-3766142	T	upstream_gene_variant	MODIFIER	Transcript	GLYMA10G04820.3	protein_coding	-	-	-	-	-	-	-	595	-1	-	-	K7LHE2_SOYBN	UPI000233D3D9	-
GLYMA10G04820	10:3766184-3766184	G	upstream_gene_variant	MODIFIER	Transcript	GLYMA10G04820.2	protein_coding	-	-	-	-	-	-	-	637	-1	YES	-	K7LHE2_SOYBN	UPI000233D3D9	-
GLYMA10G04820	10:3766184-3766184	G	upstream_gene_variant	MODIFIER	Transcript	GLYMA10G04820.3	protein_coding	-	-	-	-	-	-	-	637	-1	-	-	K7LHE2_SOYBN	UPI000233D3D9	-
GLYMA10G04830	10:3771374-3771374	T	upstream_gene_variant	MODIFIER	Transcript	GLYMA10G04830.1	protein_coding	-	-	-	-	-	-	-	3706	1	YES	-	I1L8J6_SOYBN	UPI000233C970	-
GLYMA10G04830	10:3773109-3773109	T	upstream_gene_variant	MODIFIER	Transcript	GLYMA10G04830.1	protein_coding	-	-	-	-	-	-	-	1971	1	YES	-	I1L8J6_SOYBN	UPI000233C970	-
GLYMA10G04830	10:3773147-3773147	T	upstream_gene_variant	MODIFIER	Transcript	GLYMA10G04830.1	protein_coding	-	-	-	-	-	-	-	1933	1	YES	-	I1L8J6_SOYBN	UPI000233C970	-
GLYMA10G04830	10:3773375-3773375	G	upstream_gene_variant	MODIFIER	Transcript	GLYMA10G04830.1	protein_coding	-	-	-	-	-	-	-	1705	1	YES	-	I1L8J6_SOYBN	UPI000233C970	-
GLYMA10G04830	10:3773379-3773379	A	upstream_gene_variant	MODIFIER	Transcript	GLYMA10G04830.1	protein_coding	-	-	-	-	-	-	-	1701	1	YES	-	I1L8J6_SOYBN	UPI000233C970	-
GLYMA10G04830	10:3776214-3776214	A	intron_variant	MODIFIER	Transcript	GLYMA10G04830.1	protein_coding	GLYMA10G04830.1:c.373-426G>A	-	-	-	-	-	-	-	1	YES	-	I1L8J6_SOYBN	UPI000233C970	-
GLYMA10G04830	10:3779320-3779320	T	intron_variant	MODIFIER	Transcript	GLYMA10G04830.1	protein_coding	GLYMA10G04830.1:c.869-149G>T	-	-	-	-	-	-	-	1	YES	-	I1L8J6_SOYBN	UPI000233C970	-
GLYMA10G04850	10:3779320-3779320	T	upstream_gene_variant	MODIFIER	Transcript	GLYMA10G04850.1	protein_coding	-	-	-	-	-	-	-	2837	1	YES	-	I1L8J7_SOYBN	UPI000233D539	-
GLYMA10G04850	10:3779320-3779320	T	upstream_gene_variant	MODIFIER	Transcript	GLYMA10G04850.2	protein_coding	-	-	-	-	-	-	-	2837	1	-	-	K7LHE3_SOYBN	UPI00029616F6	-
-	10:3813373-3813373	A	intergenic_variant	MODIFIER	-	-	-	-	-	-	-	-	-	-	-	-	-	-	-	-	-
GLYMA10G04890	10:3827633-3827633	T	downstream_gene_variant	MODIFIER	Transcript	GLYMA10G04890.2	protein_coding	-	-	-	-	-	-	-	497	1	YES	-	K7LHE4_SOYBN	UPI000233C971	-
GLYMA10G04900	10:3827633-3827633	T	downstream_gene_variant	MODIFIER	Transcript	GLYMA10G04900.1	protein_coding	-	-	-	-	-	-	-	2525	-1	YES	-	C6T4W0_SOYBN	UPI0001B14ECF	-
GLYMA10G04920	10:3841065-3841065	C	upstream_gene_variant	MODIFIER	Transcript	GLYMA10G04920.1	protein_coding	-	-	-	-	-	-	-	454	-1	YES	-	-	UPI0001D62D81	-
GLYMA10G04920	10:3841089-3841089	A	upstream_gene_variant	MODIFIER	Transcript	GLYMA10G04920.1	protein_coding	-	-	-	-	-	-	-	478	-1	YES	-	-	UPI0001D62D81	-
GLYMA10G04920	10:3841354-3841354	T	upstream_gene_variant	MODIFIER	Transcript	GLYMA10G04920.1	protein_coding	-	-	-	-	-	-	-	743	-1	YES	-	-	UPI0001D62D81	-
GLYMA10G04930	10:3841354-3841354	T	downstream_gene_variant	MODIFIER	Transcript	GLYMA10G04930.1	protein_coding	-	-	-	-	-	-	-	4807	-1	YES	-	C6T0H4_SOYBN	UPI0001B1543E	-
GLYMA10G04920	10:3841355-3841355	T	upstream_gene_variant	MODIFIER	Transcript	GLYMA10G04920.1	protein_coding	-	-	-	-	-	-	-	744	-1	YES	-	-	UPI0001D62D81	-
GLYMA10G04930	10:3841355-3841355	T	downstream_gene_variant	MODIFIER	Transcript	GLYMA10G04930.1	protein_coding	-	-	-	-	-	-	-	4806	-1	YES	-	C6T0H4_SOYBN	UPI0001B1543E	-
GLYMA10G04920	10:3841656-3841656	G	upstream_gene_variant	MODIFIER	Transcript	GLYMA10G04920.1	protein_coding	-	-	-	-	-	-	-	1045	-1	YES	-	-	UPI0001D62D81	-
GLYMA10G04930	10:3841656-3841656	G	downstream_gene_variant	MODIFIER	Transcript	GLYMA10G04930.1	protein_coding	-	-	-	-	-	-	-	4505	-1	YES	-	C6T0H4_SOYBN	UPI0001B1543E	-
GLYMA10G04920	10:3841673-3841673	C	upstream_gene_variant	MODIFIER	Transcript	GLYMA10G04920.1	protein_coding	-	-	-	-	-	-	-	1062	-1	YES	-	-	UPI0001D62D81	-
GLYMA10G04930	10:3841673-3841673	C	downstream_gene_variant	MODIFIER	Transcript	GLYMA10G04930.1	protein_coding	-	-	-	-	-	-	-	4488	-1	YES	-	C6T0H4_SOYBN	UPI0001B1543E	-
GLYMA10G04920	10:3841725-3841725	A	upstream_gene_variant	MODIFIER	Transcript	GLYMA10G04920.1	protein_coding	-	-	-	-	-	-	-	1114	-1	YES	-	-	UPI0001D62D81	-
GLYMA10G04930	10:3841725-3841725	A	downstream_gene_variant	MODIFIER	Transcript	GLYMA10G04930.1	protein_coding	-	-	-	-	-	-	-	4436	-1	YES	-	C6T0H4_SOYBN	UPI0001B1543E	-
GLYMA10G04920	10:3841728-3841728	G	upstream_gene_variant	MODIFIER	Transcript	GLYMA10G04920.1	protein_coding	-	-	-	-	-	-	-	1117	-1	YES	-	-	UPI0001D62D81	-
GLYMA10G04930	10:3841728-3841728	G	downstream_gene_variant	MODIFIER	Transcript	GLYMA10G04930.1	protein_coding	-	-	-	-	-	-	-	4433	-1	YES	-	C6T0H4_SOYBN	UPI0001B1543E	-
GLYMA10G04930	10:3847182-3847182	T	upstream_gene_variant	MODIFIER	Transcript	GLYMA10G04930.1	protein_coding	-	-	-	-	-	-	-	249	-1	YES	-	C6T0H4_SOYBN	UPI0001B1543E	-
GLYMA10G04930	10:3847224-3847224	T	upstream_gene_variant	MODIFIER	Transcript	GLYMA10G04930.1	protein_coding	-	-	-	-	-	-	-	291	-1	YES	-	C6T0H4_SOYBN	UPI0001B1543E	-
GLYMA10G04930	10:3851924-3851924	G	upstream_gene_variant	MODIFIER	Transcript	GLYMA10G04930.1	protein_coding	-	-	-	-	-	-	-	4991	-1	YES	-	C6T0H4_SOYBN	UPI0001B1543E	-
-	10:3851954-3851954	T	intergenic_variant	MODIFIER	-	-	-	-	-	-	-	-	-	-	-	-	-	-	-	-	-
-	10:3851965-3851965	C	intergenic_variant	MODIFIER	-	-	-	-	-	-	-	-	-	-	-	-	-	-	-	-	-
-	10:3853601-3853601	A	intergenic_variant	MODIFIER	-	-	-	-	-	-	-	-	-	-	-	-	-	-	-	-	-
-	10:3853602-3853602	T	intergenic_variant	MODIFIER	-	-	-	-	-	-	-	-	-	-	-	-	-	-	-	-	-
-	10:3853636-3853636	A	intergenic_variant	MODIFIER	-	-	-	-	-	-	-	-	-	-	-	-	-	-	-	-	-
-	10:3853655-3853655	T	intergenic_variant	MODIFIER	-	-	-	-	-	-	-	-	-	-	-	-	-	-	-	-	-
-	10:3860342-3860342	G	intergenic_variant	MODIFIER	-	-	-	-	-	-	-	-	-	-	-	-	-	-	-	-	-
-	10:3861200-3861200	A	intergenic_variant	MODIFIER	-	-	-	-	-	-	-	-	-	-	-	-	-	-	-	-	-
-	10:3861212-3861212	A	intergenic_variant	MODIFIER	-	-	-	-	-	-	-	-	-	-	-	-	-	-	-	-	-
-	10:3861218-3861218	C	intergenic_variant	MODIFIER	-	-	-	-	-	-	-	-	-	-	-	-	-	-	-	-	-
-	10:3861220-3861220	C	intergenic_variant	MODIFIER	-	-	-	-	-	-	-	-	-	-	-	-	-	-	-	-	-
-	10:3861249-3861249	A	intergenic_variant	MODIFIER	-	-	-	-	-	-	-	-	-	-	-	-	-	-	-	-	-
GLYMA10G04960	10:3872108-3872108	G	downstream_gene_variant	MODIFIER	Transcript	GLYMA10G04960.3	protein_coding	-	-	-	-	-	-	-	1569	1	-	-	-	UPI0000F35DB4	-
GLYMA10G04960	10:3872108-3872108	G	downstream_gene_variant	MODIFIER	Transcript	GLYMA10G04960.4	protein_coding	-	-	-	-	-	-	-	1519	1	YES	-	-	UPI0000F35DB4	-
GLYMA10G04960	10:3872255-3872255	G	downstream_gene_variant	MODIFIER	Transcript	GLYMA10G04960.3	protein_coding	-	-	-	-	-	-	-	1716	1	-	-	-	UPI0000F35DB4	-
GLYMA10G04960	10:3872255-3872255	G	downstream_gene_variant	MODIFIER	Transcript	GLYMA10G04960.4	protein_coding	-	-	-	-	-	-	-	1666	1	YES	-	-	UPI0000F35DB4	-
GLYMA10G04960	10:3872321-3872321	A	downstream_gene_variant	MODIFIER	Transcript	GLYMA10G04960.3	protein_coding	-	-	-	-	-	-	-	1782	1	-	-	-	UPI0000F35DB4	-
GLYMA10G04960	10:3872321-3872321	A	downstream_gene_variant	MODIFIER	Transcript	GLYMA10G04960.4	protein_coding	-	-	-	-	-	-	-	1732	1	YES	-	-	UPI0000F35DB4	-
GLYMA10G04960	10:3872902-3872902	A	downstream_gene_variant	MODIFIER	Transcript	GLYMA10G04960.3	protein_coding	-	-	-	-	-	-	-	2363	1	-	-	-	UPI0000F35DB4	-
GLYMA10G04960	10:3872902-3872902	A	downstream_gene_variant	MODIFIER	Transcript	GLYMA10G04960.4	protein_coding	-	-	-	-	-	-	-	2313	1	YES	-	-	UPI0000F35DB4	-
GLYMA10G04960	10:3873355-3873355	T	downstream_gene_variant	MODIFIER	Transcript	GLYMA10G04960.3	protein_coding	-	-	-	-	-	-	-	2816	1	-	-	-	UPI0000F35DB4	-
GLYMA10G04960	10:3873355-3873355	T	downstream_gene_variant	MODIFIER	Transcript	GLYMA10G04960.4	protein_coding	-	-	-	-	-	-	-	2766	1	YES	-	-	UPI0000F35DB4	-
GLYMA10G04960	10:3873391-3873391	A	downstream_gene_variant	MODIFIER	Transcript	GLYMA10G04960.3	protein_coding	-	-	-	-	-	-	-	2852	1	-	-	-	UPI0000F35DB4	-
GLYMA10G04960	10:3873391-3873391	A	downstream_gene_variant	MODIFIER	Transcript	GLYMA10G04960.4	protein_coding	-	-	-	-	-	-	-	2802	1	YES	-	-	UPI0000F35DB4	-
GLYMA10G05020	10:3909625-3909625	T	upstream_gene_variant	MODIFIER	Transcript	GLYMA10G05020.1	protein_coding	-	-	-	-	-	-	-	951	-1	YES	-	I1L8K7_SOYBN	UPI000233D549	-
GLYMA10G05030	10:3909625-3909625	T	upstream_gene_variant	MODIFIER	Transcript	GLYMA10G05030.1	protein_coding	-	-	-	-	-	-	-	4389	1	YES	-	C6TA87_SOYBN	UPI0001B15FF5	-
GLYMA10G05030	10:3909625-3909625	T	upstream_gene_variant	MODIFIER	Transcript	GLYMA10G05030.2	protein_coding	-	-	-	-	-	-	-	3533	1	-	-	C6TA87_SOYBN	UPI0001B15FF5	-
GLYMA10G05030	10:3915413-3915413	G	intron_variant	MODIFIER	Transcript	GLYMA10G05030.1	protein_coding	GLYMA10G05030.1:c.121+916T>G	-	-	-	-	-	-	-	1	YES	-	C6TA87_SOYBN	UPI0001B15FF5	-
GLYMA10G05030	10:3915413-3915413	G	intron_variant	MODIFIER	Transcript	GLYMA10G05030.2	protein_coding	GLYMA10G05030.2:c.121+916T>G	-	-	-	-	-	-	-	1	-	-	C6TA87_SOYBN	UPI0001B15FF5	-
GLYMA10G05040	10:3915413-3915413	G	downstream_gene_variant	MODIFIER	Transcript	GLYMA10G05040.1	protein_coding	-	-	-	-	-	-	-	4593	-1	YES	-	I1L8K9_SOYBN	UPI00023C9A3D	-
GLYMA10G05040	10:3924683-3924683	A	upstream_gene_variant	MODIFIER	Transcript	GLYMA10G05040.1	protein_coding	-	-	-	-	-	-	-	1898	-1	YES	-	I1L8K9_SOYBN	UPI00023C9A3D	-
GLYMA10G05051	10:3924683-3924683	A	upstream_gene_variant	MODIFIER	Transcript	GLYMA10G05051.1	protein_coding	-	-	-	-	-	-	-	4102	1	YES	-	K7LHE9_SOYBN	UPI0002948FC9	-
GLYMA10G05040	10:3924696-3924696	C	upstream_gene_variant	MODIFIER	Transcript	GLYMA10G05040.1	protein_coding	-	-	-	-	-	-	-	1911	-1	YES	-	I1L8K9_SOYBN	UPI00023C9A3D	-
GLYMA10G05051	10:3924696-3924696	C	upstream_gene_variant	MODIFIER	Transcript	GLYMA10G05051.1	protein_coding	-	-	-	-	-	-	-	4089	1	YES	-	K7LHE9_SOYBN	UPI0002948FC9	-
GLYMA10G05040	10:3924779-3924779	A	upstream_gene_variant	MODIFIER	Transcript	GLYMA10G05040.1	protein_coding	-	-	-	-	-	-	-	1994	-1	YES	-	I1L8K9_SOYBN	UPI00023C9A3D	-
GLYMA10G05051	10:3924779-3924779	A	upstream_gene_variant	MODIFIER	Transcript	GLYMA10G05051.1	protein_coding	-	-	-	-	-	-	-	4006	1	YES	-	K7LHE9_SOYBN	UPI0002948FC9	-
GLYMA10G05051	10:3935869-3935869	C	downstream_gene_variant	MODIFIER	Transcript	GLYMA10G05051.1	protein_coding	-	-	-	-	-	-	-	4831	1	YES	-	K7LHE9_SOYBN	UPI0002948FC9	-
GLYMA10G05060	10:3935869-3935869	C	upstream_gene_variant	MODIFIER	Transcript	GLYMA10G05060.2	protein_coding	-	-	-	-	-	-	-	2589	-1	YES	-	I1L8L2_SOYBN	UPI00023C9BCE	-
GLYMA10G05060	10:3935869-3935869	C	upstream_gene_variant	MODIFIER	Transcript	GLYMA10G05060.3	protein_coding	-	-	-	-	-	-	-	1586	-1	-	-	I1L8L3_SOYBN	UPI000233D6A0	-
GLYMA10G05051	10:3935907-3935907	A	downstream_gene_variant	MODIFIER	Transcript	GLYMA10G05051.1	protein_coding	-	-	-	-	-	-	-	4869	1	YES	-	K7LHE9_SOYBN	UPI0002948FC9	-
GLYMA10G05060	10:3935907-3935907	A	upstream_gene_variant	MODIFIER	Transcript	GLYMA10G05060.2	protein_coding	-	-	-	-	-	-	-	2627	-1	YES	-	I1L8L2_SOYBN	UPI00023C9BCE	-
GLYMA10G05060	10:3935907-3935907	A	upstream_gene_variant	MODIFIER	Transcript	GLYMA10G05060.3	protein_coding	-	-	-	-	-	-	-	1624	-1	-	-	I1L8L3_SOYBN	UPI000233D6A0	-
GLYMA10G05051	10:3935934-3935934	G	downstream_gene_variant	MODIFIER	Transcript	GLYMA10G05051.1	protein_coding	-	-	-	-	-	-	-	4896	1	YES	-	K7LHE9_SOYBN	UPI0002948FC9	-
GLYMA10G05060	10:3935934-3935934	G	upstream_gene_variant	MODIFIER	Transcript	GLYMA10G05060.2	protein_coding	-	-	-	-	-	-	-	2654	-1	YES	-	I1L8L2_SOYBN	UPI00023C9BCE	-
GLYMA10G05060	10:3935934-3935934	G	upstream_gene_variant	MODIFIER	Transcript	GLYMA10G05060.3	protein_coding	-	-	-	-	-	-	-	1651	-1	-	-	I1L8L3_SOYBN	UPI000233D6A0	-
GLYMA10G05060	10:3936082-3936082	T	upstream_gene_variant	MODIFIER	Transcript	GLYMA10G05060.2	protein_coding	-	-	-	-	-	-	-	2802	-1	YES	-	I1L8L2_SOYBN	UPI00023C9BCE	-
GLYMA10G05060	10:3936082-3936082	T	upstream_gene_variant	MODIFIER	Transcript	GLYMA10G05060.3	protein_coding	-	-	-	-	-	-	-	1799	-1	-	-	I1L8L3_SOYBN	UPI000233D6A0	-
GLYMA10G05060	10:3936089-3936089	A	upstream_gene_variant	MODIFIER	Transcript	GLYMA10G05060.2	protein_coding	-	-	-	-	-	-	-	2809	-1	YES	-	I1L8L2_SOYBN	UPI00023C9BCE	-
GLYMA10G05060	10:3936089-3936089	A	upstream_gene_variant	MODIFIER	Transcript	GLYMA10G05060.3	protein_coding	-	-	-	-	-	-	-	1806	-1	-	-	I1L8L3_SOYBN	UPI000233D6A0	-
GLYMA10G05060	10:3936095-3936095	G	upstream_gene_variant	MODIFIER	Transcript	GLYMA10G05060.2	protein_coding	-	-	-	-	-	-	-	2815	-1	YES	-	I1L8L2_SOYBN	UPI00023C9BCE	-
GLYMA10G05060	10:3936095-3936095	G	upstream_gene_variant	MODIFIER	Transcript	GLYMA10G05060.3	protein_coding	-	-	-	-	-	-	-	1812	-1	-	-	I1L8L3_SOYBN	UPI000233D6A0	-
GLYMA10G05060	10:3936098-3936098	C	upstream_gene_variant	MODIFIER	Transcript	GLYMA10G05060.2	protein_coding	-	-	-	-	-	-	-	2818	-1	YES	-	I1L8L2_SOYBN	UPI00023C9BCE	-
GLYMA10G05060	10:3936098-3936098	C	upstream_gene_variant	MODIFIER	Transcript	GLYMA10G05060.3	protein_coding	-	-	-	-	-	-	-	1815	-1	-	-	I1L8L3_SOYBN	UPI000233D6A0	-
GLYMA10G05060	10:3936133-3936133	T	upstream_gene_variant	MODIFIER	Transcript	GLYMA10G05060.2	protein_coding	-	-	-	-	-	-	-	2853	-1	YES	-	I1L8L2_SOYBN	UPI00023C9BCE	-
GLYMA10G05060	10:3936133-3936133	T	upstream_gene_variant	MODIFIER	Transcript	GLYMA10G05060.3	protein_coding	-	-	-	-	-	-	-	1850	-1	-	-	I1L8L3_SOYBN	UPI000233D6A0	-
GLYMA10G05060	10:3936163-3936163	G	upstream_gene_variant	MODIFIER	Transcript	GLYMA10G05060.2	protein_coding	-	-	-	-	-	-	-	2883	-1	YES	-	I1L8L2_SOYBN	UPI00023C9BCE	-
GLYMA10G05060	10:3936163-3936163	G	upstream_gene_variant	MODIFIER	Transcript	GLYMA10G05060.3	protein_coding	-	-	-	-	-	-	-	1880	-1	-	-	I1L8L3_SOYBN	UPI000233D6A0	-
GLYMA10G05060	10:3936169-3936169	C	upstream_gene_variant	MODIFIER	Transcript	GLYMA10G05060.2	protein_coding	-	-	-	-	-	-	-	2889	-1	YES	-	I1L8L2_SOYBN	UPI00023C9BCE	-
GLYMA10G05060	10:3936169-3936169	C	upstream_gene_variant	MODIFIER	Transcript	GLYMA10G05060.3	protein_coding	-	-	-	-	-	-	-	1886	-1	-	-	I1L8L3_SOYBN	UPI000233D6A0	-
GLYMA10G05060	10:3936188-3936188	A	upstream_gene_variant	MODIFIER	Transcript	GLYMA10G05060.2	protein_coding	-	-	-	-	-	-	-	2908	-1	YES	-	I1L8L2_SOYBN	UPI00023C9BCE	-
GLYMA10G05060	10:3936188-3936188	A	upstream_gene_variant	MODIFIER	Transcript	GLYMA10G05060.3	protein_coding	-	-	-	-	-	-	-	1905	-1	-	-	I1L8L3_SOYBN	UPI000233D6A0	-
GLYMA10G05060	10:3936222-3936222	G	upstream_gene_variant	MODIFIER	Transcript	GLYMA10G05060.2	protein_coding	-	-	-	-	-	-	-	2942	-1	YES	-	I1L8L2_SOYBN	UPI00023C9BCE	-
GLYMA10G05060	10:3936222-3936222	G	upstream_gene_variant	MODIFIER	Transcript	GLYMA10G05060.3	protein_coding	-	-	-	-	-	-	-	1939	-1	-	-	I1L8L3_SOYBN	UPI000233D6A0	-
GLYMA10G05080	10:3941396-3941396	A	upstream_gene_variant	MODIFIER	Transcript	GLYMA10G05080.2	protein_coding	-	-	-	-	-	-	-	534	1	YES	-	K7LHF0_SOYBN	UPI0002968B94	-
GLYMA10G05090	10:3961187-3961187	T	downstream_gene_variant	MODIFIER	Transcript	GLYMA10G05090.1	protein_coding	-	-	-	-	-	-	-	2157	1	YES	-	I1L8L5_SOYBN	UPI000233D6AA	-
GLYMA10G05100	10:3961187-3961187	T	intron_variant	MODIFIER	Transcript	GLYMA10G05100.1	protein_coding	GLYMA10G05100.1:c.-16-341G>A	-	-	-	-	-	-	-	-1	YES	-	I1L8L6_SOYBN	UPI000233D6AC	-
GLYMA10G05120	10:3961187-3961187	T	upstream_gene_variant	MODIFIER	Transcript	GLYMA10G05120.1	protein_coding	-	-	-	-	-	-	-	2332	1	YES	-	I1L8L7_SOYBN	UPI00023C9BD4	-
-	10:3976853-3976853	G	intergenic_variant	MODIFIER	-	-	-	-	-	-	-	-	-	-	-	-	-	-	-	-	-
-	10:3976870-3976870	A	intergenic_variant	MODIFIER	-	-	-	-	-	-	-	-	-	-	-	-	-	-	-	-	-
GLYMA10G05141	10:3982426-3982426	C	upstream_gene_variant	MODIFIER	Transcript	GLYMA10G05141.1	protein_coding	-	-	-	-	-	-	-	3133	1	YES	-	K7LHF1_SOYBN	UPI000233D6AD	-
GLYMA10G05151	10:3982426-3982426	C	upstream_gene_variant	MODIFIER	Transcript	GLYMA10G05151.1	protein_coding	-	-	-	-	-	-	-	4710	1	YES	-	K7LHF2_SOYBN	UPI000296D1EF	-
GLYMA10G05141	10:3984928-3984928	C	upstream_gene_variant	MODIFIER	Transcript	GLYMA10G05141.1	protein_coding	-	-	-	-	-	-	-	631	1	YES	-	K7LHF1_SOYBN	UPI000233D6AD	-
GLYMA10G05151	10:3984928-3984928	C	upstream_gene_variant	MODIFIER	Transcript	GLYMA10G05151.1	protein_coding	-	-	-	-	-	-	-	2208	1	YES	-	K7LHF2_SOYBN	UPI000296D1EF	-
GLYMA10G05160	10:3984928-3984928	C	downstream_gene_variant	MODIFIER	Transcript	GLYMA10G05160.2	protein_coding	-	-	-	-	-	-	-	4948	-1	-	-	K7LHF4_SOYBN	UPI0002954783	-
GLYMA10G05160	10:3984928-3984928	C	downstream_gene_variant	MODIFIER	Transcript	GLYMA10G05160.3	protein_coding	-	-	-	-	-	-	-	4948	-1	YES	-	K7LHF4_SOYBN	UPI0002954783	-
GLYMA10G05160	10:3984928-3984928	C	downstream_gene_variant	MODIFIER	Transcript	GLYMA10G05160.4	protein_coding	-	-	-	-	-	-	-	4948	-1	-	-	K7LHF5_SOYBN	UPI000294FABA	-
GLYMA10G05160	10:3984928-3984928	C	downstream_gene_variant	MODIFIER	Transcript	GLYMA10G05160.5	protein_coding	-	-	-	-	-	-	-	4948	-1	-	-	K7LHF6_SOYBN	UPI0002961D46	-
GLYMA10G05141	10:3984966-3984966	G	upstream_gene_variant	MODIFIER	Transcript	GLYMA10G05141.1	protein_coding	-	-	-	-	-	-	-	593	1	YES	-	K7LHF1_SOYBN	UPI000233D6AD	-
GLYMA10G05151	10:3984966-3984966	G	upstream_gene_variant	MODIFIER	Transcript	GLYMA10G05151.1	protein_coding	-	-	-	-	-	-	-	2170	1	YES	-	K7LHF2_SOYBN	UPI000296D1EF	-
GLYMA10G05160	10:3984966-3984966	G	downstream_gene_variant	MODIFIER	Transcript	GLYMA10G05160.2	protein_coding	-	-	-	-	-	-	-	4910	-1	-	-	K7LHF4_SOYBN	UPI0002954783	-
GLYMA10G05160	10:3984966-3984966	G	downstream_gene_variant	MODIFIER	Transcript	GLYMA10G05160.3	protein_coding	-	-	-	-	-	-	-	4910	-1	YES	-	K7LHF4_SOYBN	UPI0002954783	-
GLYMA10G05160	10:3984966-3984966	G	downstream_gene_variant	MODIFIER	Transcript	GLYMA10G05160.4	protein_coding	-	-	-	-	-	-	-	4910	-1	-	-	K7LHF5_SOYBN	UPI000294FABA	-
GLYMA10G05160	10:3984966-3984966	G	downstream_gene_variant	MODIFIER	Transcript	GLYMA10G05160.5	protein_coding	-	-	-	-	-	-	-	4910	-1	-	-	K7LHF6_SOYBN	UPI0002961D46	-
GLYMA10G05141	10:3984971-3984971	T	upstream_gene_variant	MODIFIER	Transcript	GLYMA10G05141.1	protein_coding	-	-	-	-	-	-	-	588	1	YES	-	K7LHF1_SOYBN	UPI000233D6AD	-
GLYMA10G05151	10:3984971-3984971	T	upstream_gene_variant	MODIFIER	Transcript	GLYMA10G05151.1	protein_coding	-	-	-	-	-	-	-	2165	1	YES	-	K7LHF2_SOYBN	UPI000296D1EF	-
GLYMA10G05160	10:3984971-3984971	T	downstream_gene_variant	MODIFIER	Transcript	GLYMA10G05160.2	protein_coding	-	-	-	-	-	-	-	4905	-1	-	-	K7LHF4_SOYBN	UPI0002954783	-
GLYMA10G05160	10:3984971-3984971	T	downstream_gene_variant	MODIFIER	Transcript	GLYMA10G05160.3	protein_coding	-	-	-	-	-	-	-	4905	-1	YES	-	K7LHF4_SOYBN	UPI0002954783	-
GLYMA10G05160	10:3984971-3984971	T	downstream_gene_variant	MODIFIER	Transcript	GLYMA10G05160.4	protein_coding	-	-	-	-	-	-	-	4905	-1	-	-	K7LHF5_SOYBN	UPI000294FABA	-
GLYMA10G05160	10:3984971-3984971	T	downstream_gene_variant	MODIFIER	Transcript	GLYMA10G05160.5	protein_coding	-	-	-	-	-	-	-	4905	-1	-	-	K7LHF6_SOYBN	UPI0002961D46	-
GLYMA10G05141	10:3995269-3995269	T	downstream_gene_variant	MODIFIER	Transcript	GLYMA10G05141.1	protein_coding	-	-	-	-	-	-	-	4826	1	YES	-	K7LHF1_SOYBN	UPI000233D6AD	-
GLYMA10G05160	10:3995269-3995269	T	upstream_gene_variant	MODIFIER	Transcript	GLYMA10G05160.2	protein_coding	-	-	-	-	-	-	-	1040	-1	-	-	K7LHF4_SOYBN	UPI0002954783	-
GLYMA10G05160	10:3995269-3995269	T	upstream_gene_variant	MODIFIER	Transcript	GLYMA10G05160.3	protein_coding	-	-	-	-	-	-	-	1040	-1	YES	-	K7LHF4_SOYBN	UPI0002954783	-
GLYMA10G05160	10:3995269-3995269	T	upstream_gene_variant	MODIFIER	Transcript	GLYMA10G05160.4	protein_coding	-	-	-	-	-	-	-	1040	-1	-	-	K7LHF5_SOYBN	UPI000294FABA	-
GLYMA10G05160	10:3995269-3995269	T	upstream_gene_variant	MODIFIER	Transcript	GLYMA10G05160.5	protein_coding	-	-	-	-	-	-	-	1040	-1	-	-	K7LHF6_SOYBN	UPI0002961D46	-
GLYMA10G05170	10:3995269-3995269	T	downstream_gene_variant	MODIFIER	Transcript	GLYMA10G05170.1	protein_coding	-	-	-	-	-	-	-	1819	-1	YES	-	I1L8M1_SOYBN	UPI000233CAF0	-
GLYMA10G05160	10:3995970-3995970	G	upstream_gene_variant	MODIFIER	Transcript	GLYMA10G05160.2	protein_coding	-	-	-	-	-	-	-	1741	-1	-	-	K7LHF4_SOYBN	UPI0002954783	-
GLYMA10G05160	10:3995970-3995970	G	upstream_gene_variant	MODIFIER	Transcript	GLYMA10G05160.3	protein_coding	-	-	-	-	-	-	-	1741	-1	YES	-	K7LHF4_SOYBN	UPI0002954783	-
GLYMA10G05160	10:3995970-3995970	G	upstream_gene_variant	MODIFIER	Transcript	GLYMA10G05160.4	protein_coding	-	-	-	-	-	-	-	1741	-1	-	-	K7LHF5_SOYBN	UPI000294FABA	-
GLYMA10G05160	10:3995970-3995970	G	upstream_gene_variant	MODIFIER	Transcript	GLYMA10G05160.5	protein_coding	-	-	-	-	-	-	-	1741	-1	-	-	K7LHF6_SOYBN	UPI0002961D46	-
GLYMA10G05170	10:3995970-3995970	G	downstream_gene_variant	MODIFIER	Transcript	GLYMA10G05170.1	protein_coding	-	-	-	-	-	-	-	1118	-1	YES	-	I1L8M1_SOYBN	UPI000233CAF0	-
GLYMA10G05170	10:4004835-4004835	G	upstream_gene_variant	MODIFIER	Transcript	GLYMA10G05170.1	protein_coding	-	-	-	-	-	-	-	955	-1	YES	-	I1L8M1_SOYBN	UPI000233CAF0	-
GLYMA10G05170	10:4007221-4007221	A	upstream_gene_variant	MODIFIER	Transcript	GLYMA10G05170.1	protein_coding	-	-	-	-	-	-	-	3341	-1	YES	-	I1L8M1_SOYBN	UPI000233CAF0	-
GLYMA10G05170	10:4007719-4007719	C	upstream_gene_variant	MODIFIER	Transcript	GLYMA10G05170.1	protein_coding	-	-	-	-	-	-	-	3839	-1	YES	-	I1L8M1_SOYBN	UPI000233CAF0	-
GLYMA10G05170	10:4007727-4007727	G	upstream_gene_variant	MODIFIER	Transcript	GLYMA10G05170.1	protein_coding	-	-	-	-	-	-	-	3847	-1	YES	-	I1L8M1_SOYBN	UPI000233CAF0	-
GLYMA10G05170	10:4007978-4007978	A	upstream_gene_variant	MODIFIER	Transcript	GLYMA10G05170.1	protein_coding	-	-	-	-	-	-	-	4098	-1	YES	-	I1L8M1_SOYBN	UPI000233CAF0	-
-	10:4010169-4010169	G	intergenic_variant	MODIFIER	-	-	-	-	-	-	-	-	-	-	-	-	-	-	-	-	-
-	10:4010207-4010207	T	intergenic_variant	MODIFIER	-	-	-	-	-	-	-	-	-	-	-	-	-	-	-	-	-
-	10:4010210-4010210	T	intergenic_variant	MODIFIER	-	-	-	-	-	-	-	-	-	-	-	-	-	-	-	-	-
-	10:4010227-4010227	T	intergenic_variant	MODIFIER	-	-	-	-	-	-	-	-	-	-	-	-	-	-	-	-	-
GLYMA10G05180	10:4018470-4018470	A	upstream_gene_variant	MODIFIER	Transcript	GLYMA10G05180.1	protein_coding	-	-	-	-	-	-	-	603	-1	YES	-	I1L8M2_SOYBN	UPI000233CAF1	-
GLYMA10G05190	10:4018470-4018470	A	downstream_gene_variant	MODIFIER	Transcript	GLYMA10G05190.1	protein_coding	-	-	-	-	-	-	-	1128	-1	YES	-	I1L8M3_SOYBN	UPI00023C9BDF	-
GLYMA10G05210	10:4018470-4018470	A	downstream_gene_variant	MODIFIER	Transcript	GLYMA10G05210.1	protein_coding	-	-	-	-	-	-	-	4036	-1	YES	-	I1L8M4_SOYBN	UPI0001BA5578	-
GLYMA10G05180	10:4020804-4020804	C	upstream_gene_variant	MODIFIER	Transcript	GLYMA10G05180.1	protein_coding	-	-	-	-	-	-	-	2937	-1	YES	-	I1L8M2_SOYBN	UPI000233CAF1	-
GLYMA10G05190	10:4020804-4020804	C	upstream_gene_variant	MODIFIER	Transcript	GLYMA10G05190.1	protein_coding	-	-	-	-	-	-	-	667	-1	YES	-	I1L8M3_SOYBN	UPI00023C9BDF	-
GLYMA10G05210	10:4020804-4020804	C	downstream_gene_variant	MODIFIER	Transcript	GLYMA10G05210.1	protein_coding	-	-	-	-	-	-	-	1702	-1	YES	-	I1L8M4_SOYBN	UPI0001BA5578	-
GLYMA10G05220	10:4020804-4020804	C	downstream_gene_variant	MODIFIER	Transcript	GLYMA10G05220.1	protein_coding	-	-	-	-	-	-	-	4171	-1	YES	-	I1L8M5_SOYBN	UPI000233CAF3	-
GLYMA10G05180	10:4020829-4020829	A	upstream_gene_variant	MODIFIER	Transcript	GLYMA10G05180.1	protein_coding	-	-	-	-	-	-	-	2962	-1	YES	-	I1L8M2_SOYBN	UPI000233CAF1	-
GLYMA10G05190	10:4020829-4020829	A	upstream_gene_variant	MODIFIER	Transcript	GLYMA10G05190.1	protein_coding	-	-	-	-	-	-	-	692	-1	YES	-	I1L8M3_SOYBN	UPI00023C9BDF	-
GLYMA10G05210	10:4020829-4020829	A	downstream_gene_variant	MODIFIER	Transcript	GLYMA10G05210.1	protein_coding	-	-	-	-	-	-	-	1677	-1	YES	-	I1L8M4_SOYBN	UPI0001BA5578	-
GLYMA10G05220	10:4020829-4020829	A	downstream_gene_variant	MODIFIER	Transcript	GLYMA10G05220.1	protein_coding	-	-	-	-	-	-	-	4146	-1	YES	-	I1L8M5_SOYBN	UPI000233CAF3	-
GLYMA10G05190	10:4023794-4023794	C	upstream_gene_variant	MODIFIER	Transcript	GLYMA10G05190.1	protein_coding	-	-	-	-	-	-	-	3657	-1	YES	-	I1L8M3_SOYBN	UPI00023C9BDF	-
GLYMA10G05210	10:4023794-4023794	C	upstream_gene_variant	MODIFIER	Transcript	GLYMA10G05210.1	protein_coding	-	-	-	-	-	-	-	104	-1	YES	-	I1L8M4_SOYBN	UPI0001BA5578	-
GLYMA10G05220	10:4023794-4023794	C	downstream_gene_variant	MODIFIER	Transcript	GLYMA10G05220.1	protein_coding	-	-	-	-	-	-	-	1181	-1	YES	-	I1L8M5_SOYBN	UPI000233CAF3	-
GLYMA10G05190	10:4023795-4023795	T	upstream_gene_variant	MODIFIER	Transcript	GLYMA10G05190.1	protein_coding	-	-	-	-	-	-	-	3658	-1	YES	-	I1L8M3_SOYBN	UPI00023C9BDF	-
GLYMA10G05210	10:4023795-4023795	T	upstream_gene_variant	MODIFIER	Transcript	GLYMA10G05210.1	protein_coding	-	-	-	-	-	-	-	105	-1	YES	-	I1L8M4_SOYBN	UPI0001BA5578	-
GLYMA10G05220	10:4023795-4023795	T	downstream_gene_variant	MODIFIER	Transcript	GLYMA10G05220.1	protein_coding	-	-	-	-	-	-	-	1180	-1	YES	-	I1L8M5_SOYBN	UPI000233CAF3	-
GLYMA10G05190	10:4023797-4023797	T	upstream_gene_variant	MODIFIER	Transcript	GLYMA10G05190.1	protein_coding	-	-	-	-	-	-	-	3660	-1	YES	-	I1L8M3_SOYBN	UPI00023C9BDF	-
GLYMA10G05210	10:4023797-4023797	T	upstream_gene_variant	MODIFIER	Transcript	GLYMA10G05210.1	protein_coding	-	-	-	-	-	-	-	107	-1	YES	-	I1L8M4_SOYBN	UPI0001BA5578	-
GLYMA10G05220	10:4023797-4023797	T	downstream_gene_variant	MODIFIER	Transcript	GLYMA10G05220.1	protein_coding	-	-	-	-	-	-	-	1178	-1	YES	-	I1L8M5_SOYBN	UPI000233CAF3	-
GLYMA10G05190	10:4023799-4023799	T	upstream_gene_variant	MODIFIER	Transcript	GLYMA10G05190.1	protein_coding	-	-	-	-	-	-	-	3662	-1	YES	-	I1L8M3_SOYBN	UPI00023C9BDF	-
GLYMA10G05210	10:4023799-4023799	T	upstream_gene_variant	MODIFIER	Transcript	GLYMA10G05210.1	protein_coding	-	-	-	-	-	-	-	109	-1	YES	-	I1L8M4_SOYBN	UPI0001BA5578	-
GLYMA10G05220	10:4023799-4023799	T	downstream_gene_variant	MODIFIER	Transcript	GLYMA10G05220.1	protein_coding	-	-	-	-	-	-	-	1176	-1	YES	-	I1L8M5_SOYBN	UPI000233CAF3	-
GLYMA10G05210	10:4025142-4025142	A	upstream_gene_variant	MODIFIER	Transcript	GLYMA10G05210.1	protein_coding	-	-	-	-	-	-	-	1452	-1	YES	-	I1L8M4_SOYBN	UPI0001BA5578	-
GLYMA10G05220	10:4025142-4025142	A	3_prime_UTR_variant	MODIFIER	Transcript	GLYMA10G05220.1	protein_coding	GLYMA10G05220.1:c.*84G>T	-	3459	-	-	-	-	-	-1	YES	-	I1L8M5_SOYBN	UPI000233CAF3	-
GLYMA10G05220	10:4034621-4034621	T	intron_variant	MODIFIER	Transcript	GLYMA10G05220.1	protein_coding	GLYMA10G05220.1:c.-27+50C>A	-	-	-	-	-	-	-	-1	YES	-	I1L8M5_SOYBN	UPI000233CAF3	-
GLYMA10G05220	10:4034937-4034937	G	upstream_gene_variant	MODIFIER	Transcript	GLYMA10G05220.1	protein_coding	-	-	-	-	-	-	-	59	-1	YES	-	I1L8M5_SOYBN	UPI000233CAF3	-
GLYMA10G05220	10:4037826-4037826	G	upstream_gene_variant	MODIFIER	Transcript	GLYMA10G05220.1	protein_coding	-	-	-	-	-	-	-	2948	-1	YES	-	I1L8M5_SOYBN	UPI000233CAF3	-
GLYMA10G05220	10:4039079-4039079	A	upstream_gene_variant	MODIFIER	Transcript	GLYMA10G05220.1	protein_coding	-	-	-	-	-	-	-	4201	-1	YES	-	I1L8M5_SOYBN	UPI000233CAF3	-
GLYMA10G05220	10:4039715-4039715	T	upstream_gene_variant	MODIFIER	Transcript	GLYMA10G05220.1	protein_coding	-	-	-	-	-	-	-	4837	-1	YES	-	I1L8M5_SOYBN	UPI000233CAF3	-
GLYMA10G05220	10:4039732-4039732	C	upstream_gene_variant	MODIFIER	Transcript	GLYMA10G05220.1	protein_coding	-	-	-	-	-	-	-	4854	-1	YES	-	I1L8M5_SOYBN	UPI000233CAF3	-
GLYMA10G05220	10:4039831-4039831	C	upstream_gene_variant	MODIFIER	Transcript	GLYMA10G05220.1	protein_coding	-	-	-	-	-	-	-	4953	-1	YES	-	I1L8M5_SOYBN	UPI000233CAF3	-
GLYMA10G05220	10:4039855-4039855	C	upstream_gene_variant	MODIFIER	Transcript	GLYMA10G05220.1	protein_coding	-	-	-	-	-	-	-	4977	-1	YES	-	I1L8M5_SOYBN	UPI000233CAF3	-
-	10:4039885-4039885	T	intergenic_variant	MODIFIER	-	-	-	-	-	-	-	-	-	-	-	-	-	-	-	-	-
-	10:4046620-4046620	A	intergenic_variant	MODIFIER	-	-	-	-	-	-	-	-	-	-	-	-	-	-	-	-	-
GLYMA10G05240	10:4047624-4047624	C	upstream_gene_variant	MODIFIER	Transcript	GLYMA10G05240.2	protein_coding	-	-	-	-	-	-	-	4912	1	YES	-	K7LHF7_SOYBN	UPI0002963AA5	-
GLYMA10G05240	10:4051141-4051141	G	upstream_gene_variant	MODIFIER	Transcript	GLYMA10G05240.1	protein_coding	-	-	-	-	-	-	-	2477	1	-	-	I1L8M6_SOYBN	UPI00023C9D51	-
GLYMA10G05240	10:4051141-4051141	G	upstream_gene_variant	MODIFIER	Transcript	GLYMA10G05240.2	protein_coding	-	-	-	-	-	-	-	1395	1	YES	-	K7LHF7_SOYBN	UPI0002963AA5	-
GLYMA10G05240	10:4051141-4051141	G	upstream_gene_variant	MODIFIER	Transcript	GLYMA10G05240.3	protein_coding	-	-	-	-	-	-	-	2601	1	-	-	K7LHF8_SOYBN	UPI00029594F3	-
GLYMA10G05240	10:4053755-4053755	T	intron_variant	MODIFIER	Transcript	GLYMA10G05240.1	protein_coding	GLYMA10G05240.1:c.-168+60A>T	-	-	-	-	-	-	-	1	-	-	I1L8M6_SOYBN	UPI00023C9D51	-
GLYMA10G05240	10:4053755-4053755	T	intron_variant	MODIFIER	Transcript	GLYMA10G05240.2	protein_coding	GLYMA10G05240.2:c.77-408A>T	-	-	-	-	-	-	-	1	YES	-	K7LHF7_SOYBN	UPI0002963AA5	-
GLYMA10G05240	10:4053755-4053755	T	5_prime_UTR_variant	MODIFIER	Transcript	GLYMA10G05240.3	protein_coding	GLYMA10G05240.3:c.-377A>T	-	14	-	-	-	-	-	1	-	-	K7LHF8_SOYBN	UPI00029594F3	-
GLYMA10G05250	10:4064501-4064501	T	downstream_gene_variant	MODIFIER	Transcript	GLYMA10G05250.1	protein_coding	-	-	-	-	-	-	-	1117	-1	-	-	I1L8M7_SOYBN	UPI000233CAF5	-
GLYMA10G05250	10:4064501-4064501	T	downstream_gene_variant	MODIFIER	Transcript	GLYMA10G05250.2	protein_coding	-	-	-	-	-	-	-	1117	-1	YES	-	K7LHF9_SOYBN	UPI000294A4C2	-
GLYMA10G05250	10:4067812-4067812	T	upstream_gene_variant	MODIFIER	Transcript	GLYMA10G05250.1	protein_coding	-	-	-	-	-	-	-	368	-1	-	-	I1L8M7_SOYBN	UPI000233CAF5	-
GLYMA10G05250	10:4067812-4067812	T	upstream_gene_variant	MODIFIER	Transcript	GLYMA10G05250.2	protein_coding	-	-	-	-	-	-	-	368	-1	YES	-	K7LHF9_SOYBN	UPI000294A4C2	-
GLYMA10G05260	10:4067812-4067812	T	downstream_gene_variant	MODIFIER	Transcript	GLYMA10G05260.1	protein_coding	-	-	-	-	-	-	-	4558	-1	YES	-	I1L8M8_SOYBN	UPI000233D809	-
GLYMA10G05250	10:4068025-4068025	T	upstream_gene_variant	MODIFIER	Transcript	GLYMA10G05250.1	protein_coding	-	-	-	-	-	-	-	581	-1	-	-	I1L8M7_SOYBN	UPI000233CAF5	-
GLYMA10G05250	10:4068025-4068025	T	upstream_gene_variant	MODIFIER	Transcript	GLYMA10G05250.2	protein_coding	-	-	-	-	-	-	-	581	-1	YES	-	K7LHF9_SOYBN	UPI000294A4C2	-
GLYMA10G05260	10:4068025-4068025	T	downstream_gene_variant	MODIFIER	Transcript	GLYMA10G05260.1	protein_coding	-	-	-	-	-	-	-	4345	-1	YES	-	I1L8M8_SOYBN	UPI000233D809	-
GLYMA10G05250	10:4069191-4069191	C	upstream_gene_variant	MODIFIER	Transcript	GLYMA10G05250.1	protein_coding	-	-	-	-	-	-	-	1747	-1	-	-	I1L8M7_SOYBN	UPI000233CAF5	-
GLYMA10G05250	10:4069191-4069191	C	upstream_gene_variant	MODIFIER	Transcript	GLYMA10G05250.2	protein_coding	-	-	-	-	-	-	-	1747	-1	YES	-	K7LHF9_SOYBN	UPI000294A4C2	-
GLYMA10G05260	10:4069191-4069191	C	downstream_gene_variant	MODIFIER	Transcript	GLYMA10G05260.1	protein_coding	-	-	-	-	-	-	-	3179	-1	YES	-	I1L8M8_SOYBN	UPI000233D809	-
GLYMA10G05250	10:4069895-4069895	C	upstream_gene_variant	MODIFIER	Transcript	GLYMA10G05250.1	protein_coding	-	-	-	-	-	-	-	2451	-1	-	-	I1L8M7_SOYBN	UPI000233CAF5	-
GLYMA10G05250	10:4069895-4069895	C	upstream_gene_variant	MODIFIER	Transcript	GLYMA10G05250.2	protein_coding	-	-	-	-	-	-	-	2451	-1	YES	-	K7LHF9_SOYBN	UPI000294A4C2	-
GLYMA10G05260	10:4069895-4069895	C	downstream_gene_variant	MODIFIER	Transcript	GLYMA10G05260.1	protein_coding	-	-	-	-	-	-	-	2475	-1	YES	-	I1L8M8_SOYBN	UPI000233D809	-
GLYMA10G05260	10:4081903-4081903	T	upstream_gene_variant	MODIFIER	Transcript	GLYMA10G05260.1	protein_coding	-	-	-	-	-	-	-	4505	-1	YES	-	I1L8M8_SOYBN	UPI000233D809	-
GLYMA10G05270	10:4081903-4081903	T	downstream_gene_variant	MODIFIER	Transcript	GLYMA10G05270.1	protein_coding	-	-	-	-	-	-	-	1425	1	YES	-	I1M4R7_SOYBN	UPI000233ADF3	-
GLYMA10G05260	10:4082159-4082159	A	upstream_gene_variant	MODIFIER	Transcript	GLYMA10G05260.1	protein_coding	-	-	-	-	-	-	-	4761	-1	YES	-	I1L8M8_SOYBN	UPI000233D809	-
GLYMA10G05270	10:4082159-4082159	A	downstream_gene_variant	MODIFIER	Transcript	GLYMA10G05270.1	protein_coding	-	-	-	-	-	-	-	1681	1	YES	-	I1M4R7_SOYBN	UPI000233ADF3	-
GLYMA10G05260	10:4082210-4082210	T	upstream_gene_variant	MODIFIER	Transcript	GLYMA10G05260.1	protein_coding	-	-	-	-	-	-	-	4812	-1	YES	-	I1L8M8_SOYBN	UPI000233D809	-
GLYMA10G05270	10:4082210-4082210	T	downstream_gene_variant	MODIFIER	Transcript	GLYMA10G05270.1	protein_coding	-	-	-	-	-	-	-	1732	1	YES	-	I1M4R7_SOYBN	UPI000233ADF3	-
GLYMA10G05280	10:4088123-4088123	A	upstream_gene_variant	MODIFIER	Transcript	GLYMA10G05280.2	protein_coding	-	-	-	-	-	-	-	4279	1	YES	-	K7LHG0_SOYBN	UPI000296BB55	-
GLYMA10G05280	10:4088125-4088125	A	upstream_gene_variant	MODIFIER	Transcript	GLYMA10G05280.2	protein_coding	-	-	-	-	-	-	-	4277	1	YES	-	K7LHG0_SOYBN	UPI000296BB55	-
GLYMA10G05280	10:4088173-4088173	A	upstream_gene_variant	MODIFIER	Transcript	GLYMA10G05280.2	protein_coding	-	-	-	-	-	-	-	4229	1	YES	-	K7LHG0_SOYBN	UPI000296BB55	-
GLYMA10G05280	10:4094780-4094780	T	3_prime_UTR_variant	MODIFIER	Transcript	GLYMA10G05280.2	protein_coding	GLYMA10G05280.2:c.*145A>T	-	2203	-	-	-	-	-	1	YES	-	K7LHG0_SOYBN	UPI000296BB55	-
GLYMA10G05290	10:4105652-4105652	T	upstream_gene_variant	MODIFIER	Transcript	GLYMA10G05290.2	protein_coding	-	-	-	-	-	-	-	1861	-1	YES	-	K7LHG1_SOYBN	UPI00029559CE	-
GLYMA10G05290	10:4108543-4108543	A	upstream_gene_variant	MODIFIER	Transcript	GLYMA10G05290.2	protein_coding	-	-	-	-	-	-	-	4752	-1	YES	-	K7LHG1_SOYBN	UPI00029559CE	-
GLYMA10G05310	10:4137293-4137293	T	upstream_gene_variant	MODIFIER	Transcript	GLYMA10G05310.1	protein_coding	-	-	-	-	-	-	-	2822	-1	YES	-	I1L8N3_SOYBN	UPI000233CAF9	-
GLYMA10G05320	10:4137293-4137293	T	downstream_gene_variant	MODIFIER	Transcript	GLYMA10G05320.1	protein_coding	-	-	-	-	-	-	-	1269	-1	YES	-	I1L8N4_SOYBN	UPI000233D814	-
GLYMA10G05320	10:4150394-4150394	G	upstream_gene_variant	MODIFIER	Transcript	GLYMA10G05320.1	protein_coding	-	-	-	-	-	-	-	2769	-1	YES	-	I1L8N4_SOYBN	UPI000233D814	-
GLYMA10G05330	10:4150394-4150394	G	upstream_gene_variant	MODIFIER	Transcript	GLYMA10G05330.1	protein_coding	-	-	-	-	-	-	-	501	1	YES	-	I1L8N5_SOYBN	UPI0002961375	-
GLYMA10G05330	10:4155658-4155658	T	downstream_gene_variant	MODIFIER	Transcript	GLYMA10G05330.1	protein_coding	-	-	-	-	-	-	-	3191	1	YES	-	I1L8N5_SOYBN	UPI0002961375	-
GLYMA10G05370	10:4170381-4170381	T	upstream_gene_variant	MODIFIER	Transcript	GLYMA10G05370.1	protein_coding	-	-	-	-	-	-	-	4850	1	YES	-	I1L8N6_SOYBN	UPI000233D817	-
GLYMA10G05370	10:4175144-4175144	G	upstream_gene_variant	MODIFIER	Transcript	GLYMA10G05370.1	protein_coding	-	-	-	-	-	-	-	87	1	YES	-	I1L8N6_SOYBN	UPI000233D817	-
GLYMA10G05400	10:4191297-4191297	T	downstream_gene_variant	MODIFIER	Transcript	GLYMA10G05400.1	protein_coding	-	-	-	-	-	-	-	1966	-1	YES	-	C6TH43_SOYBN	UPI0001B16E8B	-
GLYMA10G05400	10:4196742-4196742	G	upstream_gene_variant	MODIFIER	Transcript	GLYMA10G05400.1	protein_coding	-	-	-	-	-	-	-	171	-1	YES	-	C6TH43_SOYBN	UPI0001B16E8B	-
GLYMA10G05411	10:4196742-4196742	G	upstream_gene_variant	MODIFIER	Transcript	GLYMA10G05411.1	protein_coding	-	-	-	-	-	-	-	1425	1	YES	-	K7LHG3_SOYBN	UPI000296F621	-
GLYMA10G05400	10:4197309-4197309	A	upstream_gene_variant	MODIFIER	Transcript	GLYMA10G05400.1	protein_coding	-	-	-	-	-	-	-	738	-1	YES	-	C6TH43_SOYBN	UPI0001B16E8B	-
GLYMA10G05411	10:4197309-4197309	A	upstream_gene_variant	MODIFIER	Transcript	GLYMA10G05411.1	protein_coding	-	-	-	-	-	-	-	858	1	YES	-	K7LHG3_SOYBN	UPI000296F621	-
GLYMA10G05451	10:4232524-4232524	T	downstream_gene_variant	MODIFIER	Transcript	GLYMA10G05451.1	protein_coding	-	-	-	-	-	-	-	3128	1	YES	-	K7LHG4_SOYBN	UPI000233C21E	-
GLYMA10G05460	10:4237326-4237326	T	upstream_gene_variant	MODIFIER	Transcript	GLYMA10G05460.3	protein_coding	-	-	-	-	-	-	-	809	1	-	-	I1L8P6_SOYBN	UPI00023C85DF	-
GLYMA10G05460	10:4237326-4237326	T	upstream_gene_variant	MODIFIER	Transcript	GLYMA10G05460.4	protein_coding	-	-	-	-	-	-	-	809	1	-	-	I1L8P4_SOYBN	UPI000233C21F	-
GLYMA10G05460	10:4237326-4237326	T	upstream_gene_variant	MODIFIER	Transcript	GLYMA10G05460.5	protein_coding	-	-	-	-	-	-	-	809	1	YES	-	I1L8P4_SOYBN	UPI000233C21F	-
GLYMA10G05460	10:4242907-4242907	T	downstream_gene_variant	MODIFIER	Transcript	GLYMA10G05460.3	protein_coding	-	-	-	-	-	-	-	1502	1	-	-	I1L8P6_SOYBN	UPI00023C85DF	-
GLYMA10G05460	10:4242907-4242907	T	downstream_gene_variant	MODIFIER	Transcript	GLYMA10G05460.4	protein_coding	-	-	-	-	-	-	-	1502	1	-	-	I1L8P4_SOYBN	UPI000233C21F	-
GLYMA10G05460	10:4242907-4242907	T	downstream_gene_variant	MODIFIER	Transcript	GLYMA10G05460.5	protein_coding	-	-	-	-	-	-	-	1502	1	YES	-	I1L8P4_SOYBN	UPI000233C21F	-
GLYMA10G05460	10:4245112-4245112	G	downstream_gene_variant	MODIFIER	Transcript	GLYMA10G05460.3	protein_coding	-	-	-	-	-	-	-	3707	1	-	-	I1L8P6_SOYBN	UPI00023C85DF	-
GLYMA10G05460	10:4245112-4245112	G	downstream_gene_variant	MODIFIER	Transcript	GLYMA10G05460.4	protein_coding	-	-	-	-	-	-	-	3707	1	-	-	I1L8P4_SOYBN	UPI000233C21F	-
GLYMA10G05460	10:4245112-4245112	G	downstream_gene_variant	MODIFIER	Transcript	GLYMA10G05460.5	protein_coding	-	-	-	-	-	-	-	3707	1	YES	-	I1L8P4_SOYBN	UPI000233C21F	-
GLYMA10G05470	10:4249288-4249288	A	upstream_gene_variant	MODIFIER	Transcript	GLYMA10G05470.2	protein_coding	-	-	-	-	-	-	-	1165	1	YES	-	K7LHG7_SOYBN	UPI000295BF19	-
GLYMA10G05470	10:4250621-4250621	T	intron_variant	MODIFIER	Transcript	GLYMA10G05470.2	protein_coding	GLYMA10G05470.2:c.118+51A>T	-	-	-	-	-	-	-	1	YES	-	K7LHG7_SOYBN	UPI000295BF19	-
GLYMA10G05470	10:4250625-4250625	A	intron_variant	MODIFIER	Transcript	GLYMA10G05470.2	protein_coding	GLYMA10G05470.2:c.118+55G>A	-	-	-	-	-	-	-	1	YES	-	K7LHG7_SOYBN	UPI000295BF19	-
GLYMA10G05470	10:4255311-4255311	T	synonymous_variant	LOW	Transcript	GLYMA10G05470.2	protein_coding	GLYMA10G05470.2:c.918C>T	GLYMA10G05470.2:p.Asp306%3D	918	918	306	D	gaC/gaT	-	1	YES	-	K7LHG7_SOYBN	UPI000295BF19	Transmembrane_helices:TMhelix,PANTHER:PTHR30238,PANTHER:PTHR30238:SF0,Pfam:PF03741,TIGRFAM:TIGR03718
GLYMA10G05480	10:4255311-4255311	T	upstream_gene_variant	MODIFIER	Transcript	GLYMA10G05480.3	protein_coding	-	-	-	-	-	-	-	2385	1	YES	-	I1L8Q0_SOYBN	UPI000233C221	-
GLYMA10G05480	10:4265104-4265104	A	downstream_gene_variant	MODIFIER	Transcript	GLYMA10G05480.3	protein_coding	-	-	-	-	-	-	-	4170	1	YES	-	I1L8Q0_SOYBN	UPI000233C221	-
GLYMA10G05490	10:4265104-4265104	A	upstream_gene_variant	MODIFIER	Transcript	GLYMA10G05490.1	protein_coding	-	-	-	-	-	-	-	4848	1	-	-	I1L8Q1_SOYBN	UPI000233CB00	-
GLYMA10G05490	10:4265104-4265104	A	upstream_gene_variant	MODIFIER	Transcript	GLYMA10G05490.2	protein_coding	-	-	-	-	-	-	-	4848	1	YES	-	K7LHG8_SOYBN	UPI000295B4B1	-
GLYMA10G05490	10:4268105-4268105	T	upstream_gene_variant	MODIFIER	Transcript	GLYMA10G05490.1	protein_coding	-	-	-	-	-	-	-	1847	1	-	-	I1L8Q1_SOYBN	UPI000233CB00	-
GLYMA10G05490	10:4268105-4268105	T	upstream_gene_variant	MODIFIER	Transcript	GLYMA10G05490.2	protein_coding	-	-	-	-	-	-	-	1847	1	YES	-	K7LHG8_SOYBN	UPI000295B4B1	-
GLYMA10G05490	10:4268140-4268140	G	upstream_gene_variant	MODIFIER	Transcript	GLYMA10G05490.1	protein_coding	-	-	-	-	-	-	-	1812	1	-	-	I1L8Q1_SOYBN	UPI000233CB00	-
GLYMA10G05490	10:4268140-4268140	G	upstream_gene_variant	MODIFIER	Transcript	GLYMA10G05490.2	protein_coding	-	-	-	-	-	-	-	1812	1	YES	-	K7LHG8_SOYBN	UPI000295B4B1	-
GLYMA10G05490	10:4268144-4268144	C	upstream_gene_variant	MODIFIER	Transcript	GLYMA10G05490.1	protein_coding	-	-	-	-	-	-	-	1808	1	-	-	I1L8Q1_SOYBN	UPI000233CB00	-
GLYMA10G05490	10:4268144-4268144	C	upstream_gene_variant	MODIFIER	Transcript	GLYMA10G05490.2	protein_coding	-	-	-	-	-	-	-	1808	1	YES	-	K7LHG8_SOYBN	UPI000295B4B1	-
GLYMA10G05490	10:4268155-4268155	C	upstream_gene_variant	MODIFIER	Transcript	GLYMA10G05490.1	protein_coding	-	-	-	-	-	-	-	1797	1	-	-	I1L8Q1_SOYBN	UPI000233CB00	-
GLYMA10G05490	10:4268155-4268155	C	upstream_gene_variant	MODIFIER	Transcript	GLYMA10G05490.2	protein_coding	-	-	-	-	-	-	-	1797	1	YES	-	K7LHG8_SOYBN	UPI000295B4B1	-
GLYMA10G05490	10:4290424-4290424	T	downstream_gene_variant	MODIFIER	Transcript	GLYMA10G05490.1	protein_coding	-	-	-	-	-	-	-	4834	1	-	-	I1L8Q1_SOYBN	UPI000233CB00	-
GLYMA10G05490	10:4290424-4290424	T	downstream_gene_variant	MODIFIER	Transcript	GLYMA10G05490.2	protein_coding	-	-	-	-	-	-	-	4834	1	YES	-	K7LHG8_SOYBN	UPI000295B4B1	-
GLYMA10G05500	10:4290424-4290424	T	5_prime_UTR_variant	MODIFIER	Transcript	GLYMA10G05500.1	protein_coding	GLYMA10G05500.1:c.-188G>A	-	124	-	-	-	-	-	-1	YES	-	C6ZRY1_SOYBN	UPI0001B06CFA	-
GLYMA10G05500	10:4290424-4290424	T	5_prime_UTR_variant	MODIFIER	Transcript	GLYMA10G05500.2	protein_coding	GLYMA10G05500.2:c.-188G>A	-	124	-	-	-	-	-	-1	-	-	I1L8Q3_SOYBN	UPI00023C85EB	-
GLYMA10G05500	10:4290985-4290985	A	upstream_gene_variant	MODIFIER	Transcript	GLYMA10G05500.1	protein_coding	-	-	-	-	-	-	-	438	-1	YES	-	C6ZRY1_SOYBN	UPI0001B06CFA	-
GLYMA10G05500	10:4290985-4290985	A	upstream_gene_variant	MODIFIER	Transcript	GLYMA10G05500.2	protein_coding	-	-	-	-	-	-	-	438	-1	-	-	I1L8Q3_SOYBN	UPI00023C85EB	-
GLYMA10G05500	10:4291003-4291003	C	upstream_gene_variant	MODIFIER	Transcript	GLYMA10G05500.1	protein_coding	-	-	-	-	-	-	-	456	-1	YES	-	C6ZRY1_SOYBN	UPI0001B06CFA	-
GLYMA10G05500	10:4291003-4291003	C	upstream_gene_variant	MODIFIER	Transcript	GLYMA10G05500.2	protein_coding	-	-	-	-	-	-	-	456	-1	-	-	I1L8Q3_SOYBN	UPI00023C85EB	-
GLYMA10G05500	10:4291026-4291026	C	upstream_gene_variant	MODIFIER	Transcript	GLYMA10G05500.1	protein_coding	-	-	-	-	-	-	-	479	-1	YES	-	C6ZRY1_SOYBN	UPI0001B06CFA	-
GLYMA10G05500	10:4291026-4291026	C	upstream_gene_variant	MODIFIER	Transcript	GLYMA10G05500.2	protein_coding	-	-	-	-	-	-	-	479	-1	-	-	I1L8Q3_SOYBN	UPI00023C85EB	-
GLYMA10G05520	10:4305788-4305788	C	intron_variant	MODIFIER	Transcript	GLYMA10G05520.2	protein_coding	GLYMA10G05520.2:c.790-517T>G	-	-	-	-	-	-	-	-1	YES	-	K7LHH0_SOYBN	UPI0002968E8B	-
GLYMA10G05530	10:4319117-4319117	C	upstream_gene_variant	MODIFIER	Transcript	GLYMA10G05530.1	protein_coding	-	-	-	-	-	-	-	866	-1	YES	-	I1L8Q5_SOYBN	UPI000233C225	-
GLYMA10G05540	10:4319117-4319117	C	upstream_gene_variant	MODIFIER	Transcript	GLYMA10G05540.1	protein_coding	-	-	-	-	-	-	-	2081	1	YES	-	I1L8Q6_SOYBN	UPI000233C227	-
GLYMA10G05530	10:4319119-4319119	G	upstream_gene_variant	MODIFIER	Transcript	GLYMA10G05530.1	protein_coding	-	-	-	-	-	-	-	868	-1	YES	-	I1L8Q5_SOYBN	UPI000233C225	-
GLYMA10G05540	10:4319119-4319119	G	upstream_gene_variant	MODIFIER	Transcript	GLYMA10G05540.1	protein_coding	-	-	-	-	-	-	-	2079	1	YES	-	I1L8Q6_SOYBN	UPI000233C227	-
GLYMA10G05540	10:4323946-4323946	T	3_prime_UTR_variant	MODIFIER	Transcript	GLYMA10G05540.1	protein_coding	GLYMA10G05540.1:c.*238A>T	-	1602	-	-	-	-	-	1	YES	-	I1L8Q6_SOYBN	UPI000233C227	-
GLYMA10G05550	10:4323946-4323946	T	upstream_gene_variant	MODIFIER	Transcript	GLYMA10G05550.1	protein_coding	-	-	-	-	-	-	-	2493	1	YES	-	I1L8Q7_SOYBN	UPI000233C228	-
GLYMA10G05540	10:4325190-4325190	A	downstream_gene_variant	MODIFIER	Transcript	GLYMA10G05540.1	protein_coding	-	-	-	-	-	-	-	1147	1	YES	-	I1L8Q6_SOYBN	UPI000233C227	-
GLYMA10G05550	10:4325190-4325190	A	upstream_gene_variant	MODIFIER	Transcript	GLYMA10G05550.1	protein_coding	-	-	-	-	-	-	-	1249	1	YES	-	I1L8Q7_SOYBN	UPI000233C228	-
GLYMA10G05550	10:4333630-4333630	T	downstream_gene_variant	MODIFIER	Transcript	GLYMA10G05550.1	protein_coding	-	-	-	-	-	-	-	3794	1	YES	-	I1L8Q7_SOYBN	UPI000233C228	-
-	10:4337686-4337686	T	intergenic_variant	MODIFIER	-	-	-	-	-	-	-	-	-	-	-	-	-	-	-	-	-
GLYMA10G05560	10:4346373-4346373	C	upstream_gene_variant	MODIFIER	Transcript	GLYMA10G05560.1	protein_coding	-	-	-	-	-	-	-	148	1	YES	-	I1L8Q8_SOYBN	UPI00023C875B	-
GLYMA10G05560	10:4346373-4346373	C	upstream_gene_variant	MODIFIER	Transcript	GLYMA10G05560.2	protein_coding	-	-	-	-	-	-	-	148	1	-	-	I1L8Q9_SOYBN	UPI00023C875C	-
-	10:4382165-4382165	C	intergenic_variant	MODIFIER	-	-	-	-	-	-	-	-	-	-	-	-	-	-	-	-	-
-	10:4382660-4382660	A	intergenic_variant	MODIFIER	-	-	-	-	-	-	-	-	-	-	-	-	-	-	-	-	-
-	10:4385125-4385125	C	intergenic_variant	MODIFIER	-	-	-	-	-	-	-	-	-	-	-	-	-	-	-	-	-
GLYMA10G05600	10:4400805-4400805	A	downstream_gene_variant	MODIFIER	Transcript	GLYMA10G05600.1	protein_coding	-	-	-	-	-	-	-	2940	1	YES	-	I1L8R4_SOYBN	UPI00023C8766	-
GLYMA10G05606	10:4400805-4400805	A	upstream_gene_variant	MODIFIER	Transcript	GLYMA10G05606.1	protein_coding	-	-	-	-	-	-	-	626	1	YES	-	K7LHH3_SOYBN	UPI000294F024	-
GLYMA10G05613	10:4400805-4400805	A	upstream_gene_variant	MODIFIER	Transcript	GLYMA10G05613.1	protein_coding	-	-	-	-	-	-	-	3204	1	YES	-	K7LHH4_SOYBN	UPI000294C7A1	-
GLYMA10G05600	10:4400830-4400830	G	downstream_gene_variant	MODIFIER	Transcript	GLYMA10G05600.1	protein_coding	-	-	-	-	-	-	-	2965	1	YES	-	I1L8R4_SOYBN	UPI00023C8766	-
GLYMA10G05606	10:4400830-4400830	G	upstream_gene_variant	MODIFIER	Transcript	GLYMA10G05606.1	protein_coding	-	-	-	-	-	-	-	601	1	YES	-	K7LHH3_SOYBN	UPI000294F024	-
GLYMA10G05613	10:4400830-4400830	G	upstream_gene_variant	MODIFIER	Transcript	GLYMA10G05613.1	protein_coding	-	-	-	-	-	-	-	3179	1	YES	-	K7LHH4_SOYBN	UPI000294C7A1	-
GLYMA10G05670	10:4440549-4440549	T	intron_variant	MODIFIER	Transcript	GLYMA10G05670.2	protein_coding	GLYMA10G05670.2:c.-265+41T>A	-	-	-	-	-	-	-	-1	YES	-	K7LHI3_SOYBN	UPI000233C236	-
GLYMA10G05670	10:4440549-4440549	T	intron_variant	MODIFIER	Transcript	GLYMA10G05670.3	protein_coding	GLYMA10G05670.3:c.-88+364T>A	-	-	-	-	-	-	-	-1	-	-	K7LHI3_SOYBN	UPI000233C236	-
GLYMA10G05670	10:4440549-4440549	T	intron_variant	MODIFIER	Transcript	GLYMA10G05670.4	protein_coding	GLYMA10G05670.4:c.-88+364T>A	-	-	-	-	-	-	-	-1	-	-	K7LHI4_SOYBN	UPI000296E237	-
GLYMA10G05670	10:4445359-4445359	A	upstream_gene_variant	MODIFIER	Transcript	GLYMA10G05670.2	protein_coding	-	-	-	-	-	-	-	4035	-1	YES	-	K7LHI3_SOYBN	UPI000233C236	-
GLYMA10G05670	10:4445359-4445359	A	upstream_gene_variant	MODIFIER	Transcript	GLYMA10G05670.3	protein_coding	-	-	-	-	-	-	-	4035	-1	-	-	K7LHI3_SOYBN	UPI000233C236	-
GLYMA10G05670	10:4445359-4445359	A	upstream_gene_variant	MODIFIER	Transcript	GLYMA10G05670.4	protein_coding	-	-	-	-	-	-	-	4035	-1	-	-	K7LHI4_SOYBN	UPI000296E237	-
GLYMA10G05680	10:4451151-4451151	A	downstream_gene_variant	MODIFIER	Transcript	GLYMA10G05680.1	protein_coding	-	-	-	-	-	-	-	4480	-1	YES	-	K7LHI5_SOYBN	UPI000296DB17	-
GLYMA10G05680	10:4453929-4453929	T	downstream_gene_variant	MODIFIER	Transcript	GLYMA10G05680.1	protein_coding	-	-	-	-	-	-	-	1702	-1	YES	-	K7LHI5_SOYBN	UPI000296DB17	-
GLYMA10G05680	10:4459432-4459432	G	upstream_gene_variant	MODIFIER	Transcript	GLYMA10G05680.1	protein_coding	-	-	-	-	-	-	-	3315	-1	YES	-	K7LHI5_SOYBN	UPI000296DB17	-
GLYMA10G05690	10:4459432-4459432	G	upstream_gene_variant	MODIFIER	Transcript	GLYMA10G05690.2	protein_coding	-	-	-	-	-	-	-	3240	1	-	-	K7LHI7_SOYBN	UPI000233C237	-
GLYMA10G05690	10:4459432-4459432	G	upstream_gene_variant	MODIFIER	Transcript	GLYMA10G05690.3	protein_coding	-	-	-	-	-	-	-	3058	1	YES	-	K7LHI7_SOYBN	UPI000233C237	-
GLYMA10G05690	10:4471353-4471353	C	downstream_gene_variant	MODIFIER	Transcript	GLYMA10G05690.2	protein_coding	-	-	-	-	-	-	-	517	1	-	-	K7LHI7_SOYBN	UPI000233C237	-
GLYMA10G05690	10:4471353-4471353	C	downstream_gene_variant	MODIFIER	Transcript	GLYMA10G05690.3	protein_coding	-	-	-	-	-	-	-	517	1	YES	-	K7LHI7_SOYBN	UPI000233C237	-
GLYMA10G05710	10:4471353-4471353	C	downstream_gene_variant	MODIFIER	Transcript	GLYMA10G05710.1	protein_coding	-	-	-	-	-	-	-	507	-1	YES	-	C6TLK5_SOYBN	UPI0001B1675F	-
GLYMA10G05690	10:4471357-4471357	A	downstream_gene_variant	MODIFIER	Transcript	GLYMA10G05690.2	protein_coding	-	-	-	-	-	-	-	521	1	-	-	K7LHI7_SOYBN	UPI000233C237	-
GLYMA10G05690	10:4471357-4471357	A	downstream_gene_variant	MODIFIER	Transcript	GLYMA10G05690.3	protein_coding	-	-	-	-	-	-	-	521	1	YES	-	K7LHI7_SOYBN	UPI000233C237	-
GLYMA10G05710	10:4471357-4471357	A	downstream_gene_variant	MODIFIER	Transcript	GLYMA10G05710.1	protein_coding	-	-	-	-	-	-	-	503	-1	YES	-	C6TLK5_SOYBN	UPI0001B1675F	-
GLYMA10G05720	10:4485131-4485131	T	upstream_gene_variant	MODIFIER	Transcript	GLYMA10G05720.1	protein_coding	-	-	-	-	-	-	-	3611	-1	YES	-	I1L8S7_SOYBN	UPI000233C386	-
GLYMA10G05720	10:4485131-4485131	T	upstream_gene_variant	MODIFIER	Transcript	GLYMA10G05720.2	protein_coding	-	-	-	-	-	-	-	4500	-1	-	-	I1L8S7_SOYBN	UPI000233C386	-
GLYMA10G05730	10:4485131-4485131	T	downstream_gene_variant	MODIFIER	Transcript	GLYMA10G05730.1	protein_coding	-	-	-	-	-	-	-	2180	-1	YES	-	I1L8S9_SOYBN	UPI000233C387	-
GLYMA10G05730	10:4485131-4485131	T	downstream_gene_variant	MODIFIER	Transcript	GLYMA10G05730.2	protein_coding	-	-	-	-	-	-	-	2180	-1	-	-	K7LHI8_SOYBN	UPI000296DC47	-
GLYMA10G05720	10:4485274-4485274	T	upstream_gene_variant	MODIFIER	Transcript	GLYMA10G05720.1	protein_coding	-	-	-	-	-	-	-	3754	-1	YES	-	I1L8S7_SOYBN	UPI000233C386	-
GLYMA10G05720	10:4485274-4485274	T	upstream_gene_variant	MODIFIER	Transcript	GLYMA10G05720.2	protein_coding	-	-	-	-	-	-	-	4643	-1	-	-	I1L8S7_SOYBN	UPI000233C386	-
GLYMA10G05730	10:4485274-4485274	T	downstream_gene_variant	MODIFIER	Transcript	GLYMA10G05730.1	protein_coding	-	-	-	-	-	-	-	2037	-1	YES	-	I1L8S9_SOYBN	UPI000233C387	-
GLYMA10G05730	10:4485274-4485274	T	downstream_gene_variant	MODIFIER	Transcript	GLYMA10G05730.2	protein_coding	-	-	-	-	-	-	-	2037	-1	-	-	K7LHI8_SOYBN	UPI000296DC47	-
GLYMA10G05720	10:4485284-4485284	G	upstream_gene_variant	MODIFIER	Transcript	GLYMA10G05720.1	protein_coding	-	-	-	-	-	-	-	3764	-1	YES	-	I1L8S7_SOYBN	UPI000233C386	-
GLYMA10G05720	10:4485284-4485284	G	upstream_gene_variant	MODIFIER	Transcript	GLYMA10G05720.2	protein_coding	-	-	-	-	-	-	-	4653	-1	-	-	I1L8S7_SOYBN	UPI000233C386	-
GLYMA10G05730	10:4485284-4485284	G	downstream_gene_variant	MODIFIER	Transcript	GLYMA10G05730.1	protein_coding	-	-	-	-	-	-	-	2027	-1	YES	-	I1L8S9_SOYBN	UPI000233C387	-
GLYMA10G05730	10:4485284-4485284	G	downstream_gene_variant	MODIFIER	Transcript	GLYMA10G05730.2	protein_coding	-	-	-	-	-	-	-	2027	-1	-	-	K7LHI8_SOYBN	UPI000296DC47	-
GLYMA10G05740	10:4495986-4495986	G	upstream_gene_variant	MODIFIER	Transcript	GLYMA10G05740.2	protein_coding	-	-	-	-	-	-	-	2643	-1	YES	-	K7LHI9_SOYBN	UPI00029508BC	-
GLYMA10G05740	10:4495986-4495986	G	upstream_gene_variant	MODIFIER	Transcript	GLYMA10G05740.3	protein_coding	-	-	-	-	-	-	-	2497	-1	-	-	K7LHJ0_SOYBN	UPI000294F3AA	-
GLYMA10G05750	10:4495986-4495986	G	intron_variant	MODIFIER	Transcript	GLYMA10G05750.1	protein_coding	GLYMA10G05750.1:c.-129-1446A>G	-	-	-	-	-	-	-	1	YES	-	I1L8T1_SOYBN	UPI000233C38A	-
GLYMA10G05750	10:4495986-4495986	G	upstream_gene_variant	MODIFIER	Transcript	GLYMA10G05750.2	protein_coding	-	-	-	-	-	-	-	1417	1	-	-	I1L8T1_SOYBN	UPI000233C38A	-
GLYMA10G05750	10:4495986-4495986	G	intron_variant	MODIFIER	Transcript	GLYMA10G05750.3	protein_coding	GLYMA10G05750.3:c.-129-1446A>G	-	-	-	-	-	-	-	1	-	-	I1L8T1_SOYBN	UPI000233C38A	-
GLYMA10G05761	10:4507673-4507673	G	intron_variant	MODIFIER	Transcript	GLYMA10G05761.1	protein_coding	GLYMA10G05761.1:c.*38-224T>G	-	-	-	-	-	-	-	1	-	-	K7LHJ4_SOYBN	UPI00029686E2	-
GLYMA10G05761	10:4507673-4507673	G	3_prime_UTR_variant	MODIFIER	Transcript	GLYMA10G05761.2	protein_coding	GLYMA10G05761.2:c.*344T>G	-	1660	-	-	-	-	-	1	YES	-	K7LHJ4_SOYBN	UPI00029686E2	-
GLYMA10G05770	10:4507673-4507673	G	upstream_gene_variant	MODIFIER	Transcript	GLYMA10G05770.1	protein_coding	-	-	-	-	-	-	-	3235	1	YES	-	I1L8T3_SOYBN	UPI0001CA94E4	-
GLYMA10G05761	10:4508314-4508314	A	downstream_gene_variant	MODIFIER	Transcript	GLYMA10G05761.1	protein_coding	-	-	-	-	-	-	-	96	1	-	-	K7LHJ4_SOYBN	UPI00029686E2	-
GLYMA10G05761	10:4508314-4508314	A	downstream_gene_variant	MODIFIER	Transcript	GLYMA10G05761.2	protein_coding	-	-	-	-	-	-	-	575	1	YES	-	K7LHJ4_SOYBN	UPI00029686E2	-
GLYMA10G05770	10:4508314-4508314	A	upstream_gene_variant	MODIFIER	Transcript	GLYMA10G05770.1	protein_coding	-	-	-	-	-	-	-	2594	1	YES	-	I1L8T3_SOYBN	UPI0001CA94E4	-
GLYMA10G05770	10:4514378-4514378	G	downstream_gene_variant	MODIFIER	Transcript	GLYMA10G05770.1	protein_coding	-	-	-	-	-	-	-	1688	1	YES	-	I1L8T3_SOYBN	UPI0001CA94E4	-
GLYMA10G05780	10:4525034-4525034	A	downstream_gene_variant	MODIFIER	Transcript	GLYMA10G05780.1	protein_coding	-	-	-	-	-	-	-	1538	1	YES	-	-	UPI000189D353	-
GLYMA10G05790	10:4540221-4540221	G	upstream_gene_variant	MODIFIER	Transcript	GLYMA10G05790.1	protein_coding	-	-	-	-	-	-	-	3886	-1	YES	-	C6SZW9_SOYBN	UPI0000E64AD3	-
GLYMA10G05800	10:4540221-4540221	G	intron_variant	MODIFIER	Transcript	GLYMA10G05800.1	protein_coding	GLYMA10G05800.1:c.578-168A>C	-	-	-	-	-	-	-	-1	YES	-	-	UPI00018C7103	-
GLYMA10G05800	10:4544096-4544096	A	upstream_gene_variant	MODIFIER	Transcript	GLYMA10G05800.1	protein_coding	-	-	-	-	-	-	-	806	-1	YES	-	-	UPI00018C7103	-
-	10:4549460-4549460	T	intergenic_variant	MODIFIER	-	-	-	-	-	-	-	-	-	-	-	-	-	-	-	-	-
-	10:4549462-4549462	T	intergenic_variant	MODIFIER	-	-	-	-	-	-	-	-	-	-	-	-	-	-	-	-	-
-	10:4549464-4549464	G	intergenic_variant	MODIFIER	-	-	-	-	-	-	-	-	-	-	-	-	-	-	-	-	-
-	10:4549524-4549524	A	intergenic_variant	MODIFIER	-	-	-	-	-	-	-	-	-	-	-	-	-	-	-	-	-
-	10:4549539-4549539	G	intergenic_variant	MODIFIER	-	-	-	-	-	-	-	-	-	-	-	-	-	-	-	-	-
-	10:4549669-4549669	C	intergenic_variant	MODIFIER	-	-	-	-	-	-	-	-	-	-	-	-	-	-	-	-	-
-	10:4549680-4549680	C	intergenic_variant	MODIFIER	-	-	-	-	-	-	-	-	-	-	-	-	-	-	-	-	-
-	10:4549713-4549713	G	intergenic_variant	MODIFIER	-	-	-	-	-	-	-	-	-	-	-	-	-	-	-	-	-
-	10:4549722-4549722	C	intergenic_variant	MODIFIER	-	-	-	-	-	-	-	-	-	-	-	-	-	-	-	-	-
-	10:4549923-4549923	A	intergenic_variant	MODIFIER	-	-	-	-	-	-	-	-	-	-	-	-	-	-	-	-	-
-	10:4551670-4551670	T	intergenic_variant	MODIFIER	-	-	-	-	-	-	-	-	-	-	-	-	-	-	-	-	-
-	10:4552246-4552246	T	intergenic_variant	MODIFIER	-	-	-	-	-	-	-	-	-	-	-	-	-	-	-	-	-
-	10:4552397-4552397	A	intergenic_variant	MODIFIER	-	-	-	-	-	-	-	-	-	-	-	-	-	-	-	-	-
GLYMA10G05820	10:4562003-4562003	A	downstream_gene_variant	MODIFIER	Transcript	GLYMA10G05820.1	protein_coding	-	-	-	-	-	-	-	3003	1	YES	-	I1L8T6_SOYBN	UPI00023C8A71	-
GLYMA10G05830	10:4562003-4562003	A	upstream_gene_variant	MODIFIER	Transcript	GLYMA10G05830.1	protein_coding	-	-	-	-	-	-	-	786	-1	YES	-	I1L8T7_SOYBN	UPI000233C390	-
GLYMA10G05845	10:4562003-4562003	A	downstream_gene_variant	MODIFIER	Transcript	GLYMA10G05845.1	protein_coding	-	-	-	-	-	-	-	4895	-1	YES	-	K7LHJ5_SOYBN	UPI00023C8A73	-
[truncated: 184,914 more rows]
