# Supplementary material for: Genome-wide identification and characterization of InDels and SNPs in Glycine max and Glycine soja for contrasting seed permeability traits
Source: BMC Plant Biol. 2018 Jul 9;18:141. doi: 10.1186/s12870-018-1341-2 (PMC6038289; doi:10.1186/s12870-018-1341-2)
Supplement: Supplementary file 9 — Functional annotation of 205 interacting patterns as identified for 7 selected genes. (XLS 184 kb) [file 12870_2018_1341_MOESM9_ESM.xls]

## Sheet: Sheet2
Gmax 2.0 Primary Protein ID (1)	Protein Length (AA)	Top Uniref100 BLASTP Hit (2)	E-value (E<10-6)	% Coverage	Top Descriptive Uniref100 BLASTP Hit (3)	E-value (E<10-6)	% Coverage	Top Arabidopsis (TAIR10) BLASTP Hit (4)	E-value (E<10-6)	Coverage	Gene Ontology Biological Process IDs (5)	Gene Ontology Biological Process Descriptions	Gene Ontology Molecular Function IDs (6)	Gene Ontology Molecular Function Descriptions	Gene Ontology Cellular Component IDs (7)	Gene Ontology Cellular Component Descriptions	PFAM IDs (8)	PFAM_Descriptions	Panther IDs (9)	Panther_Descriptions	KOG IDs (10)	KOG_Desctiptions
Glyma.02G078700	640	UniRef100_I1JDB6 Uncharacterized protein n=1 Tax=Glycine max RepID=I1JDB6_SOYBN	0	100	UniRef100_G7KIC8 Type I inositol-1,4,5-trisphosphate 5-phosphatase n=1 Tax=Medicago truncatula RepID=G7KIC8_MEDTR	0	93.72	AT1G71710.2|Symbols:|DNAse I-like superfamily protein|chr1:26973796-26976747 REVERSE LENGTH=655	0	92.52	GO:0032957 GO:0046854 GO:0046855	inositol phosphate dephosphorylation"; "inositol trisphosphate metabolic process"; "phosphatidylinositol phosphorylation	GO:0004445	inositol-polyphosphate 5-phosphatase activity	GO:0005737	cytoplasm	PF03372	Endonuclease/Exonuclease/phosphatase family	PTHR11200	INOSITOL 5-PHOSPHATASE	KOG0565	Inositol_polyphosphate_5-phosphatase_and_related_proteins
Glyma.02G154400	219	UniRef100_I1JFH5 Uncharacterized protein n=1 Tax=Glycine max RepID=I1JFH5_SOYBN	5e-160	100	UniRef100_Q948X4 Glutathione S-transferase n=1 Tax=Medicago sativa RepID=Q948X4_MEDSA	6e-116	99.53	AT1G02920.1|Symbols:ATGSTF7, GST11, ATGSTF8, GSTF7, ATGST11|glutathione S-transferase 7|chr1:658886-659705 REVERSE LENGTH=209	3e-89	100	GO:0009407 GO:0009651 GO:0009817 GO:0042742 GO:0046686	defense response to bacterium"; "defense response to fungus, incompatible interaction"; "response to cadmium ion"; "response to salt stress"; "toxin catabolic process	GO:0004364 GO:0005507 GO:0043295 GO:0050897	cobalt ion binding"; "copper ion binding"; "glutathione binding"; "glutathione transferase activity	GO:0005634 GO:0005737 GO:0005773	cytoplasm"; "nucleus"; "vacuole	PF00043 PF02798	Glutathione S-transferase, C-terminal domain"; "Glutathione S-transferase, N-terminal domain	PTHR11260	GLUTATHIONE S-TRANSFERASE, GST, SUPERFAMILY, GST DOMAIN CONTAINING	KOG0867	Glutathione_S-transferase
Glyma.02G308500	408	UniRef100_I1JJT8 Uncharacterized protein n=1 Tax=Glycine max RepID=I1JJT8_SOYBN	0	100	UniRef100_G7K0L3 Acetyl-CoA acetyltransferase, cytosolic n=2 Tax=Medicago truncatula RepID=G7K0L3_MEDTR	0	97.3	AT5G48230.2|Symbols:EMB1276, ACAT2|acetoacetyl-CoA thiolase 2|chr5:19552570-19555122 REVERSE LENGTH=403	0	99.75	GO:0006084 GO:0006085 GO:0008152 GO:0009793 GO:0009846 GO:0009860 GO:0016125 GO:0016126 GO:0016132 GO:0019745	acetyl-CoA biosynthetic process"; "acetyl-CoA metabolic process"; "brassinosteroid biosynthetic process"; "embryo development ending in seed dormancy"; "metabolic process"; "pentacyclic triterpenoid biosynthetic process"; "pollen germination"; "pollen tube growth"; "sterol biosynthetic process"; "sterol metabolic process	GO:0003985	acetyl-CoA C-acetyltransferase activity	GO:0005737 GO:0005777 GO:0005829 GO:0005886	cytoplasm"; "cytosol"; "peroxisome"; "plasma membrane	PF02803 PF00108	Thiolase, C-terminal domain"; "Thiolase, N-terminal domain	PTHR18919	ACETYL-COA C-ACYLTRANSFERASE	KOG1390	Acetyl-CoA_acetyltransferase
Glyma.03G086200	583	UniRef100_UPI0001B837A8 PREDICTED: peptidyl-prolyl cis-trans isomerase FKBP62 n=1 Tax=Glycine max RepID=UPI0001B837A8	0	100	UniRef100_G5ELZ2 FK506-binding protein n=1 Tax=Nicotiana tabacum RepID=G5ELZ2_TOBAC	0	101.57	AT3G25230.1|Symbols:ROF1, ATFKBP62, FKBP62|rotamase FKBP 1|chr3:9188257-9191137 FORWARD LENGTH=551	0	95.28	GO:0000413 GO:0006457 GO:0006499 GO:0006970 GO:0009408 GO:0009611 GO:0009644 GO:0009845 GO:0018208 GO:0034976 GO:0042542 GO:0046686 GO:0070370	N-terminal protein myristoylation"; "cellular heat acclimation"; "peptidyl-proline modification"; "protein folding"; "protein peptidyl-prolyl isomerization"; "response to cadmium ion"; "response to endoplasmic reticulum stress"; "response to heat"; "response to high light intensity"; "response to hydrogen peroxide"; "response to osmotic stress"; "response to wounding"; "seed germination	GO:0003755 GO:0005515 GO:0005516 GO:0005528 GO:0032266 GO:0080025	FK506 binding"; "calmodulin binding"; "peptidyl-prolyl cis-trans isomerase activity"; "phosphatidylinositol-3,5-bisphosphate binding"; "phosphatidylinositol-3-phosphate binding"; "protein binding	GO:0005634 GO:0005737 GO:0005829 GO:0016020 GO:0071944	cell periphery"; "cytoplasm"; "cytosol"; "membrane"; "nucleus	PF00515 PF00254	Tetratricopeptide repeat"; "FKBP-type peptidyl-prolyl cis-trans isomerase	PTHR10516	PEPTIDYL-PROLYL CIS-TRANS ISOMERASE	KOG0543	FKBP-type_peptidyl-prolyl_cis-trans_isomerase
Glyma.03G121000	1664	UniRef100_I1JMZ6 Uncharacterized protein n=1 Tax=Glycine max RepID=I1JMZ6_SOYBN	0	100	UniRef100_G7L4U0 LCR/BET1 n=1 Tax=Medicago truncatula RepID=G7L4U0_MEDTR	0	92.13	AT1G65440.2|Symbols:GTB1|global transcription factor group B1|chr1:24306908-24314327 REVERSE LENGTH=1642	0	92.75	GO:0006139 GO:0006333 GO:0006352 GO:0006357 GO:0009630 GO:0032784	DNA-dependent transcription, initiation"; "chromatin assembly or disassembly"; "gravitropism"; "nucleobase-containing compound metabolic process"; "regulation of DNA-dependent transcription, elongation"; "regulation of transcription from RNA polymerase II promoter	GO:0003723 GO:0016788	RNA binding"; "hydrolase activity, acting on ester bonds	GO:0005634 GO:0005829 GO:0009506	cytosol"; "nucleus"; "plasmodesma	NA	NA	PTHR10145	TRANSCRIPTION ELONGATION FACTOR SPT6	KOG1856	Transcription_elongation_factor_SPT6
Glyma.03G122100	541	UniRef100_K7KEL5 Uncharacterized protein n=1 Tax=Glycine max RepID=K7KEL5_SOYBN	0	100	UniRef100_I1N8N0 Peptidyl-prolyl cis-trans isomerase (Fragment) n=1 Tax=Glycine max RepID=I1N8N0_SOYBN	0	98.5	AT5G48570.1|Symbols:ROF2, ATFKBP65, FKBP65|FKBP-type peptidyl-prolyl cis-trans isomerase family protein|chr5:19690746-19693656 REVERSE LENGTH=578	0	88.58	GO:0000413 GO:0006457 GO:0006499 GO:0009408 GO:0009644 GO:0018208 GO:0034976 GO:0042542 GO:0070370	N-terminal protein myristoylation"; "cellular heat acclimation"; "peptidyl-proline modification"; "protein folding"; "protein peptidyl-prolyl isomerization"; "response to endoplasmic reticulum stress"; "response to heat"; "response to high light intensity"; "response to hydrogen peroxide	GO:0003755 GO:0005515 GO:0005516 GO:0005528	FK506 binding"; "calmodulin binding"; "peptidyl-prolyl cis-trans isomerase activity"; "protein binding	GO:0005634 GO:0005773 GO:0016020	membrane"; "nucleus"; "vacuole	PF00254 PF00515	FKBP-type peptidyl-prolyl cis-trans isomerase"; "Tetratricopeptide repeat	PTHR10516	PEPTIDYL-PROLYL CIS-TRANS ISOMERASE	KOG0543	FKBP-type_peptidyl-prolyl_cis-trans_isomerase
Glyma.03G137300	889	UniRef100_K7KEW4 Uncharacterized protein n=1 Tax=Glycine max RepID=K7KEW4_SOYBN	0	100	UniRef100_B9H9V2 Leucine-rich repeat transmembrane protein kinase n=1 Tax=Populus trichocarpa RepID=B9H9V2_POPTR	0	100.11	AT2G41820.1|Symbols:|Leucine-rich repeat protein kinase family protein|chr2:17447170-17449914 FORWARD LENGTH=890	0	99.66	GO:0006468 GO:0007169 GO:0009733 GO:0009741	protein phosphorylation"; "response to auxin stimulus"; "response to brassinosteroid stimulus"; "transmembrane receptor protein tyrosine kinase signaling pathway	GO:0004672 GO:0004674 GO:0004713 GO:0005524 GO:0016301 GO:0016772	ATP binding"; "kinase activity"; "protein kinase activity"; "protein serine/threonine kinase activity"; "protein tyrosine kinase activity"; "transferase activity, transferring phosphorus-containing groups	GO:0005886	plasma membrane	PF00069 PF00560	Protein kinase domain"; "Leucine Rich Repeat	PTHR24420	LEUCINE-RICH REPEAT RECEPTOR-LIKE PROTEIN KINASE	KOG1187	Serine/threonine_protein_kinase
Glyma.03G137900	751	UniRef100_I1JND9 Uncharacterized protein n=2 Tax=Glycine max RepID=I1JND9_SOYBN	0	100	UniRef100_B3F0K7 Alkaline alpha-galactosidase n=1 Tax=Pisum sativum RepID=B3F0K7_PEA	0	96.53	AT3G57520.1|Symbols:AtSIP2, SIP2|seed imbibition 2|chr3:21288982-21292694 REVERSE LENGTH=773	0	97.02	GO:0006979 GO:0034484 GO:0080167	raffinose catabolic process"; "response to karrikin"; "response to oxidative stress	GO:0004553 GO:0052692	hydrolase activity, hydrolyzing O-glycosyl compounds"; "raffinose alpha-galactosidase activity	GO:0005737 GO:0009506	cytoplasm"; "plasmodesma	PF05691	Raffinose synthase or seed imbibition protein Sip1	NA	NA	NA	NA
Glyma.03G146200	845	UniRef100_I1JNM3 Uncharacterized protein n=1 Tax=Glycine max RepID=I1JNM3_SOYBN	0	100	UniRef100_G7KWA0 Gamma-tubulin complex component n=1 Tax=Medicago truncatula RepID=G7KWA0_MEDTR	0	99.76	AT5G06680.1|Symbols:SPC98, ATGCP3, ATSPC98, GCP3|spindle pole body component 98|chr5:2056741-2059369 FORWARD LENGTH=838	0	99.88	GO:0000226 GO:0007020	microtubule cytoskeleton organization"; "microtubule nucleation	GO:0015631	tubulin binding	GO:0000930 GO:0005635 GO:0009898	gamma-tubulin complex"; "internal side of plasma membrane"; "nuclear envelope	PF04130	Spc97 / Spc98 family	PTHR19302	GAMMA TUBULIN COMPLEX PROTEIN	KOG2000	Gamma-tubulin_complex,_DGRIP91/SPC98_component
Glyma.03G197600	129	UniRef100_K7KG22 Uncharacterized protein n=1 Tax=Glycine max RepID=K7KG22_SOYBN	8e-89	83.66	UniRef100_P49636 Ubiquitin-60S ribosomal protein L40 n=1 Tax=Nicotiana sylvestris RepID=RL40_NICSY	6e-88	100	AT3G52590.1|Symbols:UBQ1, EMB2167, ERD16, HAP4|ubiquitin extension protein 1|chr3:19505668-19506681 FORWARD LENGTH=128	2e-90	100	GO:0006412 GO:0009793 GO:0016567	embryo development ending in seed dormancy"; "protein ubiquitination"; "translation	GO:0003735	structural constituent of ribosome	GO:0005840	ribosome	PF00240 PF01020	Ubiquitin family"; "Ribosomal L40e family	PTHR10666	UBIQUITIN	KOG0003	Ubiquitin/60s_ribosomal_protein_L40_fusion
Glyma.03G235500	306	UniRef100_I1JRA4 Uncharacterized protein n=1 Tax=Glycine max RepID=I1JRA4_SOYBN	0	100	UniRef100_H2D5S1 F-actin capping protein alpha subunit n=2 Tax=Papilionoideae RepID=H2D5S1_SOYBN	0	100	AT3G05520.1|Symbols:|Subunits of heterodimeric actin filament capping protein Capz superfamily|chr3:1598611-1601134 FORWARD LENGTH=308	7e-157	94.81	GO:0007015 GO:0030036 GO:0030048 GO:0051645 GO:0051646 GO:0051693 GO:0060151	Golgi localization"; "actin cytoskeleton organization"; "actin filament-based movement"; "actin filament capping"; "actin filament organization"; "mitochondrion localization"; "peroxisome localization	GO:0003779	actin binding	GO:0005634 GO:0005737 GO:0008290	F-actin capping protein complex"; "cytoplasm"; "nucleus	PF01267	F-actin capping protein alpha subunit	PTHR10653	F-ACTIN-CAPPING PROTEIN SUBUNIT ALPHA	KOG0836	F-actin_capping_protein,_alpha_subunit
Glyma.04G034000	225	UniRef100_I1JTD7 Uncharacterized protein n=1 Tax=Glycine max RepID=I1JTD7_SOYBN	4e-163	100	UniRef100_Q9LN65 F18O14.5 n=1 Tax=Arabidopsis thaliana RepID=Q9LN65_ARATH	8e-107	92.56	AT1G19330.2|Symbols:|unknown protein; FUNCTIONS IN: molecular_function unknown; INVOLVED IN: biological_process unknown; LOCATED IN: cellular_component unknown; EXPRESSED IN: 22 plant structures; EXPRESSED DURING: 13 growth stages; BEST Arabidopsis thaliana protein match is: unknown protein (TAIR:AT1G75060.1); Has 145 Blast hits to 145 proteins in 43 species: Archae - 0; Bacteria - 0; Metazoa - 4…	9e-110	92.56	GO:0008150	biological process	GO:0003674	molecular function	GO:0005634	nucleus	NA	NA	PTHR13286	SAP30	NA	NA
Glyma.04G121500	438	UniRef100_K7KJM3 Uncharacterized protein n=1 Tax=Glycine max RepID=K7KJM3_SOYBN	0	102.1	UniRef100_G7K028 Phosphatidylinositide phosphatase SAC1 n=1 Tax=Medicago truncatula RepID=G7K028_MEDTR	0	72.9	AT5G66020.1|Symbols:IBS2, ATSAC1B, ATSAC6, SACIB|Phosphoinositide phosphatase family protein|chr5:26401193-26404691 REVERSE LENGTH=593	0	73.19	GO:0009651 GO:0032957 GO:0046855	inositol phosphate dephosphorylation"; "inositol trisphosphate metabolic process"; "response to salt stress	GO:0004439 GO:0042578	phosphatidylinositol-4,5-bisphosphate 5-phosphatase activity"; "phosphoric ester hydrolase activity	GO:0005739 GO:0005783	endoplasmic reticulum"; "mitochondrion	PF02383	SacI homology domain	PTHR11200	INOSITOL 5-PHOSPHATASE	KOG1889	Putative_phosphoinositide_phosphatase
Glyma.04G147700	283	UniRef100_I1JW65 Uncharacterized protein n=1 Tax=Glycine max RepID=I1JW65_SOYBN	0	100	UniRef100_K9K2Z7 Heme oxygenase 1 n=1 Tax=Glycine max RepID=K9K2Z7_SOYBN	0	100	AT2G26670.1|Symbols:HY1, ATHO1, HO1, TED4, GUN2, HY6|Plant haem oxygenase (decyclizing) family protein|chr2:11341816-11343394 FORWARD LENGTH=282	5e-131	95.04	GO:0006788 GO:0009585 GO:0009813 GO:0010019 GO:0010024 GO:0010075 GO:0016117 GO:0071494	carotenoid biosynthetic process"; "cellular response to UV-C"; "chloroplast-nucleus signaling pathway"; "flavonoid biosynthetic process"; "heme oxidation"; "phytochromobilin biosynthetic process"; "red, far-red light phototransduction"; "regulation of meristem growth	GO:0004392 GO:0020037	heme binding"; "heme oxygenase (decyclizing) activity	GO:0009507	chloroplast	PF01126	Heme oxygenase	PTHR10720	HEME OXYGENASE	KOG4480	Heme_oxygenase
Glyma.04G231500	129	UniRef100_K7KG22 Uncharacterized protein n=1 Tax=Glycine max RepID=K7KG22_SOYBN	8e-89	83.66	UniRef100_P49636 Ubiquitin-60S ribosomal protein L40 n=1 Tax=Nicotiana sylvestris RepID=RL40_NICSY	6e-88	100	AT3G52590.1|Symbols:UBQ1, EMB2167, ERD16, HAP4|ubiquitin extension protein 1|chr3:19505668-19506681 FORWARD LENGTH=128	2e-90	100	GO:0006412 GO:0009793 GO:0016567	embryo development ending in seed dormancy"; "protein ubiquitination"; "translation	GO:0003735	structural constituent of ribosome	GO:0005840	ribosome	PF00240 PF01020	Ubiquitin family"; "Ribosomal L40e family	PTHR10666	UBIQUITIN	KOG0003	Ubiquitin/60s_ribosomal_protein_L40_fusion
Glyma.05G055600	568	UniRef100_I1K0K7 Uncharacterized protein n=1 Tax=Glycine max RepID=I1K0K7_SOYBN	0	100	UniRef100_G7KG90 Stress-induced-phosphoprotein n=2 Tax=Medicago truncatula RepID=G7KG90_MEDTR	0	97.59	AT4G12400.2|Symbols:Hop3|stress-inducible protein, putative|chr4:7338866-7341239 REVERSE LENGTH=558	0	101.61	GO:0006457 GO:0009408 GO:0009644 GO:0010286 GO:0034976 GO:0042542	heat acclimation"; "protein folding"; "response to endoplasmic reticulum stress"; "response to heat"; "response to high light intensity"; "response to hydrogen peroxide	NA	NA	NA	NA	PF00515	Tetratricopeptide repeat	PTHR22904	TPR REPEAT CONTAINING PROTEIN	KOG0548	Molecular_co-chaperone_STI1
Glyma.05G125600	583	UniRef100_I1K2X4 Uncharacterized protein n=1 Tax=Glycine max RepID=I1K2X4_SOYBN	0	100	UniRef100_G7IMM5 Reticuline oxidase-like protein n=1 Tax=Medicago truncatula RepID=G7IMM5_MEDTR	0	100.74	AT4G20840.1|Symbols:|FAD-binding Berberine family protein|chr4:11157916-11159535 FORWARD LENGTH=539	0	93.32	GO:0055114	oxidation-reduction process	GO:0003824 GO:0008762 GO:0009055 GO:0016491 GO:0016614 GO:0050660	UDP-N-acetylmuramate dehydrogenase activity"; "catalytic activity"; "electron carrier activity"; "flavin adenine dinucleotide binding"; "oxidoreductase activity"; "oxidoreductase activity, acting on CH-OH group of donors	GO:0005886 GO:0009507 GO:0048046	apoplast"; "chloroplast"; "plasma membrane	PF01565 PF08031	FAD binding domain "; "Berberine and berberine like	PTHR11748	D-LACTATE DEHYDROGENASE	NA	NA
Glyma.05G146700	94	UniRef100_I1K3L2 Uncharacterized protein n=1 Tax=Glycine max RepID=I1K3L2_SOYBN	8e-61	100	UniRef100_B6SJA3 Signal peptidase complex subunit 1 n=1 Tax=Zea mays RepID=B6SJA3_MAIZE	2e-33	85.42	AT4G40042.1|Symbols:|Microsomal signal peptidase 12 kDa subunit (SPC12)|chr4:18559289-18559570 FORWARD LENGTH=93	3e-41	83.87	GO:0006465	signal peptide processing	GO:0008233	peptidase activity	GO:0005787 GO:0016021	integral to membrane"; "signal peptidase complex	PF06645	Microsomal signal peptidase 12 kDa subunit (SPC12)	PTHR13202	MICROSOMAL SIGNAL PEPTIDASE 12 KDA SUBUNIT	KOG4112	Signal_peptidase_subunit
Glyma.05G149900	571	UniRef100_I1K3Q2 Uncharacterized protein n=1 Tax=Glycine max RepID=I1K3Q2_SOYBN	0	100	UniRef100_G5ELZ2 FK506-binding protein n=1 Tax=Nicotiana tabacum RepID=G5ELZ2_TOBAC	0	99.48	AT5G48570.1|Symbols:ROF2, ATFKBP65, FKBP65|FKBP-type peptidyl-prolyl cis-trans isomerase family protein|chr5:19690746-19693656 REVERSE LENGTH=578	0	96.19	GO:0000413 GO:0006457 GO:0006499 GO:0009408 GO:0009644 GO:0018208 GO:0034976 GO:0042542 GO:0070370	N-terminal protein myristoylation"; "cellular heat acclimation"; "peptidyl-proline modification"; "protein folding"; "protein peptidyl-prolyl isomerization"; "response to endoplasmic reticulum stress"; "response to heat"; "response to high light intensity"; "response to hydrogen peroxide	GO:0003755 GO:0005515 GO:0005516 GO:0005528	FK506 binding"; "calmodulin binding"; "peptidyl-prolyl cis-trans isomerase activity"; "protein binding	GO:0005634 GO:0005773 GO:0016020	membrane"; "nucleus"; "vacuole	PF00515 PF00254	Tetratricopeptide repeat"; "FKBP-type peptidyl-prolyl cis-trans isomerase	PTHR10516	PEPTIDYL-PROLYL CIS-TRANS ISOMERASE	KOG0543	FKBP-type_peptidyl-prolyl_cis-trans_isomerase
Glyma.05G169400	774	UniRef100_I1K4B1 Uncharacterized protein n=1 Tax=Glycine max RepID=I1K4B1_SOYBN	0	100	UniRef100_G7L8W6 Phosphatidylinositol-4-phosphate 5-kinase n=1 Tax=Medicago truncatula RepID=G7L8W6_MEDTR	0	100.26	AT1G10900.1|Symbols:|Phosphatidylinositol-4-phosphate 5-kinase family protein|chr1:3632396-3636416 REVERSE LENGTH=754	0	101.33	GO:0046488	phosphatidylinositol metabolic process	GO:0005524 GO:0016307 GO:0016308	1-phosphatidylinositol-4-phosphate 5-kinase activity"; "ATP binding"; "phosphatidylinositol phosphate kinase activity	GO:0005634 GO:0005886	nucleus"; "plasma membrane	PF01504 PF02493	Phosphatidylinositol-4-phosphate 5-Kinase"; "MORN repeat	PTHR23086	PHOSPHATIDYLINOSITOL-4-PHOSPHATE 5-KINASE	KOG0229	Phosphatidylinositol-4-phosphate_5-kinase
Glyma.06G109400	718	UniRef100_I1KA55 Uncharacterized protein n=1 Tax=Glycine max RepID=I1KA55_SOYBN	0	100	UniRef100_G7J3M3 Phosphatidylinositol-4-phosphate 5-kinase n=1 Tax=Medicago truncatula RepID=G7J3M3_MEDTR	0	97.35	AT1G21980.1|Symbols:ATPIP5K1, ATPIPK1, PIP5K1|phosphatidylinositol-4-phosphate 5-kinase 1|chr1:7735053-7738309 FORWARD LENGTH=752	0	92.42	GO:0046488	phosphatidylinositol metabolic process	GO:0003785 GO:0005524 GO:0016307 GO:0016308 GO:0051015	1-phosphatidylinositol-4-phosphate 5-kinase activity"; "ATP binding"; "actin filament binding"; "actin monomer binding"; "phosphatidylinositol phosphate kinase activity	GO:0005634 GO:0005886	nucleus"; "plasma membrane	PF01504 PF02493	Phosphatidylinositol-4-phosphate 5-Kinase"; "MORN repeat	PTHR23086	PHOSPHATIDYLINOSITOL-4-PHOSPHATE 5-KINASE	KOG0229	Phosphatidylinositol-4-phosphate_5-kinase
Glyma.06G133600	129	UniRef100_K7KG22 Uncharacterized protein n=1 Tax=Glycine max RepID=K7KG22_SOYBN	8e-89	83.66	UniRef100_P49636 Ubiquitin-60S ribosomal protein L40 n=1 Tax=Nicotiana sylvestris RepID=RL40_NICSY	6e-88	100	AT3G52590.1|Symbols:UBQ1, EMB2167, ERD16, HAP4|ubiquitin extension protein 1|chr3:19505668-19506681 FORWARD LENGTH=128	2e-90	100	GO:0006412 GO:0009793 GO:0016567	embryo development ending in seed dormancy"; "protein ubiquitination"; "translation	GO:0003735	structural constituent of ribosome	GO:0005840	ribosome	PF00240 PF01020	Ubiquitin family"; "Ribosomal L40e family	PTHR10666	UBIQUITIN	KOG0003	Ubiquitin/60s_ribosomal_protein_L40_fusion
Glyma.06G221900	283	UniRef100_I1KDF1 Uncharacterized protein n=1 Tax=Glycine max RepID=I1KDF1_SOYBN	0	100	UniRef100_K9K2Z7 Heme oxygenase 1 n=1 Tax=Glycine max RepID=K9K2Z7_SOYBN	0	99.65	AT2G26670.1|Symbols:HY1, ATHO1, HO1, TED4, GUN2, HY6|Plant haem oxygenase (decyclizing) family protein|chr2:11341816-11343394 FORWARD LENGTH=282	1e-130	97.16	GO:0006788 GO:0009585 GO:0009813 GO:0010019 GO:0010024 GO:0010075 GO:0016117 GO:0071494	carotenoid biosynthetic process"; "cellular response to UV-C"; "chloroplast-nucleus signaling pathway"; "flavonoid biosynthetic process"; "heme oxidation"; "phytochromobilin biosynthetic process"; "red, far-red light phototransduction"; "regulation of meristem growth	GO:0004392 GO:0020037	heme binding"; "heme oxygenase (decyclizing) activity	GO:0009507	chloroplast	PF01126	Heme oxygenase	PTHR10720	HEME OXYGENASE	KOG4480	Heme_oxygenase
Glyma.06G312200	1624	UniRef100_K7KYF7 Uncharacterized protein n=1 Tax=Glycine max RepID=K7KYF7_SOYBN	0	100	UniRef100_G7ZZF8 Transcription elongation factor SPT6 n=1 Tax=Medicago truncatula RepID=G7ZZF8_MEDTR	0	84.36	AT1G65440.1|Symbols:GTB1|global transcription factor group B1|chr1:24306945-24314327 REVERSE LENGTH=1647	0	87.37	GO:0006139 GO:0006333 GO:0006352 GO:0006357 GO:0009630 GO:0032784	DNA-dependent transcription, initiation"; "chromatin assembly or disassembly"; "gravitropism"; "nucleobase-containing compound metabolic process"; "regulation of DNA-dependent transcription, elongation"; "regulation of transcription from RNA polymerase II promoter	GO:0003723 GO:0016788	RNA binding"; "hydrolase activity, acting on ester bonds	GO:0005634 GO:0005829 GO:0009506	cytosol"; "nucleus"; "plasmodesma	NA	NA	PTHR10145	TRANSCRIPTION ELONGATION FACTOR SPT6	KOG1856	Transcription_elongation_factor_SPT6
Glyma.07G000400	1729	UniRef100_I1KG14 Uncharacterized protein n=2 Tax=Glycine max RepID=I1KG14_SOYBN	0	100	UniRef100_G7JUE4 Histone acetyltransferase n=1 Tax=Medicago truncatula RepID=G7JUE4_MEDTR	0	99.36	AT1G16710.1|Symbols:HAC12|histone acetyltransferase of the CBP family 12|chr1:5714692-5721782 FORWARD LENGTH=1706	0	101.29	GO:0006355 GO:0006473 GO:0007155 GO:0009793 GO:0009908 GO:0010090 GO:0010228 GO:0045010 GO:0048765 GO:0071555	actin nucleation"; "cell adhesion"; "cell wall organization"; "embryo development ending in seed dormancy"; "flower development"; "protein acetylation"; "regulation of transcription, DNA-dependent"; "root hair cell differentiation"; "trichome morphogenesis"; "vegetative to reproductive phase transition of meristem	GO:0003712 GO:0004402 GO:0008270	histone acetyltransferase activity"; "transcription cofactor activity"; "zinc ion binding	GO:0005634	nucleus	PF08214 PF02135 PF00628 PF00569	Histone acetylation protein"; "TAZ zinc finger"; "PHD-finger"; "Zinc finger, ZZ type	PTHR13808	CBP/P300-RELATED	KOG1778	CREB_binding_protein/P300_and_related_TAZ_Zn-finger_proteins
Glyma.07G151700	578	UniRef100_UPI0003DED065 PREDICTED: phosphoinositide phosphatase SAC8-like n=1 Tax=Glycine max RepID=UPI0003DED065	0	97.14	UniRef100_B9IGB3 Phosphoinositide phosphatase family protein n=1 Tax=Populus trichocarpa RepID=B9IGB3_POPTR	0	93.71	AT3G51830.1|Symbols:ATG5, SAC8|SAC domain-containing protein 8|chr3:19220237-19225092 FORWARD LENGTH=588	0	98.13	GO:0032957 GO:0046855	inositol phosphate dephosphorylation"; "inositol trisphosphate metabolic process	GO:0004439 GO:0042578	phosphatidylinositol-4,5-bisphosphate 5-phosphatase activity"; "phosphoric ester hydrolase activity	GO:0005783	endoplasmic reticulum	PF02383	SacI homology domain	PTHR11200	INOSITOL 5-PHOSPHATASE	KOG1889	Putative_phosphoinositide_phosphatase
Glyma.07G199900	534	UniRef100_M7Z4Q9 Polyubiquitin-A n=6 Tax=commelinids RepID=M7Z4Q9_TRIUA	0	79.76	UniRef100_M7Z4Q9 Polyubiquitin-A n=6 Tax=commelinids RepID=M7Z4Q9_TRIUA	0	79.76	AT4G05320.4|Symbols:UBQ10|polyubiquitin 10|chr4:2718559-2719932 FORWARD LENGTH=457	0	100	GO:0006464 GO:0007568 GO:0009751	aging"; "cellular protein modification process"; "response to salicylic acid stimulus	NA	NA	NA	NA	PF00240	Ubiquitin family	PTHR10666	UBIQUITIN	KOG0005	Ubiquitin-like_protein
Glyma.08G080400	578	UniRef100_I1KRB3 Uncharacterized protein n=1 Tax=Glycine max RepID=I1KRB3_SOYBN	0	100	UniRef100_G7IMM5 Reticuline oxidase-like protein n=1 Tax=Medicago truncatula RepID=G7IMM5_MEDTR	0	99.63	AT4G20840.1|Symbols:|FAD-binding Berberine family protein|chr4:11157916-11159535 FORWARD LENGTH=539	0	93.32	GO:0055114	oxidation-reduction process	GO:0003824 GO:0008762 GO:0009055 GO:0016491 GO:0016614 GO:0050660	UDP-N-acetylmuramate dehydrogenase activity"; "catalytic activity"; "electron carrier activity"; "flavin adenine dinucleotide binding"; "oxidoreductase activity"; "oxidoreductase activity, acting on CH-OH group of donors	GO:0005886 GO:0009507 GO:0048046	apoplast"; "chloroplast"; "plasma membrane	PF01565 PF08031	FAD binding domain "; "Berberine and berberine like	PTHR11748	D-LACTATE DEHYDROGENASE	NA	NA
Glyma.08G080500	540	UniRef100_I1KRB4 Uncharacterized protein n=1 Tax=Glycine max RepID=I1KRB4_SOYBN	0	100	UniRef100_G7IMM5 Reticuline oxidase-like protein n=1 Tax=Medicago truncatula RepID=G7IMM5_MEDTR	0	98.71	AT4G20840.1|Symbols:|FAD-binding Berberine family protein|chr4:11157916-11159535 FORWARD LENGTH=539	0	93.32	GO:0055114	oxidation-reduction process	GO:0003824 GO:0008762 GO:0009055 GO:0016491 GO:0016614 GO:0050660	UDP-N-acetylmuramate dehydrogenase activity"; "catalytic activity"; "electron carrier activity"; "flavin adenine dinucleotide binding"; "oxidoreductase activity"; "oxidoreductase activity, acting on CH-OH group of donors	GO:0005886 GO:0009507 GO:0048046	apoplast"; "chloroplast"; "plasma membrane	PF01565 PF08031	FAD binding domain "; "Berberine and berberine like	PTHR11748	D-LACTATE DEHYDROGENASE	NA	NA
Glyma.08G103600	94	UniRef100_I1KS11 Uncharacterized protein n=1 Tax=Glycine max RepID=I1KS11_SOYBN	9e-61	100	UniRef100_B6SJA3 Signal peptidase complex subunit 1 n=1 Tax=Zea mays RepID=B6SJA3_MAIZE	8e-34	84.38	AT4G40042.1|Symbols:|Microsomal signal peptidase 12 kDa subunit (SPC12)|chr4:18559289-18559570 FORWARD LENGTH=93	2e-41	84.95	GO:0006465	signal peptide processing	GO:0008233	peptidase activity	GO:0005787 GO:0016021	integral to membrane"; "signal peptidase complex	PF06645	Microsomal signal peptidase 12 kDa subunit (SPC12)	PTHR13202	MICROSOMAL SIGNAL PEPTIDASE 12 KDA SUBUNIT	KOG4112	Signal_peptidase_subunit
Glyma.08G106700	571	UniRef100_I1KS46 Uncharacterized protein n=1 Tax=Glycine max RepID=I1KS46_SOYBN	0	100	UniRef100_G5ELZ2 FK506-binding protein n=1 Tax=Nicotiana tabacum RepID=G5ELZ2_TOBAC	0	99.48	AT5G48570.1|Symbols:ROF2, ATFKBP65, FKBP65|FKBP-type peptidyl-prolyl cis-trans isomerase family protein|chr5:19690746-19693656 REVERSE LENGTH=578	0	96.19	GO:0000413 GO:0006457 GO:0006499 GO:0009408 GO:0009644 GO:0018208 GO:0034976 GO:0042542 GO:0070370	N-terminal protein myristoylation"; "cellular heat acclimation"; "peptidyl-proline modification"; "protein folding"; "protein peptidyl-prolyl isomerization"; "response to endoplasmic reticulum stress"; "response to heat"; "response to high light intensity"; "response to hydrogen peroxide	GO:0003755 GO:0005515 GO:0005516 GO:0005528	FK506 binding"; "calmodulin binding"; "peptidyl-prolyl cis-trans isomerase activity"; "protein binding	GO:0005634 GO:0005773 GO:0016020	membrane"; "nucleus"; "vacuole	PF00254 PF00515	FKBP-type peptidyl-prolyl cis-trans isomerase"; "Tetratricopeptide repeat	PTHR10516	PEPTIDYL-PROLYL CIS-TRANS ISOMERASE	KOG0543	FKBP-type_peptidyl-prolyl_cis-trans_isomerase
Glyma.08G127700	777	UniRef100_I1KSR8 Uncharacterized protein n=1 Tax=Glycine max RepID=I1KSR8_SOYBN	0	100	UniRef100_G7L8W6 Phosphatidylinositol-4-phosphate 5-kinase n=1 Tax=Medicago truncatula RepID=G7L8W6_MEDTR	0	100.65	AT1G10900.1|Symbols:|Phosphatidylinositol-4-phosphate 5-kinase family protein|chr1:3632396-3636416 REVERSE LENGTH=754	0	101.46	GO:0046488	phosphatidylinositol metabolic process	GO:0005524 GO:0016307 GO:0016308	1-phosphatidylinositol-4-phosphate 5-kinase activity"; "ATP binding"; "phosphatidylinositol phosphate kinase activity	GO:0005634 GO:0005886	nucleus"; "plasma membrane	PF01504 PF02493	Phosphatidylinositol-4-phosphate 5-Kinase"; "MORN repeat	PTHR23086	PHOSPHATIDYLINOSITOL-4-PHOSPHATE 5-KINASE	KOG0229	Phosphatidylinositol-4-phosphate_5-kinase
Glyma.08G168800	612	UniRef100_I1KU09 Uncharacterized protein n=1 Tax=Glycine max RepID=I1KU09_SOYBN	0	100	UniRef100_D7MKU7 Cyclin family protein n=1 Tax=Arabidopsis lyrata subsp. lyrata RepID=D7MKU7_ARALL	0	105.72	AT5G45190.1|Symbols:|Cyclin family protein|chr5:18277808-18280733 REVERSE LENGTH=579	0	105.35	GO:0000079 GO:0000394 GO:0006355 GO:0006366 GO:0006486 GO:0008284 GO:0009615 GO:0009630 GO:0009908 GO:0010090 GO:0048366 GO:0050792 GO:0051726	RNA splicing, via endonucleolytic cleavage and ligation"; "flower development"; "gravitropism"; "leaf development"; "positive regulation of cell proliferation"; "protein glycosylation"; "regulation of cell cycle"; "regulation of cyclin-dependent protein serine/threonine kinase activity"; "regulation of transcription, DNA-dependent"; "regulation of viral reproduction"; "response to virus"; "transc…	GO:0004693 GO:0019901	cyclin-dependent protein serine/threonine kinase activity"; "protein kinase binding	GO:0005634	nucleus	PF00134	Cyclin, N-terminal domain	PTHR10026	CYCLIN	KOG0834	CDK9_kinase-activating_protein_cyclin_T
Glyma.08G186400	770	UniRef100_I1KUL7 Uncharacterized protein n=1 Tax=Glycine max RepID=I1KUL7_SOYBN	0	100	UniRef100_G7L8W6 Phosphatidylinositol-4-phosphate 5-kinase n=1 Tax=Medicago truncatula RepID=G7L8W6_MEDTR	0	100.26	AT1G60890.1|Symbols:|Phosphatidylinositol-4-phosphate 5-kinase family protein|chr1:22412452-22416338 REVERSE LENGTH=769	0	98.96	GO:0046488	phosphatidylinositol metabolic process	GO:0005524 GO:0016307 GO:0016308	1-phosphatidylinositol-4-phosphate 5-kinase activity"; "ATP binding"; "phosphatidylinositol phosphate kinase activity	GO:0005634 GO:0005886	nucleus"; "plasma membrane	PF02493 PF01504	MORN repeat"; "Phosphatidylinositol-4-phosphate 5-Kinase	PTHR23086	PHOSPHATIDYLINOSITOL-4-PHOSPHATE 5-KINASE	KOG0229	Phosphatidylinositol-4-phosphate_5-kinase
Glyma.08G226700	1727	UniRef100_I1KVW9 Uncharacterized protein n=1 Tax=Glycine max RepID=I1KVW9_SOYBN	0	100	UniRef100_G7JUE4 Histone acetyltransferase n=1 Tax=Medicago truncatula RepID=G7JUE4_MEDTR	0	99.25	AT1G16710.1|Symbols:HAC12|histone acetyltransferase of the CBP family 12|chr1:5714692-5721782 FORWARD LENGTH=1706	0	101.17	GO:0006355 GO:0006473 GO:0007155 GO:0009793 GO:0009908 GO:0010090 GO:0010228 GO:0045010 GO:0048765 GO:0071555	actin nucleation"; "cell adhesion"; "cell wall organization"; "embryo development ending in seed dormancy"; "flower development"; "protein acetylation"; "regulation of transcription, DNA-dependent"; "root hair cell differentiation"; "trichome morphogenesis"; "vegetative to reproductive phase transition of meristem	GO:0003712 GO:0004402 GO:0008270	histone acetyltransferase activity"; "transcription cofactor activity"; "zinc ion binding	GO:0005634	nucleus	PF00628 PF00569 PF08214 PF02135	PHD-finger"; "Zinc finger, ZZ type"; "Histone acetylation protein"; "TAZ zinc finger	PTHR13808	CBP/P300-RELATED	KOG1778	CREB_binding_protein/P300_and_related_TAZ_Zn-finger_proteins
Glyma.08G306800	216	UniRef100_C6SVD7 Uncharacterized protein n=2 Tax=Glycine max RepID=C6SVD7_SOYBN	4e-155	100	UniRef100_Q06FE1 Glutathione S-transferase (Fragment) n=1 Tax=Pyrus communis RepID=Q06FE1_PYRCO	3e-117	100	AT2G30860.1|Symbols:ATGSTF9, GLUTTR, ATGSTF7, GSTF9|glutathione S-transferase PHI 9|chr2:13139132-13140057 FORWARD LENGTH=215	4e-102	100	GO:0006546 GO:0006569 GO:0006952 GO:0006970 GO:0009407 GO:0009627 GO:0009684 GO:0010043 GO:0031347 GO:0042742 GO:0046686	defense response"; "defense response to bacterium"; "glycine catabolic process"; "indoleacetic acid biosynthetic process"; "regulation of defense response"; "response to cadmium ion"; "response to osmotic stress"; "response to zinc ion"; "systemic acquired resistance"; "toxin catabolic process"; "tryptophan catabolic process	GO:0004364 GO:0004602 GO:0005507 GO:0043295	copper ion binding"; "glutathione binding"; "glutathione peroxidase activity"; "glutathione transferase activity	GO:0005737 GO:0005773 GO:0005829 GO:0005886 GO:0009506 GO:0009507 GO:0009570 GO:0009579 GO:0048046	apoplast"; "chloroplast"; "chloroplast stroma"; "cytoplasm"; "cytosol"; "plasma membrane"; "plasmodesma"; "thylakoid"; "vacuole	PF02798 PF00043	Glutathione S-transferase, N-terminal domain"; "Glutathione S-transferase, C-terminal domain	PTHR11260	GLUTATHIONE S-TRANSFERASE, GST, SUPERFAMILY, GST DOMAIN CONTAINING	KOG0867	Glutathione_S-transferase
Glyma.08G311700	377	UniRef100_K7LA18 Uncharacterized protein n=1 Tax=Glycine max RepID=K7LA18_SOYBN	0	100	UniRef100_B6TA39 Actin protein 2/3 complex subunit 1B n=1 Tax=Zea mays RepID=B6TA39_MAIZE	0	98.4	AT2G31300.1|Symbols:ARPC1B, ARPC1|actin-related protein C1B|chr2:13346313-13349787 REVERSE LENGTH=378	0	98.94	GO:0007015 GO:0030833	actin filament organization"; "regulation of actin filament polymerization	GO:0000166 GO:0003779	actin binding"; "nucleotide binding	GO:0005634 GO:0005737 GO:0005856 GO:0005885	Arp2/3 protein complex"; "cytoplasm"; "cytoskeleton"; "nucleus	PF00400	WD domain, G-beta repeat	PTHR10709	ACTIN-RELATED PROTEIN 2/3 COMPLEX SUBUNIT 1	KOG1523	Actin-related_protein_Arp2/3_complex,_subunit_ARPC1/p41-ARC
Glyma.08G332900	700	UniRef100_D6C500 HSP90-2 n=1 Tax=Glycine max RepID=D6C500_SOYBN	0	100	UniRef100_D6C500 HSP90-2 n=1 Tax=Glycine max RepID=D6C500_SOYBN	0	100	AT5G56000.1|Symbols:Hsp81.4, AtHsp90.4|HEAT SHOCK PROTEIN 81.4|chr5:22677602-22680067 REVERSE LENGTH=699	0	100	GO:0006457	protein folding	GO:0005524 GO:0051082	ATP binding"; "unfolded protein binding	GO:0005618 GO:0005634 GO:0005737 GO:0005774 GO:0005794 GO:0005829 GO:0005886 GO:0009570 GO:0048046	Golgi apparatus"; "apoplast"; "cell wall"; "chloroplast stroma"; "cytoplasm"; "cytosol"; "nucleus"; "plasma membrane"; "vacuolar membrane	PF00183 PF02518	Hsp90 protein"; "Histidine kinase-, DNA gyrase B-, and HSP90-like ATPase	PTHR11528	HEAT SHOCK PROTEIN 90	KOG0019	Molecular_chaperone_(HSP90_family)
Glyma.08G334000	847	UniRef100_I1KYU6 Phosphorylase n=1 Tax=Glycine max RepID=I1KYU6_SOYBN	0	100	UniRef100_I1KYU6 Phosphorylase n=1 Tax=Glycine max RepID=I1KYU6_SOYBN	0	100	AT3G46970.1|Symbols:ATPHS2, PHS2|alpha-glucan phosphorylase 2|chr3:17301625-17306111 REVERSE LENGTH=841	0	99.88	GO:0005975 GO:0009414 GO:0019252 GO:0046686	carbohydrate metabolic process"; "response to cadmium ion"; "response to water deprivation"; "starch biosynthetic process	GO:0004645 GO:0016757 GO:0030170	phosphorylase activity"; "pyridoxal phosphate binding"; "transferase activity, transferring glycosyl groups	GO:0005737 GO:0005829 GO:0009507	chloroplast"; "cytoplasm"; "cytosol	PF00343	Carbohydrate phosphorylase	PTHR11468	GLYCOGEN PHOSPHORYLASE	KOG2099	Glycogen_phosphorylase
Glyma.08G346700	545	UniRef100_I1KZ20 Uncharacterized protein n=1 Tax=Glycine max RepID=I1KZ20_SOYBN	0	100	UniRef100_G5ELZ2 FK506-binding protein n=1 Tax=Nicotiana tabacum RepID=G5ELZ2_TOBAC	0	94.59	AT3G25230.1|Symbols:ROF1, ATFKBP62, FKBP62|rotamase FKBP 1|chr3:9188257-9191137 FORWARD LENGTH=551	0	94.92	GO:0000413 GO:0006457 GO:0006499 GO:0006970 GO:0009408 GO:0009611 GO:0009644 GO:0009845 GO:0018208 GO:0034976 GO:0042542 GO:0046686 GO:0070370	N-terminal protein myristoylation"; "cellular heat acclimation"; "peptidyl-proline modification"; "protein folding"; "protein peptidyl-prolyl isomerization"; "response to cadmium ion"; "response to endoplasmic reticulum stress"; "response to heat"; "response to high light intensity"; "response to hydrogen peroxide"; "response to osmotic stress"; "response to wounding"; "seed germination	GO:0003755 GO:0005515 GO:0005516 GO:0005528 GO:0032266 GO:0080025	FK506 binding"; "calmodulin binding"; "peptidyl-prolyl cis-trans isomerase activity"; "phosphatidylinositol-3,5-bisphosphate binding"; "phosphatidylinositol-3-phosphate binding"; "protein binding	GO:0005634 GO:0005737 GO:0005829 GO:0016020 GO:0071944	cell periphery"; "cytoplasm"; "cytosol"; "membrane"; "nucleus	PF00254 PF00515	FKBP-type peptidyl-prolyl cis-trans isomerase"; "Tetratricopeptide repeat	PTHR10516	PEPTIDYL-PROLYL CIS-TRANS ISOMERASE	KOG0543	FKBP-type_peptidyl-prolyl_cis-trans_isomerase
Glyma.09G011500	277	UniRef100_I1L011 Thymidine kinase n=1 Tax=Glycine max RepID=I1L011_SOYBN	0	100	UniRef100_I1L011 Thymidine kinase n=1 Tax=Glycine max RepID=I1L011_SOYBN	0	100	AT5G23070.1|Symbols:|Thymidine kinase|chr5:7741979-7742827 FORWARD LENGTH=282	2e-104	94.68	GO:0009061 GO:0009165 GO:0019690	anaerobic respiration"; "nucleotide biosynthetic process"; "pyrimidine deoxyribonucleoside interconversion	GO:0004797	thymidine kinase activity	GO:0009507	chloroplast	PF00265	Thymidine kinase	PTHR11441	THYMIDINE KINASE	KOG3125	Thymidine_kinase
Glyma.09G022600	534	UniRef100_I1L0D6 Uncharacterized protein n=1 Tax=Glycine max RepID=I1L0D6_SOYBN	0	100	UniRef100_G7IMM5 Reticuline oxidase-like protein n=1 Tax=Medicago truncatula RepID=G7IMM5_MEDTR	0	97.79	AT4G20840.1|Symbols:|FAD-binding Berberine family protein|chr4:11157916-11159535 FORWARD LENGTH=539	0	93.69	GO:0055114	oxidation-reduction process	GO:0003824 GO:0008762 GO:0009055 GO:0016491 GO:0016614 GO:0050660	UDP-N-acetylmuramate dehydrogenase activity"; "catalytic activity"; "electron carrier activity"; "flavin adenine dinucleotide binding"; "oxidoreductase activity"; "oxidoreductase activity, acting on CH-OH group of donors	GO:0005886 GO:0009507 GO:0048046	apoplast"; "chloroplast"; "plasma membrane	PF01565 PF08031	FAD binding domain "; "Berberine and berberine like	PTHR11748	D-LACTATE DEHYDROGENASE	NA	NA
Glyma.09G027000	549	UniRef100_I1L0H7 Uncharacterized protein n=1 Tax=Glycine max RepID=I1L0H7_SOYBN	0	100	UniRef100_G7IMM5 Reticuline oxidase-like protein n=1 Tax=Medicago truncatula RepID=G7IMM5_MEDTR	0	100	AT4G20840.1|Symbols:|FAD-binding Berberine family protein|chr4:11157916-11159535 FORWARD LENGTH=539	0	95.18	GO:0055114	oxidation-reduction process	GO:0003824 GO:0008762 GO:0009055 GO:0016491 GO:0016614 GO:0050660	UDP-N-acetylmuramate dehydrogenase activity"; "catalytic activity"; "electron carrier activity"; "flavin adenine dinucleotide binding"; "oxidoreductase activity"; "oxidoreductase activity, acting on CH-OH group of donors	GO:0005886 GO:0009507 GO:0048046	apoplast"; "chloroplast"; "plasma membrane	PF01565 PF08031	FAD binding domain "; "Berberine and berberine like	PTHR11748	D-LACTATE DEHYDROGENASE	NA	NA
Glyma.09G027200	534	UniRef100_I1L0H9 Uncharacterized protein n=1 Tax=Glycine max RepID=I1L0H9_SOYBN	0	100	UniRef100_G7IMM5 Reticuline oxidase-like protein n=1 Tax=Medicago truncatula RepID=G7IMM5_MEDTR	0	97.6	AT4G20840.1|Symbols:|FAD-binding Berberine family protein|chr4:11157916-11159535 FORWARD LENGTH=539	0	93.32	GO:0055114	oxidation-reduction process	GO:0003824 GO:0008762 GO:0009055 GO:0016491 GO:0016614 GO:0050660	UDP-N-acetylmuramate dehydrogenase activity"; "catalytic activity"; "electron carrier activity"; "flavin adenine dinucleotide binding"; "oxidoreductase activity"; "oxidoreductase activity, acting on CH-OH group of donors	GO:0005886 GO:0009507 GO:0048046	apoplast"; "chloroplast"; "plasma membrane	PF01565 PF08031	FAD binding domain "; "Berberine and berberine like	PTHR11748	D-LACTATE DEHYDROGENASE	NA	NA
Glyma.09G278900	1773	UniRef100_I1L748 DNA-directed RNA polymerase n=1 Tax=Glycine max RepID=I1L748_SOYBN	0	100	UniRef100_I1L748 DNA-directed RNA polymerase n=1 Tax=Glycine max RepID=I1L748_SOYBN	0	100	AT4G35800.1|Symbols:NRPB1, RPB1, RNA_POL_II_LSRNA_POL_II_LS, RNA_POL_II_LS|RNA polymerase II large subunit|chr4:16961115-16967892 REVERSE LENGTH=1839	0	93.69	GO:0000394 GO:0006306 GO:0006351 GO:0006366 GO:0010228 GO:0016926 GO:0031047 GO:0050665	DNA methylation"; "RNA splicing, via endonucleolytic cleavage and ligation"; "gene silencing by RNA"; "hydrogen peroxide biosynthetic process"; "protein desumoylation"; "transcription, DNA-dependent"; "transcription from RNA polymerase II promoter"; "vegetative to reproductive phase transition of meristem	GO:0003677 GO:0003899 GO:0005515	DNA-directed RNA polymerase activity"; "DNA binding"; "protein binding	GO:0005634 GO:0005665 GO:0005773 GO:0009506 GO:0009507	DNA-directed RNA polymerase II, core complex"; "chloroplast"; "nucleus"; "plasmodesma"; "vacuole	PF04998 PF04997 PF04990 PF00623 PF04992 PF05000 PF04983 PF05001	RNA polymerase Rpb1, domain 5"; "RNA polymerase Rpb1, domain 1"; "RNA polymerase Rpb1, domain 7"; "RNA polymerase Rpb1, domain 2"; "RNA polymerase Rpb1, domain 6"; "RNA polymerase Rpb1, domain 4"; "RNA polymerase Rpb1, domain 3"; "RNA polymerase Rpb1 C-terminal repeat	PTHR19376	DNA-DIRECTED RNA POLYMERASE	KOG0260	RNA_polymerase_II,_large_subunit
Glyma.10G060000	825	UniRef100_I1L919 Uncharacterized protein n=1 Tax=Glycine max RepID=I1L919_SOYBN	0	100	UniRef100_U5G6X7 Phosphatidylinositol-4-phosphate 5-kinase family protein n=2 Tax=Populus trichocarpa RepID=U5G6X7_POPTR	0	98.91	AT3G09920.3|Symbols:PIP5K9|phosphatidyl inositol monophosphate 5 kinase|chr3:3040426-3043676 REVERSE LENGTH=815	0	99.26	GO:0005975 GO:0006520 GO:0046488	carbohydrate metabolic process"; "cellular amino acid metabolic process"; "phosphatidylinositol metabolic process	GO:0005515 GO:0005524 GO:0016307 GO:0016308	1-phosphatidylinositol-4-phosphate 5-kinase activity"; "ATP binding"; "phosphatidylinositol phosphate kinase activity"; "protein binding	GO:0005634 GO:0005829 GO:0016020	cytosol"; "membrane"; "nucleus	PF01504 PF02493	Phosphatidylinositol-4-phosphate 5-Kinase"; "MORN repeat	PTHR23086	PHOSPHATIDYLINOSITOL-4-PHOSPHATE 5-KINASE	KOG0229	Phosphatidylinositol-4-phosphate_5-kinase
Glyma.10G216300	377	UniRef100_I1LD74 Uncharacterized protein n=1 Tax=Glycine max RepID=I1LD74_SOYBN	0	100	UniRef100_B6TA39 Actin protein 2/3 complex subunit 1B n=1 Tax=Zea mays RepID=B6TA39_MAIZE	0	98.4	AT2G31300.1|Symbols:ARPC1B, ARPC1|actin-related protein C1B|chr2:13346313-13349787 REVERSE LENGTH=378	0	98.94	GO:0007015 GO:0030833	actin filament organization"; "regulation of actin filament polymerization	GO:0000166 GO:0003779	actin binding"; "nucleotide binding	GO:0005634 GO:0005737 GO:0005856 GO:0005885	Arp2/3 protein complex"; "cytoplasm"; "cytoskeleton"; "nucleus	PF00400	WD domain, G-beta repeat	PTHR10709	ACTIN-RELATED PROTEIN 2/3 COMPLEX SUBUNIT 1	KOG1523	Actin-related_protein_Arp2/3_complex,_subunit_ARPC1/p41-ARC
Glyma.11G030500	586	UniRef100_I1LGM2 Uncharacterized protein n=1 Tax=Glycine max RepID=I1LGM2_SOYBN	0	100	UniRef100_G7KG90 Stress-induced-phosphoprotein n=2 Tax=Medicago truncatula RepID=G7KG90_MEDTR	0	100.69	AT4G12400.2|Symbols:Hop3|stress-inducible protein, putative|chr4:7338866-7341239 REVERSE LENGTH=558	0	104.84	GO:0006457 GO:0009408 GO:0009644 GO:0010286 GO:0034976 GO:0042542	heat acclimation"; "protein folding"; "response to endoplasmic reticulum stress"; "response to heat"; "response to high light intensity"; "response to hydrogen peroxide	NA	NA	NA	NA	PF00515	Tetratricopeptide repeat	PTHR22904	TPR REPEAT CONTAINING PROTEIN	KOG0548	Molecular_co-chaperone_STI1
Glyma.11G081200	1828	UniRef100_K7LNL8 DNA-directed RNA polymerase n=2 Tax=Glycine max RepID=K7LNL8_SOYBN	0	100	UniRef100_K7LNL8 DNA-directed RNA polymerase n=2 Tax=Glycine max RepID=K7LNL8_SOYBN	0	100	AT5G60040.1|Symbols:NRPC1|nuclear RNA polymerase C1|chr5:24173590-24183269 FORWARD LENGTH=1376	4e-178	66.5	GO:0000278 GO:0006302 GO:0006310 GO:0006312 GO:0006351 GO:0006354 GO:0006396 GO:0007062 GO:0007126 GO:0007129 GO:0007131 GO:0009560 GO:0010332 GO:0010564 GO:0016567 GO:0032204 GO:0042138 GO:0043247 GO:0045132	DNA-dependent transcription, elongation"; "DNA recombination"; "RNA processing"; "double-strand break repair"; "embryo sac egg cell differentiation"; "meiosis"; "meiotic DNA double-strand break formation"; "meiotic chromosome segregation"; "mitotic cell cycle"; "mitotic recombination"; "protein ubiquitination"; "reciprocal meiotic recombination"; "regulation of cell cycle process"; "regulation of…	GO:0003677 GO:0003899 GO:0008270 GO:0032549	DNA-directed RNA polymerase activity"; "DNA binding"; "ribonucleoside binding"; "zinc ion binding	GO:0005634	nucleus	PF04983 PF05001 PF00623 PF04992 PF04998 PF05000 PF04997 PF04990	RNA polymerase Rpb1, domain 3"; "RNA polymerase Rpb1 C-terminal repeat "; "RNA polymerase Rpb1, domain 2"; "RNA polymerase Rpb1, domain 6"; "RNA polymerase Rpb1, domain 5"; "RNA polymerase Rpb1, domain 4"; "RNA polymerase Rpb1, domain 1"; "RNA polymerase Rpb1, domain 7	PTHR19376	DNA-DIRECTED RNA POLYMERASE	KOG0260	RNA_polymerase_II,_large_subunit
Glyma.11G085100	601	UniRef100_I1LIA2 Uncharacterized protein n=2 Tax=Glycine max RepID=I1LIA2_SOYBN	0	99.83	UniRef100_G7K028 Phosphatidylinositide phosphatase SAC1 n=1 Tax=Medicago truncatula RepID=G7K028_MEDTR	0	100.84	AT3G51460.1|Symbols:RHD4|Phosphoinositide phosphatase family protein|chr3:19093007-19097142 FORWARD LENGTH=597	0	100.5	GO:0009611 GO:0032957 GO:0042732 GO:0046855 GO:0048768	D-xylose metabolic process"; "inositol phosphate dephosphorylation"; "inositol trisphosphate metabolic process"; "response to wounding"; "root hair cell tip growth	GO:0004439 GO:0042578 GO:0043812	phosphatidylinositol-4,5-bisphosphate 5-phosphatase activity"; "phosphatidylinositol-4-phosphate phosphatase activity"; "phosphoric ester hydrolase activity	GO:0005739 GO:0005783 GO:0005886 GO:0009506 GO:0031520 GO:0090404	endoplasmic reticulum"; "mitochondrion"; "plasma membrane"; "plasma membrane of cell tip"; "plasmodesma"; "pollen tube tip	PF02383	SacI homology domain	PTHR11200	INOSITOL 5-PHOSPHATASE	KOG1889	Putative_phosphoinositide_phosphatase
Glyma.11G110000	351	UniRef100_I1LJ50 Uncharacterized protein n=1 Tax=Glycine max RepID=I1LJ50_SOYBN	0	100	UniRef100_B9HRF3 GIANT CHLOROPLAST 1 family protein n=1 Tax=Populus trichocarpa RepID=B9HRF3_POPTR	0	98.29	AT2G21280.1|Symbols:GC1, ATSULA, SULA|NAD(P)-binding Rossmann-fold superfamily protein|chr2:9110502-9112679 REVERSE LENGTH=347	0	100	GO:0006098 GO:0010020 GO:0010027 GO:0016117 GO:0019288 GO:0044237	carotenoid biosynthetic process"; "cellular metabolic process"; "chloroplast fission"; "isopentenyl diphosphate biosynthetic process, mevalonate-independent pathway"; "pentose-phosphate shunt"; "thylakoid membrane organization	GO:0000166 GO:0003824 GO:0050662	catalytic activity"; "coenzyme binding"; "nucleotide binding	GO:0009507 GO:0009536 GO:0009941	chloroplast"; "chloroplast envelope"; "plastid	PF01370 PF08338	NAD dependent epimerase/dehydratase family"; "Domain of unknown function (DUF1731)	PTHR11092	SUGAR NUCLEOTIDE EPIMERASE RELATED	KOG3019	Predicted_nucleoside-diphosphate_sugar_epimerase
Glyma.11G249600	94	UniRef100_I1LN93 Uncharacterized protein n=1 Tax=Glycine max RepID=I1LN93_SOYBN	7e-61	100	UniRef100_B6SJA3 Signal peptidase complex subunit 1 n=1 Tax=Zea mays RepID=B6SJA3_MAIZE	9e-37	95.83	AT4G40042.1|Symbols:|Microsomal signal peptidase 12 kDa subunit (SPC12)|chr4:18559289-18559570 FORWARD LENGTH=93	1e-39	84.95	GO:0006465	signal peptide processing	GO:0008233	peptidase activity	GO:0005787 GO:0016021	integral to membrane"; "signal peptidase complex	PF06645	Microsomal signal peptidase 12 kDa subunit (SPC12)	PTHR13202	MICROSOMAL SIGNAL PEPTIDASE 12 KDA SUBUNIT	KOG4112	Signal_peptidase_subunit
Glyma.12G036900	350	UniRef100_I1LPX1 Uncharacterized protein n=1 Tax=Glycine max RepID=I1LPX1_SOYBN	0	100	UniRef100_B9HRF3 GIANT CHLOROPLAST 1 family protein n=1 Tax=Populus trichocarpa RepID=B9HRF3_POPTR	0	98	AT2G21280.1|Symbols:GC1, ATSULA, SULA|NAD(P)-binding Rossmann-fold superfamily protein|chr2:9110502-9112679 REVERSE LENGTH=347	0	99.71	GO:0006098 GO:0010020 GO:0010027 GO:0016117 GO:0019288 GO:0044237	carotenoid biosynthetic process"; "cellular metabolic process"; "chloroplast fission"; "isopentenyl diphosphate biosynthetic process, mevalonate-independent pathway"; "pentose-phosphate shunt"; "thylakoid membrane organization	GO:0000166 GO:0003824 GO:0050662	catalytic activity"; "coenzyme binding"; "nucleotide binding	GO:0009507 GO:0009536 GO:0009941	chloroplast"; "chloroplast envelope"; "plastid	PF08338 PF01370	Domain of unknown function (DUF1731)"; "NAD dependent epimerase/dehydratase family	PTHR11092	SUGAR NUCLEOTIDE EPIMERASE RELATED	KOG3019	Predicted_nucleoside-diphosphate_sugar_epimerase
Glyma.13G000800	402	UniRef100_C6T7F2 Uncharacterized protein n=1 Tax=Glycine max RepID=C6T7F2_SOYBN	0	100	UniRef100_G7JLX9 Queuine tRNA-ribosyltransferase n=1 Tax=Medicago truncatula RepID=G7JLX9_MEDTR	0	101.03	NA	NA	NA	NA	NA	NA	NA	NA	NA	PF01702	Queuine tRNA-ribosyltransferase	PTHR11962	QUEUINE TRNA-RIBOSYLTRANSFERASE	KOG3909	Queuine-tRNA_ribosyltransferase
Glyma.13G057800	979	UniRef100_I1LWR4 Phosphorylase n=1 Tax=Glycine max RepID=I1LWR4_SOYBN	0	100	UniRef100_I1LWR4 Phosphorylase n=1 Tax=Glycine max RepID=I1LWR4_SOYBN	0	100	AT3G29320.1|Symbols:|Glycosyl transferase, family 35|chr3:11252871-11257587 FORWARD LENGTH=962	0	101.14	GO:0005975 GO:0009266 GO:0009409 GO:0009414 GO:0019252 GO:0042742	carbohydrate metabolic process"; "defense response to bacterium"; "response to cold"; "response to temperature stimulus"; "response to water deprivation"; "starch biosynthetic process	GO:0004645 GO:0016757 GO:0030170	phosphorylase activity"; "pyridoxal phosphate binding"; "transferase activity, transferring glycosyl groups	GO:0009507 GO:0009536 GO:0009570	chloroplast"; "chloroplast stroma"; "plastid	PF00343	Carbohydrate phosphorylase	PTHR11468	GLYCOGEN PHOSPHORYLASE	KOG2099	Glycogen_phosphorylase
Glyma.13G062700	777	UniRef100_K7LXH7 Uncharacterized protein n=1 Tax=Glycine max RepID=K7LXH7_SOYBN	0	100	UniRef100_B9VJS6 Starch synthase IIa-1 n=1 Tax=Glycine max RepID=B9VJS6_SOYBN	0	100	AT3G01180.1|Symbols:AtSS2, SS2|starch synthase 2|chr3:62456-65678 REVERSE LENGTH=792	0	88.76	GO:0001666 GO:0010021 GO:0010264 GO:0019375	amylopectin biosynthetic process"; "galactolipid biosynthetic process"; "myo-inositol hexakisphosphate biosynthetic process"; "response to hypoxia	GO:0009011 GO:0016757	starch synthase activity"; "transferase activity, transferring glycosyl groups	GO:0009507	chloroplast	PF00534 PF08323	Glycosyl transferases group 1"; "Starch synthase catalytic domain	PTHR12526	GLYCOSYLTRANSFERASE	NA	NA
Glyma.13G076600	806	UniRef100_K7LX74 Uncharacterized protein n=1 Tax=Glycine max RepID=K7LX74_SOYBN	0	100	UniRef100_Q0GPD1 BZIP transcription factor bZIP114 (Fragment) n=1 Tax=Glycine max RepID=Q0GPD1_SOYBN	0	100	AT2G27090.1|Symbols:|Protein of unknown function (DUF630 and DUF632)|chr2:11567691-11570345 REVERSE LENGTH=743	0	103.63	GO:0006486 GO:0006499 GO:0006635 GO:0016558	N-terminal protein myristoylation"; "fatty acid beta-oxidation"; "protein glycosylation"; "protein import into peroxisome matrix	NA	NA	GO:0005634 GO:0005886 GO:0009506	nucleus"; "plasma membrane"; "plasmodesma	PF04782 PF04783	Protein of unknown function (DUF632)"; "Protein of unknown function (DUF630)	PTHR21450	UNCHARACTERIZED	NA	NA

## Sheet: Sheet3
Additional file 9: Functional annotation of 205 interacting patterns as identified for 7 selected genes
Gmax 2.0 Primary Protein ID (1)	Protein Length (AA)	Top Uniref100 BLASTP Hit (2)	E-value (E<10-6)	% Coverage	Top Descriptive Uniref100 BLASTP Hit (3)	E-value (E<10-6)	% Coverage	Top Arabidopsis (TAIR10) BLASTP Hit (4)	E-value (E<10-6)	Coverage	Gene Ontology Biological Process IDs (5)	Gene Ontology Biological Process Descriptions	Gene Ontology Molecular Function IDs (6)	Gene Ontology Molecular Function Descriptions	Gene Ontology Cellular Component IDs (7)	Gene Ontology Cellular Component Descriptions	PFAM IDs (8)	PFAM_Descriptions	Panther IDs (9)	Panther_Descriptions	KOG IDs (10)	KOG_Desctiptions
Glyma.01G031800	789	UniRef100_I1J5A7 Potassium transporter n=2 Tax=Glycine max RepID=I1J5A7_SOYBN	0	100	UniRef100_I1J5A7 Potassium transporter n=2 Tax=Glycine max RepID=I1J5A7_SOYBN	0	100	AT1G70300.1|Symbols:KUP6|K+ uptake permease 6|chr1:26477993-26481233 REVERSE LENGTH=782	0	99.74	GO:0006813 GO:0071805	potassium ion transmembrane transport"; "potassium ion transport	GO:0015079	potassium ion transmembrane transporter activity	GO:0005886 GO:0016020	membrane"; "plasma membrane	PF02705	K+ potassium transporter	NA	NA	NA	NA
Glyma.01G113000	524	UniRef100_I1J786 Uncharacterized protein n=1 Tax=Glycine max RepID=I1J786_SOYBN	0	100	UniRef100_Q07A02 Sulfoquinovosyldiacylglycerol synthase type 2 n=1 Tax=Vigna unguiculata RepID=Q07A02_VIGUN	0	100	AT5G01220.1|Symbols:SQD2|sulfoquinovosyldiacylglycerol 2|chr5:86907-89885 REVERSE LENGTH=510	0	88.24	GO:0006636 GO:0009058 GO:0009247 GO:0015995 GO:0016036 GO:0016117 GO:0019288 GO:0019375 GO:0019761 GO:0046506	biosynthetic process"; "carotenoid biosynthetic process"; "cellular response to phosphate starvation"; "chlorophyll biosynthetic process"; "galactolipid biosynthetic process"; "glucosinolate biosynthetic process"; "glycolipid biosynthetic process"; "isopentenyl diphosphate biosynthetic process, mevalonate-independent pathway"; "sulfolipid biosynthetic process"; "unsaturated fatty acid biosyntheti…	GO:0008194 GO:0016757 GO:0046510	UDP-glycosyltransferase activity"; "UDP-sulfoquinovose:DAG sulfoquinovosyltransferase activity"; "transferase activity, transferring glycosyl groups	GO:0005886 GO:0009507 GO:0009536 GO:0009941	chloroplast"; "chloroplast envelope"; "plasma membrane"; "plastid	PF00534	Glycosyl transferases group 1	PTHR12526	GLYCOSYLTRANSFERASE	KOG1111	N-acetylglucosaminyltransferase_complex,_subunit_PIG-A/SPT14,_required_for_phosphatidylinositol_biosynthesis/Sulfolipid_synthase
Glyma.01G159400	598	UniRef100_I1J8D3 Uncharacterized protein n=1 Tax=Glycine max RepID=I1J8D3_SOYBN	0	100.34	UniRef100_G7K029 Phosphatidylinositide phosphatase SAC1 n=1 Tax=Medicago truncatula RepID=G7K029_MEDTR	0	100.17	AT3G51460.1|Symbols:RHD4|Phosphoinositide phosphatase family protein|chr3:19093007-19097142 FORWARD LENGTH=597	0	99.83	GO:0009611 GO:0032957 GO:0042732 GO:0046855 GO:0048768	D-xylose metabolic process"; "inositol phosphate dephosphorylation"; "inositol trisphosphate metabolic process"; "response to wounding"; "root hair cell tip growth	GO:0004439 GO:0042578 GO:0043812	phosphatidylinositol-4,5-bisphosphate 5-phosphatase activity"; "phosphatidylinositol-4-phosphate phosphatase activity"; "phosphoric ester hydrolase activity	GO:0005739 GO:0005783 GO:0005886 GO:0009506 GO:0031520 GO:0090404	endoplasmic reticulum"; "mitochondrion"; "plasma membrane"; "plasma membrane of cell tip"; "plasmodesma"; "pollen tube tip	PF02383	SacI homology domain	PTHR11200	INOSITOL 5-PHOSPHATASE	KOG1889	Putative_phosphoinositide_phosphatase
Glyma.01G162200	1828	UniRef100_K7K465 DNA-directed RNA polymerase n=1 Tax=Glycine max RepID=K7K465_SOYBN	0	100	UniRef100_K7K465 DNA-directed RNA polymerase n=1 Tax=Glycine max RepID=K7K465_SOYBN	0	100	AT5G60040.1|Symbols:NRPC1|nuclear RNA polymerase C1|chr5:24173590-24183269 FORWARD LENGTH=1376	2e-178	65.19	GO:0000278 GO:0006302 GO:0006310 GO:0006312 GO:0006351 GO:0006354 GO:0006396 GO:0007062 GO:0007126 GO:0007129 GO:0007131 GO:0009560 GO:0010332 GO:0010564 GO:0016567 GO:0032204 GO:0042138 GO:0043247 GO:0045132	DNA-dependent transcription, elongation"; "DNA recombination"; "RNA processing"; "double-strand break repair"; "embryo sac egg cell differentiation"; "meiosis"; "meiotic DNA double-strand break formation"; "meiotic chromosome segregation"; "mitotic cell cycle"; "mitotic recombination"; "protein ubiquitination"; "reciprocal meiotic recombination"; "regulation of cell cycle process"; "regulation of…	GO:0003677 GO:0003899 GO:0008270 GO:0032549	DNA-directed RNA polymerase activity"; "DNA binding"; "ribonucleoside binding"; "zinc ion binding	GO:0005634	nucleus	PF04992 PF04998 PF04983 PF04990 PF05001 PF05000 PF04997 PF00623	RNA polymerase Rpb1, domain 6"; "RNA polymerase Rpb1, domain 5"; "RNA polymerase Rpb1, domain 3"; "RNA polymerase Rpb1, domain 7"; "RNA polymerase Rpb1 C-terminal repeat "; "RNA polymerase Rpb1, domain 4"; "RNA polymerase Rpb1, domain 1"; "RNA polymerase Rpb1, domain 2	PTHR19376	DNA-DIRECTED RNA POLYMERASE	KOG0260	RNA_polymerase_II,_large_subunit
Glyma.01G199700	200	UniRef100_C6T0B7 Uncharacterized protein n=1 Tax=Glycine max RepID=C6T0B7_SOYBN	2e-145	100	UniRef100_Q39732 Glycine cleavage system H protein, mitochondrial n=1 Tax=Flaveria anomala RepID=GCSH_FLAAN	8e-98	101.85	AT2G35370.1|Symbols:GDCH|glycine decarboxylase complex H|chr2:14891239-14892050 FORWARD LENGTH=165	2e-92	100	GO:0006098 GO:0006364 GO:0006546 GO:0009409 GO:0009657 GO:0009697 GO:0009744 GO:0009749 GO:0009814 GO:0009853 GO:0010207 GO:0015979 GO:0019344 GO:0019464 GO:0019684 GO:0042742 GO:0043085	cysteine biosynthetic process"; "defense response, incompatible interaction"; "defense response to bacterium"; "glycine catabolic process"; "glycine decarboxylation via glycine cleavage system"; "pentose-phosphate shunt"; "photorespiration"; "photosynthesis"; "photosynthesis, light reaction"; "photosystem II assembly"; "plastid organization"; "positive regulation of catalytic activity"; "rRNA pro…	GO:0004375	glycine dehydrogenase (decarboxylating) activity	GO:0005634 GO:0005739 GO:0005960 GO:0009507 GO:0009579	chloroplast"; "glycine cleavage complex"; "mitochondrion"; "nucleus"; "thylakoid	PF01597	Glycine cleavage H-protein	PTHR11715	GLYCINE CLEAVAGE SYSTEM H PROTEIN	KOG3373	Glycine_cleavage_system_H_protein_(lipoate-binding)
Glyma.01G211200	594	UniRef100_I1J9X8 Uncharacterized protein n=1 Tax=Glycine max RepID=I1J9X8_SOYBN	0	100	UniRef100_G7KG90 Stress-induced-phosphoprotein n=2 Tax=Medicago truncatula RepID=G7KG90_MEDTR	0	102.07	AT4G12400.2|Symbols:Hop3|stress-inducible protein, putative|chr4:7338866-7341239 REVERSE LENGTH=558	0	106.27	GO:0006457 GO:0009408 GO:0009644 GO:0010286 GO:0034976 GO:0042542	heat acclimation"; "protein folding"; "response to endoplasmic reticulum stress"; "response to heat"; "response to high light intensity"; "response to hydrogen peroxide	NA	NA	NA	NA	PF00515	Tetratricopeptide repeat	PTHR22904	TPR REPEAT CONTAINING PROTEIN	KOG0548	Molecular_co-chaperone_STI1
Glyma.01G219100	978	UniRef100_I1JA65 Uncharacterized protein n=1 Tax=Glycine max RepID=I1JA65_SOYBN	0	100	UniRef100_G7LFM9 Heavy metal P-type ATPase n=1 Tax=Medicago truncatula RepID=G7LFM9_MEDTR	0	85.53	AT1G63440.1|Symbols:HMA5|heavy metal atpase 5|chr1:23527655-23531109 FORWARD LENGTH=995	0	94.77	GO:0006754 GO:0006812 GO:0008152 GO:0010043 GO:0010273 GO:0030001 GO:0046034 GO:0046688	ATP biosynthetic process"; "ATP metabolic process"; "cation transport"; "detoxification of copper ion"; "metabolic process"; "metal ion transport"; "response to copper ion"; "response to zinc ion	GO:0000166 GO:0003824 GO:0005524 GO:0015662 GO:0043682 GO:0046872	ATP binding"; "ATPase activity, coupled to transmembrane movement of ions, phosphorylative mechanism"; "catalytic activity"; "copper-transporting ATPase activity"; "metal ion binding"; "nucleotide binding	GO:0005886 GO:0016020 GO:0016021	integral to membrane"; "membrane"; "plasma membrane	PF00122 PF00403 PF00702	E1-E2 ATPase"; "Heavy-metal-associated domain"; "haloacid dehalogenase-like hydrolase	PTHR24093	FAMILY NOT NAMED	KOG0207	Cation_transport_ATPase
Glyma.01G232500	1144	UniRef100_K7K5F4 Uncharacterized protein n=1 Tax=Glycine max RepID=K7K5F4_SOYBN	0	100	UniRef100_B9N113 Cellulase synthase 3 family protein n=2 Tax=Populus RepID=B9N113_POPTR	0	100	AT3G03050.1|Symbols:CSLD3, KJK, ATCSLD3|cellulose synthase-like D3|chr3:687873-691629 FORWARD LENGTH=1145	0	99.39	GO:0000271 GO:0009409 GO:0009832 GO:0010583 GO:0030244	cellulose biosynthetic process"; "plant-type cell wall biogenesis"; "polysaccharide biosynthetic process"; "response to cold"; "response to cyclopentenone	GO:0016757 GO:0016759 GO:0051753	cellulose synthase activity"; "mannan synthase activity"; "transferase activity, transferring glycosyl groups	GO:0005768 GO:0005783 GO:0005794 GO:0005802 GO:0005886 GO:0016020	Golgi apparatus"; "endoplasmic reticulum"; "endosome"; "membrane"; "plasma membrane"; "trans-Golgi network	PF03552	Cellulose synthase	PTHR10587	GLYCOSYL TRANSFERASE-RELATED	NA	NA
Glyma.02G005700	601	UniRef100_D0FZ20 Cryptochrome2 n=1 Tax=Glycine max RepID=D0FZ20_SOYBN	0	100	UniRef100_D0FZ20 Cryptochrome2 n=1 Tax=Glycine max RepID=D0FZ20_SOYBN	0	100	AT1G04400.1|Symbols:CRY2, FHA, AT-PHH1, PHH1, ATCRY2|cryptochrome 2|chr1:1185719-1187901 REVERSE LENGTH=612	0	94.61	GO:0006281 GO:0006325 GO:0006338 GO:0009414 GO:0009416 GO:0009637 GO:0009638 GO:0009909 GO:0009911 GO:0010075 GO:0010118 GO:0010617 GO:0042744	DNA repair"; "chromatin organization"; "chromatin remodeling"; "circadian regulation of calcium ion oscillation"; "hydrogen peroxide catabolic process"; "phototropism"; "positive regulation of flower development"; "regulation of flower development"; "regulation of meristem growth"; "response to blue light"; "response to light stimulus"; "response to water deprivation"; "stomatal movement	GO:0005515 GO:0009882 GO:0042802 GO:0042803	blue light photoreceptor activity"; "identical protein binding"; "protein binding"; "protein homodimerization activity	GO:0005634 GO:0005773	nucleus"; "vacuole	PF00875 PF03441	DNA photolyase"; "FAD binding domain of DNA photolyase	PTHR11455	CRYPTOCHROME	KOG0133	Deoxyribodipyrimidine_photolyase/cryptochrome
Glyma.02G033600	747	UniRef100_I1JC15 Potassium transporter n=1 Tax=Glycine max RepID=I1JC15_SOYBN	0	100	UniRef100_I1JC15 Potassium transporter n=1 Tax=Glycine max RepID=I1JC15_SOYBN	0	100	AT1G70300.1|Symbols:KUP6|K+ uptake permease 6|chr1:26477993-26481233 REVERSE LENGTH=782	0	95.4	GO:0006813 GO:0071805	potassium ion transmembrane transport"; "potassium ion transport	GO:0015079	potassium ion transmembrane transporter activity	GO:0005886 GO:0016020	membrane"; "plasma membrane	PF02705	K+ potassium transporter	NA	NA	NA	NA
Glyma.02G078700	640	UniRef100_I1JDB6 Uncharacterized protein n=1 Tax=Glycine max RepID=I1JDB6_SOYBN	0	100	UniRef100_G7KIC8 Type I inositol-1,4,5-trisphosphate 5-phosphatase n=1 Tax=Medicago truncatula RepID=G7KIC8_MEDTR	0	93.72	AT1G71710.2|Symbols:|DNAse I-like superfamily protein|chr1:26973796-26976747 REVERSE LENGTH=655	0	92.52	GO:0032957 GO:0046854 GO:0046855	inositol phosphate dephosphorylation"; "inositol trisphosphate metabolic process"; "phosphatidylinositol phosphorylation	GO:0004445	inositol-polyphosphate 5-phosphatase activity	GO:0005737	cytoplasm	PF03372	Endonuclease/Exonuclease/phosphatase family	PTHR11200	INOSITOL 5-PHOSPHATASE	KOG0565	Inositol_polyphosphate_5-phosphatase_and_related_proteins
Glyma.02G118500	412	UniRef100_I1JEF6 Uncharacterized protein n=1 Tax=Glycine max RepID=I1JEF6_SOYBN	0	100	UniRef100_V5KZR9 Ninja-family protein AFP1-like protein n=1 Tax=Solanum nigrum RepID=V5KZR9_SOLNI	4e-87	71.14	AT1G13740.1|Symbols:AFP2|ABI five binding protein 2|chr1:4713969-4715158 FORWARD LENGTH=348	8e-76	109.48	GO:0009414 GO:0009737 GO:0009738 GO:0045893	abscisic acid mediated signaling pathway"; "positive regulation of transcription, DNA-dependent"; "response to abscisic acid stimulus"; "response to water deprivation	GO:0005515	protein binding	GO:0005634	nucleus	PF07897	Protein of unknown function (DUF1675)	NA	NA	NA	NA
Glyma.02G154400	219	UniRef100_I1JFH5 Uncharacterized protein n=1 Tax=Glycine max RepID=I1JFH5_SOYBN	5e-160	100	UniRef100_Q948X4 Glutathione S-transferase n=1 Tax=Medicago sativa RepID=Q948X4_MEDSA	6e-116	99.53	AT1G02920.1|Symbols:ATGSTF7, GST11, ATGSTF8, GSTF7, ATGST11|glutathione S-transferase 7|chr1:658886-659705 REVERSE LENGTH=209	3e-89	100	GO:0009407 GO:0009651 GO:0009817 GO:0042742 GO:0046686	defense response to bacterium"; "defense response to fungus, incompatible interaction"; "response to cadmium ion"; "response to salt stress"; "toxin catabolic process	GO:0004364 GO:0005507 GO:0043295 GO:0050897	cobalt ion binding"; "copper ion binding"; "glutathione binding"; "glutathione transferase activity	GO:0005634 GO:0005737 GO:0005773	cytoplasm"; "nucleus"; "vacuole	PF00043 PF02798	Glutathione S-transferase, C-terminal domain"; "Glutathione S-transferase, N-terminal domain	PTHR11260	GLUTATHIONE S-TRANSFERASE, GST, SUPERFAMILY, GST DOMAIN CONTAINING	KOG0867	Glutathione_S-transferase
Glyma.02G228500	760	UniRef100_K7KA75 Potassium transporter n=2 Tax=Glycine max RepID=K7KA75_SOYBN	0	100	UniRef100_K7KA75 Potassium transporter n=2 Tax=Glycine max RepID=K7KA75_SOYBN	0	100	AT2G30070.1|Symbols:ATKT1, ATKT1P, ATKUP1, KUP1, KT1|potassium transporter 1|chr2:12835097-12838466 FORWARD LENGTH=712	0	106.6	GO:0006813 GO:0071805	potassium ion transmembrane transport"; "potassium ion transport	GO:0015079	potassium ion transmembrane transporter activity	GO:0005886 GO:0016020	membrane"; "plasma membrane	PF02705	K+ potassium transporter	NA	NA	NA	NA
Glyma.02G304500	516	UniRef100_I1JJP2 Glucose-1-phosphate adenylyltransferase n=1 Tax=Glycine max RepID=I1JJP2_SOYBN	0	100	UniRef100_I1JJP2 Glucose-1-phosphate adenylyltransferase n=1 Tax=Glycine max RepID=I1JJP2_SOYBN	0	100	AT5G48300.1|Symbols:ADG1, APS1|ADP glucose pyrophosphorylase 1|chr5:19570326-19572557 FORWARD LENGTH=520	0	99.04	GO:0000023 GO:0006098 GO:0009058 GO:0009637 GO:0009644 GO:0009744 GO:0009793 GO:0009853 GO:0010027 GO:0010114 GO:0010155 GO:0010218 GO:0010228 GO:0016226 GO:0019252 GO:0019288 GO:0019760 GO:0019761 GO:0043085 GO:0048481 GO:0048573	biosynthetic process"; "embryo development ending in seed dormancy"; "glucosinolate biosynthetic process"; "glucosinolate metabolic process"; "iron-sulfur cluster assembly"; "isopentenyl diphosphate biosynthetic process, mevalonate-independent pathway"; "maltose metabolic process"; "ovule development"; "pentose-phosphate shunt"; "photoperiodism, flowering"; "photorespiration"; "positive regulatio…	GO:0008878 GO:0016779	glucose-1-phosphate adenylyltransferase activity"; "nucleotidyltransferase activity	GO:0009507 GO:0009570 GO:0030931 GO:0048046	apoplast"; "chloroplast"; "chloroplast stroma"; "heterotetrameric ADPG pyrophosphorylase complex	PF00483	Nucleotidyl transferase	PTHR22572	SUGAR-1-PHOSPHATE GUANYL TRANSFERASE	KOG1322	GDP-mannose_pyrophosphorylase/mannose-1-phosphate_guanylyltransferase
Glyma.02G308500	408	UniRef100_I1JJT8 Uncharacterized protein n=1 Tax=Glycine max RepID=I1JJT8_SOYBN	0	100	UniRef100_G7K0L3 Acetyl-CoA acetyltransferase, cytosolic n=2 Tax=Medicago truncatula RepID=G7K0L3_MEDTR	0	97.3	AT5G48230.2|Symbols:EMB1276, ACAT2|acetoacetyl-CoA thiolase 2|chr5:19552570-19555122 REVERSE LENGTH=403	0	99.75	GO:0006084 GO:0006085 GO:0008152 GO:0009793 GO:0009846 GO:0009860 GO:0016125 GO:0016126 GO:0016132 GO:0019745	acetyl-CoA biosynthetic process"; "acetyl-CoA metabolic process"; "brassinosteroid biosynthetic process"; "embryo development ending in seed dormancy"; "metabolic process"; "pentacyclic triterpenoid biosynthetic process"; "pollen germination"; "pollen tube growth"; "sterol biosynthetic process"; "sterol metabolic process	GO:0003985	acetyl-CoA C-acetyltransferase activity	GO:0005737 GO:0005777 GO:0005829 GO:0005886	cytoplasm"; "cytosol"; "peroxisome"; "plasma membrane	PF02803 PF00108	Thiolase, C-terminal domain"; "Thiolase, N-terminal domain	PTHR18919	ACETYL-COA C-ACYLTRANSFERASE	KOG1390	Acetyl-CoA_acetyltransferase
Glyma.03G078300	518	UniRef100_I1JLR0 Uncharacterized protein n=1 Tax=Glycine max RepID=I1JLR0_SOYBN	0	100	UniRef100_Q07A02 Sulfoquinovosyldiacylglycerol synthase type 2 n=1 Tax=Vigna unguiculata RepID=Q07A02_VIGUN	0	98.85	AT5G01220.1|Symbols:SQD2|sulfoquinovosyldiacylglycerol 2|chr5:86907-89885 REVERSE LENGTH=510	0	92.75	GO:0006636 GO:0009058 GO:0009247 GO:0015995 GO:0016036 GO:0016117 GO:0019288 GO:0019375 GO:0019761 GO:0046506	biosynthetic process"; "carotenoid biosynthetic process"; "cellular response to phosphate starvation"; "chlorophyll biosynthetic process"; "galactolipid biosynthetic process"; "glucosinolate biosynthetic process"; "glycolipid biosynthetic process"; "isopentenyl diphosphate biosynthetic process, mevalonate-independent pathway"; "sulfolipid biosynthetic process"; "unsaturated fatty acid biosyntheti…	GO:0008194 GO:0016757 GO:0046510	UDP-glycosyltransferase activity"; "UDP-sulfoquinovose:DAG sulfoquinovosyltransferase activity"; "transferase activity, transferring glycosyl groups	GO:0005886 GO:0009507 GO:0009536 GO:0009941	chloroplast"; "chloroplast envelope"; "plasma membrane"; "plastid	PF00534	Glycosyl transferases group 1	PTHR12526	GLYCOSYLTRANSFERASE	KOG1111	N-acetylglucosaminyltransferase_complex,_subunit_PIG-A/SPT14,_required_for_phosphatidylinositol_biosynthesis/Sulfolipid_synthase
Glyma.03G086200	583	UniRef100_UPI0001B837A8 PREDICTED: peptidyl-prolyl cis-trans isomerase FKBP62 n=1 Tax=Glycine max RepID=UPI0001B837A8	0	100	UniRef100_G5ELZ2 FK506-binding protein n=1 Tax=Nicotiana tabacum RepID=G5ELZ2_TOBAC	0	101.57	AT3G25230.1|Symbols:ROF1, ATFKBP62, FKBP62|rotamase FKBP 1|chr3:9188257-9191137 FORWARD LENGTH=551	0	95.28	GO:0000413 GO:0006457 GO:0006499 GO:0006970 GO:0009408 GO:0009611 GO:0009644 GO:0009845 GO:0018208 GO:0034976 GO:0042542 GO:0046686 GO:0070370	N-terminal protein myristoylation"; "cellular heat acclimation"; "peptidyl-proline modification"; "protein folding"; "protein peptidyl-prolyl isomerization"; "response to cadmium ion"; "response to endoplasmic reticulum stress"; "response to heat"; "response to high light intensity"; "response to hydrogen peroxide"; "response to osmotic stress"; "response to wounding"; "seed germination	GO:0003755 GO:0005515 GO:0005516 GO:0005528 GO:0032266 GO:0080025	FK506 binding"; "calmodulin binding"; "peptidyl-prolyl cis-trans isomerase activity"; "phosphatidylinositol-3,5-bisphosphate binding"; "phosphatidylinositol-3-phosphate binding"; "protein binding	GO:0005634 GO:0005737 GO:0005829 GO:0016020 GO:0071944	cell periphery"; "cytoplasm"; "cytosol"; "membrane"; "nucleus	PF00515 PF00254	Tetratricopeptide repeat"; "FKBP-type peptidyl-prolyl cis-trans isomerase	PTHR10516	PEPTIDYL-PROLYL CIS-TRANS ISOMERASE	KOG0543	FKBP-type_peptidyl-prolyl_cis-trans_isomerase
Glyma.03G121000	1664	UniRef100_I1JMZ6 Uncharacterized protein n=1 Tax=Glycine max RepID=I1JMZ6_SOYBN	0	100	UniRef100_G7L4U0 LCR/BET1 n=1 Tax=Medicago truncatula RepID=G7L4U0_MEDTR	0	92.13	AT1G65440.2|Symbols:GTB1|global transcription factor group B1|chr1:24306908-24314327 REVERSE LENGTH=1642	0	92.75	GO:0006139 GO:0006333 GO:0006352 GO:0006357 GO:0009630 GO:0032784	DNA-dependent transcription, initiation"; "chromatin assembly or disassembly"; "gravitropism"; "nucleobase-containing compound metabolic process"; "regulation of DNA-dependent transcription, elongation"; "regulation of transcription from RNA polymerase II promoter	GO:0003723 GO:0016788	RNA binding"; "hydrolase activity, acting on ester bonds	GO:0005634 GO:0005829 GO:0009506	cytosol"; "nucleus"; "plasmodesma	NA	NA	PTHR10145	TRANSCRIPTION ELONGATION FACTOR SPT6	KOG1856	Transcription_elongation_factor_SPT6
Glyma.03G121100	966	UniRef100_I1JMZ7 Uncharacterized protein n=1 Tax=Glycine max RepID=I1JMZ7_SOYBN	0	100	UniRef100_G7L4U3 4-alpha-glucanotransferase n=21 Tax=Medicago RepID=G7L4U3_MEDTR	0	93.93	AT2G40840.1|Symbols:DPE2|disproportionating enzyme 2|chr2:17045368-17050779 FORWARD LENGTH=955	0	95.5	GO:0000023 GO:0000025 GO:0000272 GO:0005975 GO:0005976 GO:0005982 GO:0005983 GO:0007623 GO:0009664 GO:0019252 GO:0043085	carbohydrate metabolic process"; "circadian rhythm"; "maltose catabolic process"; "maltose metabolic process"; "plant-type cell wall organization"; "polysaccharide catabolic process"; "polysaccharide metabolic process"; "positive regulation of catalytic activity"; "starch biosynthetic process"; "starch catabolic process"; "starch metabolic process	GO:0003824 GO:0004134 GO:0010297 GO:0030246 GO:0043169 GO:2001070	4-alpha-glucanotransferase activity"; "carbohydrate binding"; "catalytic activity"; "cation binding"; "heteropolysaccharide binding"; "starch binding	GO:0005829 GO:0009507	chloroplast"; "cytosol	PF02446 PF00686	4-alpha-glucanotransferase"; "Starch binding domain	NA	NA	NA	NA
Glyma.03G122100	541	UniRef100_K7KEL5 Uncharacterized protein n=1 Tax=Glycine max RepID=K7KEL5_SOYBN	0	100	UniRef100_I1N8N0 Peptidyl-prolyl cis-trans isomerase (Fragment) n=1 Tax=Glycine max RepID=I1N8N0_SOYBN	0	98.5	AT5G48570.1|Symbols:ROF2, ATFKBP65, FKBP65|FKBP-type peptidyl-prolyl cis-trans isomerase family protein|chr5:19690746-19693656 REVERSE LENGTH=578	0	88.58	GO:0000413 GO:0006457 GO:0006499 GO:0009408 GO:0009644 GO:0018208 GO:0034976 GO:0042542 GO:0070370	N-terminal protein myristoylation"; "cellular heat acclimation"; "peptidyl-proline modification"; "protein folding"; "protein peptidyl-prolyl isomerization"; "response to endoplasmic reticulum stress"; "response to heat"; "response to high light intensity"; "response to hydrogen peroxide	GO:0003755 GO:0005515 GO:0005516 GO:0005528	FK506 binding"; "calmodulin binding"; "peptidyl-prolyl cis-trans isomerase activity"; "protein binding	GO:0005634 GO:0005773 GO:0016020	membrane"; "nucleus"; "vacuole	PF00254 PF00515	FKBP-type peptidyl-prolyl cis-trans isomerase"; "Tetratricopeptide repeat	PTHR10516	PEPTIDYL-PROLYL CIS-TRANS ISOMERASE	KOG0543	FKBP-type_peptidyl-prolyl_cis-trans_isomerase
Glyma.03G137300	889	UniRef100_K7KEW4 Uncharacterized protein n=1 Tax=Glycine max RepID=K7KEW4_SOYBN	0	100	UniRef100_B9H9V2 Leucine-rich repeat transmembrane protein kinase n=1 Tax=Populus trichocarpa RepID=B9H9V2_POPTR	0	100.11	AT2G41820.1|Symbols:|Leucine-rich repeat protein kinase family protein|chr2:17447170-17449914 FORWARD LENGTH=890	0	99.66	GO:0006468 GO:0007169 GO:0009733 GO:0009741	protein phosphorylation"; "response to auxin stimulus"; "response to brassinosteroid stimulus"; "transmembrane receptor protein tyrosine kinase signaling pathway	GO:0004672 GO:0004674 GO:0004713 GO:0005524 GO:0016301 GO:0016772	ATP binding"; "kinase activity"; "protein kinase activity"; "protein serine/threonine kinase activity"; "protein tyrosine kinase activity"; "transferase activity, transferring phosphorus-containing groups	GO:0005886	plasma membrane	PF00069 PF00560	Protein kinase domain"; "Leucine Rich Repeat	PTHR24420	LEUCINE-RICH REPEAT RECEPTOR-LIKE PROTEIN KINASE	KOG1187	Serine/threonine_protein_kinase
Glyma.03G137900	751	UniRef100_I1JND9 Uncharacterized protein n=2 Tax=Glycine max RepID=I1JND9_SOYBN	0	100	UniRef100_B3F0K7 Alkaline alpha-galactosidase n=1 Tax=Pisum sativum RepID=B3F0K7_PEA	0	96.53	AT3G57520.1|Symbols:AtSIP2, SIP2|seed imbibition 2|chr3:21288982-21292694 REVERSE LENGTH=773	0	97.02	GO:0006979 GO:0034484 GO:0080167	raffinose catabolic process"; "response to karrikin"; "response to oxidative stress	GO:0004553 GO:0052692	hydrolase activity, hydrolyzing O-glycosyl compounds"; "raffinose alpha-galactosidase activity	GO:0005737 GO:0009506	cytoplasm"; "plasmodesma	PF05691	Raffinose synthase or seed imbibition protein Sip1	NA	NA	NA	NA
Glyma.03G146200	845	UniRef100_I1JNM3 Uncharacterized protein n=1 Tax=Glycine max RepID=I1JNM3_SOYBN	0	100	UniRef100_G7KWA0 Gamma-tubulin complex component n=1 Tax=Medicago truncatula RepID=G7KWA0_MEDTR	0	99.76	AT5G06680.1|Symbols:SPC98, ATGCP3, ATSPC98, GCP3|spindle pole body component 98|chr5:2056741-2059369 FORWARD LENGTH=838	0	99.88	GO:0000226 GO:0007020	microtubule cytoskeleton organization"; "microtubule nucleation	GO:0015631	tubulin binding	GO:0000930 GO:0005635 GO:0009898	gamma-tubulin complex"; "internal side of plasma membrane"; "nuclear envelope	PF04130	Spc97 / Spc98 family	PTHR19302	GAMMA TUBULIN COMPLEX PROTEIN	KOG2000	Gamma-tubulin_complex,_DGRIP91/SPC98_component
Glyma.03G151200	867	UniRef100_K7KF62 Uncharacterized protein n=1 Tax=Glycine max RepID=K7KF62_SOYBN	0	100	UniRef100_A4PIS9 Isoamylase-type starch-debranching enzyme 2 n=1 Tax=Phaseolus vulgaris RepID=A4PIS9_PHAVU	0	100.12	AT1G03310.1|Symbols:ATISA2, ISA2, DBE1, BE2|debranching enzyme 1|chr1:813975-816623 FORWARD LENGTH=882	0	91.84	GO:0000023 GO:0005975 GO:0010021 GO:0019252 GO:0019761 GO:0043085	amylopectin biosynthetic process"; "carbohydrate metabolic process"; "glucosinolate biosynthetic process"; "maltose metabolic process"; "positive regulation of catalytic activity"; "starch biosynthetic process	GO:0003824 GO:0004553 GO:0004556 GO:0019156 GO:0043169	alpha-amylase activity"; "catalytic activity"; "cation binding"; "hydrolase activity, hydrolyzing O-glycosyl compounds"; "isoamylase activity	GO:0009507	chloroplast	PF00128 PF02922	Alpha amylase, catalytic domain"; "Carbohydrate-binding module 48 (Isoamylase N-terminal domain)	PTHR10357	ALPHA-AMYLASE	KOG0470	1,4-alpha-glucan_branching_enzyme/starch_branching_enzyme_II
Glyma.03G154600	268	UniRef100_C6TJE1 Putative uncharacterized protein (Fragment) n=1 Tax=Glycine max RepID=C6TJE1_SOYBN	0	100	UniRef100_Q9M1X2 Fatty-acid-binding protein 1 n=1 Tax=Arabidopsis thaliana RepID=FAP1_ARATH	2e-94	93.55	AT3G63170.1|Symbols:|Chalcone-flavanone isomerase family protein|chr3:23334675-23335993 FORWARD LENGTH=279	2e-97	93.55	GO:0006631	fatty acid metabolic process	GO:0005504	fatty acid binding	GO:0005739 GO:0009507 GO:0009536 GO:0009570 GO:0009941	chloroplast"; "chloroplast envelope"; "chloroplast stroma"; "mitochondrion"; "plastid	PF02431	Chalcone-flavanone isomerase	NA	NA	NA	NA
Glyma.03G192100	168	UniRef100_I1JPY3 Uncharacterized protein n=1 Tax=Glycine max RepID=I1JPY3_SOYBN	1e-112	100	NA	NA	NA	AT2G36410.2|Symbols:|Family of unknown function (DUF662) |chr2:15279041-15280270 FORWARD LENGTH=192	2e-80	82.81	GO:0007020	microtubule nucleation	NA	NA	GO:0005634 GO:0005886	nucleus"; "plasma membrane	PF04949	Transcriptional activator	PTHR21470	NTKL-BINDING PROTEIN 1	NA	NA
Glyma.03G192300	871	UniRef100_I1JPY7 Uncharacterized protein n=2 Tax=Glycine max RepID=I1JPY7_SOYBN	0	100	UniRef100_Q9XIS5 Starch branching enzyme n=3 Tax=Phaseolus vulgaris RepID=Q9XIS5_PHAVU	0	100	AT5G03650.1|Symbols:SBE2.2|starch branching enzyme 2.2|chr5:931924-937470 FORWARD LENGTH=805	0	101.74	GO:0000023 GO:0005975 GO:0005982 GO:0006098 GO:0010021 GO:0019252 GO:0019288 GO:0019760 GO:0043085	amylopectin biosynthetic process"; "carbohydrate metabolic process"; "glucosinolate metabolic process"; "isopentenyl diphosphate biosynthetic process, mevalonate-independent pathway"; "maltose metabolic process"; "pentose-phosphate shunt"; "positive regulation of catalytic activity"; "starch biosynthetic process"; "starch metabolic process	GO:0003824 GO:0003844 GO:0004553 GO:0043169	1,4-alpha-glucan branching enzyme activity"; "catalytic activity"; "cation binding"; "hydrolase activity, hydrolyzing O-glycosyl compounds	GO:0009507 GO:0009570	chloroplast"; "chloroplast stroma	PF00128 PF02806 PF02922	Alpha amylase, catalytic domain"; "Alpha amylase, C-terminal all-beta domain"; "Carbohydrate-binding module 48 (Isoamylase N-terminal domain)	PTHR10357	ALPHA-AMYLASE	KOG0470	1,4-alpha-glucan_branching_enzyme/starch_branching_enzyme_II
Glyma.03G197600	129	UniRef100_K7KG22 Uncharacterized protein n=1 Tax=Glycine max RepID=K7KG22_SOYBN	8e-89	83.66	UniRef100_P49636 Ubiquitin-60S ribosomal protein L40 n=1 Tax=Nicotiana sylvestris RepID=RL40_NICSY	6e-88	100	AT3G52590.1|Symbols:UBQ1, EMB2167, ERD16, HAP4|ubiquitin extension protein 1|chr3:19505668-19506681 FORWARD LENGTH=128	2e-90	100	GO:0006412 GO:0009793 GO:0016567	embryo development ending in seed dormancy"; "protein ubiquitination"; "translation	GO:0003735	structural constituent of ribosome	GO:0005840	ribosome	PF00240 PF01020	Ubiquitin family"; "Ribosomal L40e family	PTHR10666	UBIQUITIN	KOG0003	Ubiquitin/60s_ribosomal_protein_L40_fusion
Glyma.03G226100	530	UniRef100_K7KGH6 Glucose-1-phosphate adenylyltransferase n=1 Tax=Glycine max RepID=K7KGH6_SOYBN	0	100	UniRef100_K7KGH6 Glucose-1-phosphate adenylyltransferase n=1 Tax=Glycine max RepID=K7KGH6_SOYBN	0	100	AT1G27680.1|Symbols:APL2|ADPGLC-PPase large subunit|chr1:9631630-9634450 FORWARD LENGTH=518	0	90.15	GO:0009058 GO:0019252	biosynthetic process"; "starch biosynthetic process	GO:0008878 GO:0016779	glucose-1-phosphate adenylyltransferase activity"; "nucleotidyltransferase activity	GO:0009507	chloroplast	PF00483	Nucleotidyl transferase	PTHR22572	SUGAR-1-PHOSPHATE GUANYL TRANSFERASE	KOG1322	GDP-mannose_pyrophosphorylase/mannose-1-phosphate_guanylyltransferase
Glyma.03G235500	306	UniRef100_I1JRA4 Uncharacterized protein n=1 Tax=Glycine max RepID=I1JRA4_SOYBN	0	100	UniRef100_H2D5S1 F-actin capping protein alpha subunit n=2 Tax=Papilionoideae RepID=H2D5S1_SOYBN	0	100	AT3G05520.1|Symbols:|Subunits of heterodimeric actin filament capping protein Capz superfamily|chr3:1598611-1601134 FORWARD LENGTH=308	7e-157	94.81	GO:0007015 GO:0030036 GO:0030048 GO:0051645 GO:0051646 GO:0051693 GO:0060151	Golgi localization"; "actin cytoskeleton organization"; "actin filament-based movement"; "actin filament capping"; "actin filament organization"; "mitochondrion localization"; "peroxisome localization	GO:0003779	actin binding	GO:0005634 GO:0005737 GO:0008290	F-actin capping protein complex"; "cytoplasm"; "nucleus	PF01267	F-actin capping protein alpha subunit	PTHR10653	F-ACTIN-CAPPING PROTEIN SUBUNIT ALPHA	KOG0836	F-actin_capping_protein,_alpha_subunit
Glyma.03G264100	586	UniRef100_K7KH88 Potassium transporter n=1 Tax=Glycine max RepID=K7KH88_SOYBN	0	100	UniRef100_K7KH88 Potassium transporter n=1 Tax=Glycine max RepID=K7KH88_SOYBN	0	100	AT4G13420.1|Symbols:HAK5, ATHAK5|high affinity K+ transporter 5|chr4:7797038-7802174 REVERSE LENGTH=785	0	74.52	GO:0006813 GO:0071805	potassium ion transmembrane transport"; "potassium ion transport	GO:0009674 GO:0015079	potassium:sodium symporter activity"; "potassium ion transmembrane transporter activity	GO:0005886 GO:0016020	membrane"; "plasma membrane	PF02705	K+ potassium transporter	NA	NA	NA	NA
Glyma.04G011900	520	UniRef100_K7KHJ1 Glucose-1-phosphate adenylyltransferase n=1 Tax=Glycine max RepID=K7KHJ1_SOYBN	0	100	UniRef100_K7KHJ1 Glucose-1-phosphate adenylyltransferase n=1 Tax=Glycine max RepID=K7KHJ1_SOYBN	0	100	AT4G39210.1|Symbols:APL3|Glucose-1-phosphate adenylyltransferase family protein|chr4:18260332-18263181 FORWARD LENGTH=521	0	99.62	GO:0009058 GO:0009853 GO:0019252	biosynthetic process"; "photorespiration"; "starch biosynthetic process	GO:0008878 GO:0016779	glucose-1-phosphate adenylyltransferase activity"; "nucleotidyltransferase activity	GO:0009507	chloroplast	PF00483	Nucleotidyl transferase	PTHR22572	SUGAR-1-PHOSPHATE GUANYL TRANSFERASE	KOG1322	GDP-mannose_pyrophosphorylase/mannose-1-phosphate_guanylyltransferase
Glyma.04G017700	899	UniRef100_K7KHN1 Uncharacterized protein n=1 Tax=Glycine max RepID=K7KHN1_SOYBN	0	100	UniRef100_F9W2W3 Alpha-amylase n=1 Tax=Glycine max RepID=F9W2W3_SOYBN	0	99.43	AT5G03650.1|Symbols:SBE2.2|starch branching enzyme 2.2|chr5:931924-937470 FORWARD LENGTH=805	0	84.22	GO:0000023 GO:0005975 GO:0005982 GO:0006098 GO:0010021 GO:0019252 GO:0019288 GO:0019760 GO:0043085	amylopectin biosynthetic process"; "carbohydrate metabolic process"; "glucosinolate metabolic process"; "isopentenyl diphosphate biosynthetic process, mevalonate-independent pathway"; "maltose metabolic process"; "pentose-phosphate shunt"; "positive regulation of catalytic activity"; "starch biosynthetic process"; "starch metabolic process	GO:0003824 GO:0003844 GO:0004553 GO:0043169	1,4-alpha-glucan branching enzyme activity"; "catalytic activity"; "cation binding"; "hydrolase activity, hydrolyzing O-glycosyl compounds	GO:0009507 GO:0009570	chloroplast"; "chloroplast stroma	PF00128 PF02806 PF02922	Alpha amylase, catalytic domain"; "Alpha amylase, C-terminal all-beta domain"; "Carbohydrate-binding module 48 (Isoamylase N-terminal domain)	PTHR10357	ALPHA-AMYLASE	KOG0470	1,4-alpha-glucan_branching_enzyme/starch_branching_enzyme_II
Glyma.04G030300	531	UniRef100_K7KHT8 Glucose-1-phosphate adenylyltransferase n=1 Tax=Glycine max RepID=K7KHT8_SOYBN	0	100	UniRef100_K7KHT8 Glucose-1-phosphate adenylyltransferase n=1 Tax=Glycine max RepID=K7KHT8_SOYBN	0	100	AT1G27680.1|Symbols:APL2|ADPGLC-PPase large subunit|chr1:9631630-9634450 FORWARD LENGTH=518	0	97.88	GO:0009058 GO:0019252	biosynthetic process"; "starch biosynthetic process	GO:0008878 GO:0016779	glucose-1-phosphate adenylyltransferase activity"; "nucleotidyltransferase activity	GO:0009507	chloroplast	PF00483	Nucleotidyl transferase	PTHR22572	SUGAR-1-PHOSPHATE GUANYL TRANSFERASE	KOG1322	GDP-mannose_pyrophosphorylase/mannose-1-phosphate_guanylyltransferase
Glyma.04G034000	225	UniRef100_I1JTD7 Uncharacterized protein n=1 Tax=Glycine max RepID=I1JTD7_SOYBN	4e-163	100	UniRef100_Q9LN65 F18O14.5 n=1 Tax=Arabidopsis thaliana RepID=Q9LN65_ARATH	8e-107	92.56	AT1G19330.2|Symbols:|unknown protein; FUNCTIONS IN: molecular_function unknown; INVOLVED IN: biological_process unknown; LOCATED IN: cellular_component unknown; EXPRESSED IN: 22 plant structures; EXPRESSED DURING: 13 growth stages; BEST Arabidopsis thaliana protein match is: unknown protein (TAIR:AT1G75060.1); Has 145 Blast hits to 145 proteins in 43 species: Archae - 0; Bacteria - 0; Metazoa - 4…	9e-110	92.56	GO:0008150	biological process	GO:0003674	molecular function	GO:0005634	nucleus	NA	NA	PTHR13286	SAP30	NA	NA
Glyma.04G093600	551	UniRef100_I1JV54 Uncharacterized protein n=1 Tax=Glycine max RepID=I1JV54_SOYBN	0	100	UniRef100_Q9LTX3 Pyridoxine/pyridoxamine 5'-phosphate oxidase 1, chloroplastic n=1 Tax=Arabidopsis thaliana RepID=PPOX1_ARATH	0	92.83	AT5G49970.1|Symbols:ATPPOX, PDX3, PPOX|pyridoxin (pyrodoxamine) 5'-phosphate oxidase|chr5:20329213-20332900 FORWARD LENGTH=530	0	92.83	GO:0008615 GO:0019761 GO:0042817 GO:0055114	glucosinolate biosynthetic process"; "oxidation-reduction process"; "pyridoxal metabolic process"; "pyridoxine biosynthetic process	GO:0004733 GO:0010181 GO:0016491 GO:0016638	FMN binding"; "oxidoreductase activity"; "oxidoreductase activity, acting on the CH-NH2 group of donors"; "pyridoxamine-phosphate oxidase activity	GO:0005576 GO:0005829 GO:0009507	chloroplast"; "cytosol"; "extracellular region	PF10590 PF01243 PF03853	Pyridoxine 5'-phosphate oxidase C-terminal dimerisation region"; "Pyridoxamine 5'-phosphate oxidase"; "YjeF-related protein N-terminus	PTHR13232	N-TERMINAL YJEF RELATED	KOG2586	Pyridoxamine-phosphate_oxidase
Glyma.04G098900	784	UniRef100_K7KJ81 Uncharacterized protein n=2 Tax=Glycine max RepID=K7KJ81_SOYBN	0	100	UniRef100_A4PIT0 Isoamylase-type starch-debranching enzyme 3 n=1 Tax=Phaseolus vulgaris RepID=A4PIT0_PHAVU	0	100	AT4G09020.1|Symbols:ATISA3, ISA3|isoamylase 3|chr4:5784099-5788839 FORWARD LENGTH=764	0	92.67	GO:0000272 GO:0005975 GO:0005982 GO:0005983 GO:0009664 GO:0019252	carbohydrate metabolic process"; "plant-type cell wall organization"; "polysaccharide catabolic process"; "starch biosynthetic process"; "starch catabolic process"; "starch metabolic process	GO:0003824 GO:0004553 GO:0004556 GO:0019156 GO:0043169	alpha-amylase activity"; "catalytic activity"; "cation binding"; "hydrolase activity, hydrolyzing O-glycosyl compounds"; "isoamylase activity	GO:0009507 GO:0009569 GO:0009570	chloroplast"; "chloroplast starch grain"; "chloroplast stroma	PF02922 PF00128 PF02806	Carbohydrate-binding module 48 (Isoamylase N-terminal domain)"; "Alpha amylase, catalytic domain"; "Alpha amylase, C-terminal all-beta domain	PTHR10357	ALPHA-AMYLASE	KOG0470	1,4-alpha-glucan_branching_enzyme/starch_branching_enzyme_II
Glyma.04G101500	682	UniRef100_B8K2A4 Cryptochrome 1 n=3 Tax=Glycine RepID=B8K2A4_SOYBN	0	100	UniRef100_B8K2A4 Cryptochrome 1 n=3 Tax=Glycine RepID=B8K2A4_SOYBN	0	100	AT4G08920.1|Symbols:CRY1, BLU1, HY4, OOP2, ATCRY1|cryptochrome 1|chr4:5724260-5726905 FORWARD LENGTH=681	0	98.97	GO:0006281 GO:0007623 GO:0009414 GO:0009583 GO:0009637 GO:0009640 GO:0009785 GO:0010075 GO:0010118 GO:0010155 GO:0010343 GO:0010617 GO:0046283 GO:0046777 GO:0051510 GO:0055114	DNA repair"; "anthocyanin-containing compound metabolic process"; "blue light signaling pathway"; "circadian regulation of calcium ion oscillation"; "circadian rhythm"; "detection of light stimulus"; "oxidation-reduction process"; "photomorphogenesis"; "protein autophosphorylation"; "regulation of meristem growth"; "regulation of proton transport"; "regulation of unidimensional cell growth"; "res…	GO:0003913 GO:0004672 GO:0005515 GO:0005524 GO:0009882 GO:0042802 GO:0042803	ATP binding"; "DNA photolyase activity"; "blue light photoreceptor activity"; "identical protein binding"; "protein binding"; "protein homodimerization activity"; "protein kinase activity	GO:0005634 GO:0005737	cytoplasm"; "nucleus	PF12546 PF00875 PF03441	Blue/Ultraviolet sensing protein C terminal"; "DNA photolyase"; "FAD binding domain of DNA photolyase	PTHR11455	CRYPTOCHROME	KOG0133	Deoxyribodipyrimidine_photolyase/cryptochrome
Glyma.04G121500	438	UniRef100_K7KJM3 Uncharacterized protein n=1 Tax=Glycine max RepID=K7KJM3_SOYBN	0	102.1	UniRef100_G7K028 Phosphatidylinositide phosphatase SAC1 n=1 Tax=Medicago truncatula RepID=G7K028_MEDTR	0	72.9	AT5G66020.1|Symbols:IBS2, ATSAC1B, ATSAC6, SACIB|Phosphoinositide phosphatase family protein|chr5:26401193-26404691 REVERSE LENGTH=593	0	73.19	GO:0009651 GO:0032957 GO:0046855	inositol phosphate dephosphorylation"; "inositol trisphosphate metabolic process"; "response to salt stress	GO:0004439 GO:0042578	phosphatidylinositol-4,5-bisphosphate 5-phosphatase activity"; "phosphoric ester hydrolase activity	GO:0005739 GO:0005783	endoplasmic reticulum"; "mitochondrion	PF02383	SacI homology domain	PTHR11200	INOSITOL 5-PHOSPHATASE	KOG1889	Putative_phosphoinositide_phosphatase
Glyma.04G141800	258	UniRef100_I1JWF4 Uncharacterized protein n=1 Tax=Glycine max RepID=I1JWF4_SOYBN	0	100	UniRef100_E5GCJ8 Glutaredoxin family protein n=1 Tax=Cucumis melo subsp. melo RepID=E5GCJ8_CUCME	6e-97	94.38	AT5G13810.1|Symbols:|Glutaredoxin family protein|chr5:4455769-4456593 FORWARD LENGTH=274	1e-95	91.97	GO:0045454	cell redox homeostasis	GO:0009055 GO:0015035	electron carrier activity"; "protein disulfide oxidoreductase activity	GO:0005634	nucleus	PF00462	Glutaredoxin	PTHR10168	GLUTAREDOXIN	KOG2824	Glutaredoxin-related_protein
Glyma.04G147700	283	UniRef100_I1JW65 Uncharacterized protein n=1 Tax=Glycine max RepID=I1JW65_SOYBN	0	100	UniRef100_K9K2Z7 Heme oxygenase 1 n=1 Tax=Glycine max RepID=K9K2Z7_SOYBN	0	100	AT2G26670.1|Symbols:HY1, ATHO1, HO1, TED4, GUN2, HY6|Plant haem oxygenase (decyclizing) family protein|chr2:11341816-11343394 FORWARD LENGTH=282	5e-131	95.04	GO:0006788 GO:0009585 GO:0009813 GO:0010019 GO:0010024 GO:0010075 GO:0016117 GO:0071494	carotenoid biosynthetic process"; "cellular response to UV-C"; "chloroplast-nucleus signaling pathway"; "flavonoid biosynthetic process"; "heme oxidation"; "phytochromobilin biosynthetic process"; "red, far-red light phototransduction"; "regulation of meristem growth	GO:0004392 GO:0020037	heme binding"; "heme oxygenase (decyclizing) activity	GO:0009507	chloroplast	PF01126	Heme oxygenase	PTHR10720	HEME OXYGENASE	KOG4480	Heme_oxygenase
Glyma.04G219500	566	UniRef100_I1JY87 Uncharacterized protein n=1 Tax=Glycine max RepID=I1JY87_SOYBN	0	100	UniRef100_L8AVE0 Disproportionating enzyme 1 n=1 Tax=Phaseolus angularis RepID=L8AVE0_PHAAN	0	100.53	AT5G64860.1|Symbols:DPE1|disproportionating enzyme|chr5:25925373-25928788 REVERSE LENGTH=576	0	93.75	GO:0000025 GO:0005975 GO:0005983 GO:0006006	carbohydrate metabolic process"; "glucose metabolic process"; "maltose catabolic process"; "starch catabolic process	GO:0003824 GO:0004134 GO:0043169	4-alpha-glucanotransferase activity"; "catalytic activity"; "cation binding	GO:0009507	chloroplast	PF02446	4-alpha-glucanotransferase	NA	NA	NA	NA
Glyma.04G221600	791	UniRef100_K7KLN1 Potassium transporter n=1 Tax=Glycine max RepID=K7KLN1_SOYBN	0	100	UniRef100_K7KLN1 Potassium transporter n=1 Tax=Glycine max RepID=K7KLN1_SOYBN	0	100	AT2G40540.2|Symbols:KT2, ATKT2, SHY3, KUP2, ATKUP2, TRK2|potassium transporter 2|chr2:16931445-16934516 FORWARD LENGTH=794	0	99.5	GO:0000394 GO:0006813 GO:0009086 GO:0010075 GO:0071805	RNA splicing, via endonucleolytic cleavage and ligation"; "methionine biosynthetic process"; "potassium ion transmembrane transport"; "potassium ion transport"; "regulation of meristem growth	GO:0015079	potassium ion transmembrane transporter activity	GO:0005739 GO:0005886 GO:0016020	membrane"; "mitochondrion"; "plasma membrane	PF02705	K+ potassium transporter	NA	NA	NA	NA
Glyma.04G231500	129	UniRef100_K7KG22 Uncharacterized protein n=1 Tax=Glycine max RepID=K7KG22_SOYBN	8e-89	83.66	UniRef100_P49636 Ubiquitin-60S ribosomal protein L40 n=1 Tax=Nicotiana sylvestris RepID=RL40_NICSY	6e-88	100	AT3G52590.1|Symbols:UBQ1, EMB2167, ERD16, HAP4|ubiquitin extension protein 1|chr3:19505668-19506681 FORWARD LENGTH=128	2e-90	100	GO:0006412 GO:0009793 GO:0016567	embryo development ending in seed dormancy"; "protein ubiquitination"; "translation	GO:0003735	structural constituent of ribosome	GO:0005840	ribosome	PF00240 PF01020	Ubiquitin family"; "Ribosomal L40e family	PTHR10666	UBIQUITIN	KOG0003	Ubiquitin/60s_ribosomal_protein_L40_fusion
Glyma.04G235200	652	UniRef100_I1JYR0 Uncharacterized protein n=1 Tax=Glycine max RepID=I1JYR0_SOYBN	0	100	UniRef100_Q75T80 Starch synthase I n=1 Tax=Phaseolus vulgaris RepID=Q75T80_PHAVU	0	100.93	AT5G24300.2|Symbols:SSI1|Glycogen/starch synthases, ADP-glucose type|chr5:8266934-8270860 FORWARD LENGTH=652	0	88.96	GO:0000023 GO:0001666 GO:0009058 GO:0009250 GO:0010021 GO:0019252 GO:0019375 GO:0043085	amylopectin biosynthetic process"; "biosynthetic process"; "galactolipid biosynthetic process"; "glucan biosynthetic process"; "maltose metabolic process"; "positive regulation of catalytic activity"; "response to hypoxia"; "starch biosynthetic process	GO:0009011 GO:0016757	starch synthase activity"; "transferase activity, transferring glycosyl groups	GO:0005739 GO:0009507 GO:0009570	chloroplast"; "chloroplast stroma"; "mitochondrion	PF00534 PF08323	Glycosyl transferases group 1"; "Starch synthase catalytic domain	PTHR12526	GLYCOSYLTRANSFERASE	NA	NA
Glyma.04G256800	547	UniRef100_I1JZE8 Uncharacterized protein n=1 Tax=Glycine max RepID=I1JZE8_SOYBN	0	100	UniRef100_U5U2L0 Deoxynucleoside kinase family n=1 Tax=Phaseolus vulgaris RepID=U5U2L0_PHAVU	0	99.27	AT1G72040.1|Symbols:|P-loop containing nucleoside triphosphate hydrolases superfamily protein|chr1:27112159-27114248 REVERSE LENGTH=580	0	93.28	GO:0006139	nucleobase-containing compound metabolic process	GO:0005524 GO:0016773 GO:0019136	ATP binding"; "deoxynucleoside kinase activity"; "phosphotransferase activity, alcohol group as acceptor	GO:0005634	nucleus	PF01712	Deoxynucleoside kinase	PTHR10513	DEOXYNUCLEOSIDE KINASE	KOG4235	Mitochondrial_thymidine_kinase_2/deoxyguanosine_kinase
Glyma.05G055600	568	UniRef100_I1K0K7 Uncharacterized protein n=1 Tax=Glycine max RepID=I1K0K7_SOYBN	0	100	UniRef100_G7KG90 Stress-induced-phosphoprotein n=2 Tax=Medicago truncatula RepID=G7KG90_MEDTR	0	97.59	AT4G12400.2|Symbols:Hop3|stress-inducible protein, putative|chr4:7338866-7341239 REVERSE LENGTH=558	0	101.61	GO:0006457 GO:0009408 GO:0009644 GO:0010286 GO:0034976 GO:0042542	heat acclimation"; "protein folding"; "response to endoplasmic reticulum stress"; "response to heat"; "response to high light intensity"; "response to hydrogen peroxide	NA	NA	NA	NA	PF00515	Tetratricopeptide repeat	PTHR22904	TPR REPEAT CONTAINING PROTEIN	KOG0548	Molecular_co-chaperone_STI1
Glyma.05G117500	847	UniRef100_I1K2N8 Potassium transporter n=1 Tax=Glycine max RepID=I1K2N8_SOYBN	0	100	UniRef100_I1K2N8 Potassium transporter n=1 Tax=Glycine max RepID=I1K2N8_SOYBN	0	100	AT5G09400.1|Symbols:KUP7|K+ uptake permease 7|chr5:2916377-2920604 FORWARD LENGTH=858	0	96.5	GO:0006813 GO:0071805	potassium ion transmembrane transport"; "potassium ion transport	GO:0015079	potassium ion transmembrane transporter activity	GO:0000325 GO:0005773 GO:0005774 GO:0005886 GO:0016020	membrane"; "plant-type vacuole"; "plasma membrane"; "vacuolar membrane"; "vacuole	PF02705	K+ potassium transporter	NA	NA	NA	NA
Glyma.05G125600	583	UniRef100_I1K2X4 Uncharacterized protein n=1 Tax=Glycine max RepID=I1K2X4_SOYBN	0	100	UniRef100_G7IMM5 Reticuline oxidase-like protein n=1 Tax=Medicago truncatula RepID=G7IMM5_MEDTR	0	100.74	AT4G20840.1|Symbols:|FAD-binding Berberine family protein|chr4:11157916-11159535 FORWARD LENGTH=539	0	93.32	GO:0055114	oxidation-reduction process	GO:0003824 GO:0008762 GO:0009055 GO:0016491 GO:0016614 GO:0050660	UDP-N-acetylmuramate dehydrogenase activity"; "catalytic activity"; "electron carrier activity"; "flavin adenine dinucleotide binding"; "oxidoreductase activity"; "oxidoreductase activity, acting on CH-OH group of donors	GO:0005886 GO:0009507 GO:0048046	apoplast"; "chloroplast"; "plasma membrane	PF01565 PF08031	FAD binding domain "; "Berberine and berberine like	PTHR11748	D-LACTATE DEHYDROGENASE	NA	NA
Glyma.05G127800	990	UniRef100_I1K307 Uncharacterized protein n=1 Tax=Glycine max RepID=I1K307_SOYBN	0	100	UniRef100_Q9XGC1 Starch synthase, isoform V n=2 Tax=Papilionoideae RepID=Q9XGC1_VIGUN	0	99.77	AT4G18240.1|Symbols:ATSS4, SSIV, SS4|starch synthase 4|chr4:10082221-10087044 FORWARD LENGTH=1040	0	87.6	GO:0000272 GO:0001666 GO:0005982 GO:0009058 GO:0009250 GO:0009664 GO:0019252 GO:0019375	biosynthetic process"; "galactolipid biosynthetic process"; "glucan biosynthetic process"; "plant-type cell wall organization"; "polysaccharide catabolic process"; "response to hypoxia"; "starch biosynthetic process"; "starch metabolic process	GO:0009011 GO:0016757	starch synthase activity"; "transferase activity, transferring glycosyl groups	GO:0009507	chloroplast	PF00534 PF08323	Glycosyl transferases group 1"; "Starch synthase catalytic domain	PTHR12526	GLYCOSYLTRANSFERASE	KOG1003	Actin_filament-coating_protein_tropomyosin
Glyma.05G131800	792	UniRef100_K7KPZ9 Potassium transporter n=1 Tax=Glycine max RepID=K7KPZ9_SOYBN	0	100	UniRef100_K7KPZ9 Potassium transporter n=1 Tax=Glycine max RepID=K7KPZ9_SOYBN	0	100	AT2G35060.1|Symbols:KUP11|K+ uptake permease 11|chr2:14775184-14778184 REVERSE LENGTH=792	0	99.87	GO:0006813 GO:0009555 GO:0071805	pollen development"; "potassium ion transmembrane transport"; "potassium ion transport	GO:0015079	potassium ion transmembrane transporter activity	GO:0005737 GO:0005886 GO:0016020	cytoplasm"; "membrane"; "plasma membrane	PF02705	K+ potassium transporter	NA	NA	NA	NA
Glyma.05G146700	94	UniRef100_I1K3L2 Uncharacterized protein n=1 Tax=Glycine max RepID=I1K3L2_SOYBN	8e-61	100	UniRef100_B6SJA3 Signal peptidase complex subunit 1 n=1 Tax=Zea mays RepID=B6SJA3_MAIZE	2e-33	85.42	AT4G40042.1|Symbols:|Microsomal signal peptidase 12 kDa subunit (SPC12)|chr4:18559289-18559570 FORWARD LENGTH=93	3e-41	83.87	GO:0006465	signal peptide processing	GO:0008233	peptidase activity	GO:0005787 GO:0016021	integral to membrane"; "signal peptidase complex	PF06645	Microsomal signal peptidase 12 kDa subunit (SPC12)	PTHR13202	MICROSOMAL SIGNAL PEPTIDASE 12 KDA SUBUNIT	KOG4112	Signal_peptidase_subunit
Glyma.05G149900	571	UniRef100_I1K3Q2 Uncharacterized protein n=1 Tax=Glycine max RepID=I1K3Q2_SOYBN	0	100	UniRef100_G5ELZ2 FK506-binding protein n=1 Tax=Nicotiana tabacum RepID=G5ELZ2_TOBAC	0	99.48	AT5G48570.1|Symbols:ROF2, ATFKBP65, FKBP65|FKBP-type peptidyl-prolyl cis-trans isomerase family protein|chr5:19690746-19693656 REVERSE LENGTH=578	0	96.19	GO:0000413 GO:0006457 GO:0006499 GO:0009408 GO:0009644 GO:0018208 GO:0034976 GO:0042542 GO:0070370	N-terminal protein myristoylation"; "cellular heat acclimation"; "peptidyl-proline modification"; "protein folding"; "protein peptidyl-prolyl isomerization"; "response to endoplasmic reticulum stress"; "response to heat"; "response to high light intensity"; "response to hydrogen peroxide	GO:0003755 GO:0005515 GO:0005516 GO:0005528	FK506 binding"; "calmodulin binding"; "peptidyl-prolyl cis-trans isomerase activity"; "protein binding	GO:0005634 GO:0005773 GO:0016020	membrane"; "nucleus"; "vacuole	PF00515 PF00254	Tetratricopeptide repeat"; "FKBP-type peptidyl-prolyl cis-trans isomerase	PTHR10516	PEPTIDYL-PROLYL CIS-TRANS ISOMERASE	KOG0543	FKBP-type_peptidyl-prolyl_cis-trans_isomerase
Glyma.05G169400	774	UniRef100_I1K4B1 Uncharacterized protein n=1 Tax=Glycine max RepID=I1K4B1_SOYBN	0	100	UniRef100_G7L8W6 Phosphatidylinositol-4-phosphate 5-kinase n=1 Tax=Medicago truncatula RepID=G7L8W6_MEDTR	0	100.26	AT1G10900.1|Symbols:|Phosphatidylinositol-4-phosphate 5-kinase family protein|chr1:3632396-3636416 REVERSE LENGTH=754	0	101.33	GO:0046488	phosphatidylinositol metabolic process	GO:0005524 GO:0016307 GO:0016308	1-phosphatidylinositol-4-phosphate 5-kinase activity"; "ATP binding"; "phosphatidylinositol phosphate kinase activity	GO:0005634 GO:0005886	nucleus"; "plasma membrane	PF01504 PF02493	Phosphatidylinositol-4-phosphate 5-Kinase"; "MORN repeat	PTHR23086	PHOSPHATIDYLINOSITOL-4-PHOSPHATE 5-KINASE	KOG0229	Phosphatidylinositol-4-phosphate_5-kinase
Glyma.05G187300	1098	UniRef100_I1K4U7 Uncharacterized protein n=1 Tax=Glycine max RepID=I1K4U7_SOYBN	0	100	UniRef100_G7LC91 Cellulose synthase A catalytic subunit n=1 Tax=Medicago truncatula RepID=G7LC91_MEDTR	0	99.91	AT5G64740.1|Symbols:CESA6, IXR2, E112, PRC1|cellulose synthase 6|chr5:25881555-25886333 FORWARD LENGTH=1084	0	100.92	GO:0000271 GO:0009664 GO:0009825 GO:0009832 GO:0009833 GO:0009932 GO:0010583 GO:0010817 GO:0016049 GO:0030243 GO:0030244 GO:0042546 GO:0043481 GO:0043622 GO:0048767 GO:0071555	anthocyanin accumulation in tissues in response to UV light"; "cell growth"; "cell tip growth"; "cell wall biogenesis"; "cell wall organization"; "cellulose biosynthetic process"; "cellulose metabolic process"; "cortical microtubule organization"; "multidimensional cell growth"; "plant-type cell wall biogenesis"; "plant-type cell wall organization"; "polysaccharide biosynthetic process"; "primary…	GO:0008270 GO:0016757 GO:0016759 GO:0016760	cellulose synthase (UDP-forming) activity"; "cellulose synthase activity"; "transferase activity, transferring glycosyl groups"; "zinc ion binding	GO:0005794 GO:0005886 GO:0010005 GO:0010330 GO:0016020	Golgi apparatus"; "cellulose synthase complex"; "cortical microtubule, transverse to long axis"; "membrane"; "plasma membrane	PF03552	Cellulose synthase	PTHR13301	X-BOX TRANSCRIPTION FACTOR-RELATED	NA	NA
Glyma.05G199600	221	UniRef100_I1K570 Uncharacterized protein n=1 Tax=Glycine max RepID=I1K570_SOYBN	3e-163	100	UniRef100_E6NU07 JHL07K02.7 protein n=1 Tax=Jatropha curcas RepID=E6NU07_JATCU	7e-82	100.92	AT3G23760.1|Symbols:|FUNCTIONS IN: molecular_function unknown; INVOLVED IN: biological_process unknown; LOCATED IN: vacuole; EXPRESSED IN: 20 plant structures; EXPRESSED DURING: 13 growth stages; BEST Arabidopsis thaliana protein match is: transferases, transferring glycosyl groups (TAIR:AT4G14100.1); Has 108 Blast hits to 104 proteins in 19 species: Archae - 0; Bacteria - 0; Metazoa - 8; Fungi -…	2e-83	94.33	GO:0008150	biological process	GO:0003674	molecular function	GO:0005576 GO:0005773	extracellular region"; "vacuole	NA	NA	NA	NA	NA	NA
Glyma.05G213100	791	UniRef100_I1K6C7 Potassium transporter n=1 Tax=Glycine max RepID=I1K6C7_SOYBN	0	100	UniRef100_I1K6C7 Potassium transporter n=1 Tax=Glycine max RepID=I1K6C7_SOYBN	0	100	AT4G23640.1|Symbols:TRH1, ATKT3, KUP4|Potassium transporter family protein|chr4:12320476-12324291 REVERSE LENGTH=775	0	98.97	GO:0006007 GO:0006486 GO:0006813 GO:0009826 GO:0009932 GO:0071805	cell tip growth"; "glucose catabolic process"; "potassium ion transmembrane transport"; "potassium ion transport"; "protein glycosylation"; "unidimensional cell growth	GO:0015079	potassium ion transmembrane transporter activity	GO:0005774 GO:0016020	membrane"; "vacuolar membrane	PF02705	K+ potassium transporter	NA	NA	NA	NA
Glyma.05G237000	583	UniRef100_I1K5M9 Uncharacterized protein n=1 Tax=Glycine max RepID=I1K5M9_SOYBN	0	100	UniRef100_G7L9S8 Phosphoglucomutase n=2 Tax=Medicago truncatula RepID=G7L9S8_MEDTR	0	88.99	AT1G70730.1|Symbols:PGM2|Phosphoglucomutase/phosphomannomutase family protein|chr1:26669020-26672726 REVERSE LENGTH=585	0	99.49	GO:0000023 GO:0005975 GO:0005992 GO:0006874 GO:0009590 GO:0019252 GO:0019255 GO:0019388 GO:0046686 GO:0048229	carbohydrate metabolic process"; "cellular calcium ion homeostasis"; "detection of gravity"; "galactose catabolic process"; "gametophyte development"; "glucose 1-phosphate metabolic process"; "maltose metabolic process"; "response to cadmium ion"; "starch biosynthetic process"; "trehalose biosynthetic process	GO:0000287 GO:0004614 GO:0016868	intramolecular transferase activity, phosphotransferases"; "magnesium ion binding"; "phosphoglucomutase activity	GO:0005634 GO:0005737 GO:0005829 GO:0005886 GO:0009570 GO:0010319 GO:0048046	apoplast"; "chloroplast stroma"; "cytoplasm"; "cytosol"; "nucleus"; "plasma membrane"; "stromule	PF02879 PF02878 PF00408 PF02880	Phosphoglucomutase/phosphomannomutase, alpha/beta/alpha domain II"; "Phosphoglucomutase/phosphomannomutase, alpha/beta/alpha domain I"; "Phosphoglucomutase/phosphomannomutase, C-terminal domain"; "Phosphoglucomutase/phosphomannomutase, alpha/beta/alpha domain III	PTHR22573	PHOSPHOHEXOMUTASE FAMILY MEMBER	KOG0625	Phosphoglucomutase
Glyma.06G011700	520	UniRef100_I1K764 Glucose-1-phosphate adenylyltransferase n=1 Tax=Glycine max RepID=I1K764_SOYBN	0	100	UniRef100_I1K764 Glucose-1-phosphate adenylyltransferase n=1 Tax=Glycine max RepID=I1K764_SOYBN	0	99.81	AT4G39210.1|Symbols:APL3|Glucose-1-phosphate adenylyltransferase family protein|chr4:18260332-18263181 FORWARD LENGTH=521	0	98.46	GO:0009058 GO:0009853 GO:0019252	biosynthetic process"; "photorespiration"; "starch biosynthetic process	GO:0008878 GO:0016779	glucose-1-phosphate adenylyltransferase activity"; "nucleotidyltransferase activity	GO:0009507	chloroplast	PF00483	Nucleotidyl transferase	PTHR22572	SUGAR-1-PHOSPHATE GUANYL TRANSFERASE	KOG1322	GDP-mannose_pyrophosphorylase/mannose-1-phosphate_guanylyltransferase
Glyma.06G030400	532	UniRef100_UPI000170AD44 PREDICTED: glucose-1-phosphate adenylyltransferase large subunit, chloroplastic/amyloplastic isoform X1 n=1 Tax=Glycine max RepID=UPI000170AD44	0	100	UniRef100_K7KHT8 Glucose-1-phosphate adenylyltransferase n=1 Tax=Glycine max RepID=K7KHT8_SOYBN	0	100.19	AT1G27680.1|Symbols:APL2|ADPGLC-PPase large subunit|chr1:9631630-9634450 FORWARD LENGTH=518	0	98.07	GO:0009058 GO:0019252	biosynthetic process"; "starch biosynthetic process	GO:0008878 GO:0016779	glucose-1-phosphate adenylyltransferase activity"; "nucleotidyltransferase activity	GO:0009507	chloroplast	PF00483	Nucleotidyl transferase	PTHR22572	SUGAR-1-PHOSPHATE GUANYL TRANSFERASE	KOG1322	GDP-mannose_pyrophosphorylase/mannose-1-phosphate_guanylyltransferase
Glyma.06G100600	773	UniRef100_K7KU93 Uncharacterized protein n=1 Tax=Glycine max RepID=K7KU93_SOYBN	0	100	UniRef100_A4PIT0 Isoamylase-type starch-debranching enzyme 3 n=1 Tax=Phaseolus vulgaris RepID=A4PIT0_PHAVU	0	98.21	AT4G09020.1|Symbols:ATISA3, ISA3|isoamylase 3|chr4:5784099-5788839 FORWARD LENGTH=764	0	94.24	GO:0000272 GO:0005975 GO:0005982 GO:0005983 GO:0009664 GO:0019252	carbohydrate metabolic process"; "plant-type cell wall organization"; "polysaccharide catabolic process"; "starch biosynthetic process"; "starch catabolic process"; "starch metabolic process	GO:0003824 GO:0004553 GO:0004556 GO:0019156 GO:0043169	alpha-amylase activity"; "catalytic activity"; "cation binding"; "hydrolase activity, hydrolyzing O-glycosyl compounds"; "isoamylase activity	GO:0009507 GO:0009569 GO:0009570	chloroplast"; "chloroplast starch grain"; "chloroplast stroma	PF00128 PF02922	Alpha amylase, catalytic domain"; "Carbohydrate-binding module 48 (Isoamylase N-terminal domain)	PTHR10357	ALPHA-AMYLASE	KOG0470	1,4-alpha-glucan_branching_enzyme/starch_branching_enzyme_II
Glyma.06G103200	683	UniRef100_D0FZ12 Cryptochrome1 n=3 Tax=Glycine RepID=D0FZ12_SOYBN	0	100	UniRef100_D0FZ12 Cryptochrome1 n=3 Tax=Glycine RepID=D0FZ12_SOYBN	0	100	AT4G08920.1|Symbols:CRY1, BLU1, HY4, OOP2, ATCRY1|cryptochrome 1|chr4:5724260-5726905 FORWARD LENGTH=681	0	98.97	GO:0006281 GO:0007623 GO:0009414 GO:0009583 GO:0009637 GO:0009640 GO:0009785 GO:0010075 GO:0010118 GO:0010155 GO:0010343 GO:0010617 GO:0046283 GO:0046777 GO:0051510 GO:0055114	DNA repair"; "anthocyanin-containing compound metabolic process"; "blue light signaling pathway"; "circadian regulation of calcium ion oscillation"; "circadian rhythm"; "detection of light stimulus"; "oxidation-reduction process"; "photomorphogenesis"; "protein autophosphorylation"; "regulation of meristem growth"; "regulation of proton transport"; "regulation of unidimensional cell growth"; "res…	GO:0003913 GO:0004672 GO:0005515 GO:0005524 GO:0009882 GO:0042802 GO:0042803	ATP binding"; "DNA photolyase activity"; "blue light photoreceptor activity"; "identical protein binding"; "protein binding"; "protein homodimerization activity"; "protein kinase activity	GO:0005634 GO:0005737	cytoplasm"; "nucleus	PF12546 PF00875 PF03441	Blue/Ultraviolet sensing protein C terminal"; "DNA photolyase"; "FAD binding domain of DNA photolyase	PTHR11455	CRYPTOCHROME	KOG0133	Deoxyribodipyrimidine_photolyase/cryptochrome
Glyma.06G109400	718	UniRef100_I1KA55 Uncharacterized protein n=1 Tax=Glycine max RepID=I1KA55_SOYBN	0	100	UniRef100_G7J3M3 Phosphatidylinositol-4-phosphate 5-kinase n=1 Tax=Medicago truncatula RepID=G7J3M3_MEDTR	0	97.35	AT1G21980.1|Symbols:ATPIP5K1, ATPIPK1, PIP5K1|phosphatidylinositol-4-phosphate 5-kinase 1|chr1:7735053-7738309 FORWARD LENGTH=752	0	92.42	GO:0046488	phosphatidylinositol metabolic process	GO:0003785 GO:0005524 GO:0016307 GO:0016308 GO:0051015	1-phosphatidylinositol-4-phosphate 5-kinase activity"; "ATP binding"; "actin filament binding"; "actin monomer binding"; "phosphatidylinositol phosphate kinase activity	GO:0005634 GO:0005886	nucleus"; "plasma membrane	PF01504 PF02493	Phosphatidylinositol-4-phosphate 5-Kinase"; "MORN repeat	PTHR23086	PHOSPHATIDYLINOSITOL-4-PHOSPHATE 5-KINASE	KOG0229	Phosphatidylinositol-4-phosphate_5-kinase
Glyma.06G119500	252	UniRef100_I1KAG5 Uncharacterized protein n=1 Tax=Glycine max RepID=I1KAG5_SOYBN	0	100	UniRef100_Q94AQ9 Protein STAY-GREEN LIKE, chloroplastic n=1 Tax=Arabidopsis thaliana RepID=SGRL_ARATH	1e-90	96.54	AT1G44000.1|Symbols:|unknown protein; BEST Arabidopsis thaliana protein match is: unknown protein (TAIR:AT4G11911.1); Has 216 Blast hits to 212 proteins in 76 species: Archae - 0; Bacteria - 96; Metazoa - 0; Fungi - 0; Plants - 118; Viruses - 0; Other Eukaryotes - 2 (source: NCBI BLink).|chr1:16708201-16709521 REVERSE LENGTH=260	1e-93	96.54	GO:0009658	chloroplast organization	GO:0003674	molecular function	GO:0005739	mitochondrion	NA	NA	NA	NA	NA	NA
Glyma.06G129400	634	UniRef100_I1KAT2 Uncharacterized protein n=1 Tax=Glycine max RepID=I1KAT2_SOYBN	0	100	UniRef100_Q75T80 Starch synthase I n=1 Tax=Phaseolus vulgaris RepID=Q75T80_PHAVU	0	98.29	AT5G24300.2|Symbols:SSI1|Glycogen/starch synthases, ADP-glucose type|chr5:8266934-8270860 FORWARD LENGTH=652	0	86.81	GO:0000023 GO:0001666 GO:0009058 GO:0009250 GO:0010021 GO:0019252 GO:0019375 GO:0043085	amylopectin biosynthetic process"; "biosynthetic process"; "galactolipid biosynthetic process"; "glucan biosynthetic process"; "maltose metabolic process"; "positive regulation of catalytic activity"; "response to hypoxia"; "starch biosynthetic process	GO:0009011 GO:0016757	starch synthase activity"; "transferase activity, transferring glycosyl groups	GO:0005739 GO:0009507 GO:0009570	chloroplast"; "chloroplast stroma"; "mitochondrion	PF00534 PF08323	Glycosyl transferases group 1"; "Starch synthase catalytic domain	PTHR12526	GLYCOSYLTRANSFERASE	NA	NA
Glyma.06G133600	129	UniRef100_K7KG22 Uncharacterized protein n=1 Tax=Glycine max RepID=K7KG22_SOYBN	8e-89	83.66	UniRef100_P49636 Ubiquitin-60S ribosomal protein L40 n=1 Tax=Nicotiana sylvestris RepID=RL40_NICSY	6e-88	100	AT3G52590.1|Symbols:UBQ1, EMB2167, ERD16, HAP4|ubiquitin extension protein 1|chr3:19505668-19506681 FORWARD LENGTH=128	2e-90	100	GO:0006412 GO:0009793 GO:0016567	embryo development ending in seed dormancy"; "protein ubiquitination"; "translation	GO:0003735	structural constituent of ribosome	GO:0005840	ribosome	PF00240 PF01020	Ubiquitin family"; "Ribosomal L40e family	PTHR10666	UBIQUITIN	KOG0003	Ubiquitin/60s_ribosomal_protein_L40_fusion
Glyma.06G143800	791	UniRef100_K7KV21 Potassium transporter n=1 Tax=Glycine max RepID=K7KV21_SOYBN	0	100	UniRef100_K7KV21 Potassium transporter n=1 Tax=Glycine max RepID=K7KV21_SOYBN	0	99.87	AT2G40540.2|Symbols:KT2, ATKT2, SHY3, KUP2, ATKUP2, TRK2|potassium transporter 2|chr2:16931445-16934516 FORWARD LENGTH=794	0	99.5	GO:0000394 GO:0006813 GO:0009086 GO:0010075 GO:0071805	RNA splicing, via endonucleolytic cleavage and ligation"; "methionine biosynthetic process"; "potassium ion transmembrane transport"; "potassium ion transport"; "regulation of meristem growth	GO:0015079	potassium ion transmembrane transporter activity	GO:0005739 GO:0005886 GO:0016020	membrane"; "mitochondrion"; "plasma membrane	PF02705	K+ potassium transporter	NA	NA	NA	NA
Glyma.06G146400	569	UniRef100_I1KBB6 Uncharacterized protein n=1 Tax=Glycine max RepID=I1KBB6_SOYBN	0	100	UniRef100_L8AVE0 Disproportionating enzyme 1 n=1 Tax=Phaseolus angularis RepID=L8AVE0_PHAAN	0	100.53	AT5G64860.1|Symbols:DPE1|disproportionating enzyme|chr5:25925373-25928788 REVERSE LENGTH=576	0	94.44	GO:0000025 GO:0005975 GO:0005983 GO:0006006	carbohydrate metabolic process"; "glucose metabolic process"; "maltose catabolic process"; "starch catabolic process	GO:0003824 GO:0004134 GO:0043169	4-alpha-glucanotransferase activity"; "catalytic activity"; "cation binding	GO:0009507	chloroplast	PF02446	4-alpha-glucanotransferase	NA	NA	NA	NA
Glyma.06G221900	283	UniRef100_I1KDF1 Uncharacterized protein n=1 Tax=Glycine max RepID=I1KDF1_SOYBN	0	100	UniRef100_K9K2Z7 Heme oxygenase 1 n=1 Tax=Glycine max RepID=K9K2Z7_SOYBN	0	99.65	AT2G26670.1|Symbols:HY1, ATHO1, HO1, TED4, GUN2, HY6|Plant haem oxygenase (decyclizing) family protein|chr2:11341816-11343394 FORWARD LENGTH=282	1e-130	97.16	GO:0006788 GO:0009585 GO:0009813 GO:0010019 GO:0010024 GO:0010075 GO:0016117 GO:0071494	carotenoid biosynthetic process"; "cellular response to UV-C"; "chloroplast-nucleus signaling pathway"; "flavonoid biosynthetic process"; "heme oxidation"; "phytochromobilin biosynthetic process"; "red, far-red light phototransduction"; "regulation of meristem growth	GO:0004392 GO:0020037	heme binding"; "heme oxygenase (decyclizing) activity	GO:0009507	chloroplast	PF01126	Heme oxygenase	PTHR10720	HEME OXYGENASE	KOG4480	Heme_oxygenase
Glyma.06G312200	1624	UniRef100_K7KYF7 Uncharacterized protein n=1 Tax=Glycine max RepID=K7KYF7_SOYBN	0	100	UniRef100_G7ZZF8 Transcription elongation factor SPT6 n=1 Tax=Medicago truncatula RepID=G7ZZF8_MEDTR	0	84.36	AT1G65440.1|Symbols:GTB1|global transcription factor group B1|chr1:24306945-24314327 REVERSE LENGTH=1647	0	87.37	GO:0006139 GO:0006333 GO:0006352 GO:0006357 GO:0009630 GO:0032784	DNA-dependent transcription, initiation"; "chromatin assembly or disassembly"; "gravitropism"; "nucleobase-containing compound metabolic process"; "regulation of DNA-dependent transcription, elongation"; "regulation of transcription from RNA polymerase II promoter	GO:0003723 GO:0016788	RNA binding"; "hydrolase activity, acting on ester bonds	GO:0005634 GO:0005829 GO:0009506	cytosol"; "nucleus"; "plasmodesma	NA	NA	PTHR10145	TRANSCRIPTION ELONGATION FACTOR SPT6	KOG1856	Transcription_elongation_factor_SPT6
Glyma.07G000400	1729	UniRef100_I1KG14 Uncharacterized protein n=2 Tax=Glycine max RepID=I1KG14_SOYBN	0	100	UniRef100_G7JUE4 Histone acetyltransferase n=1 Tax=Medicago truncatula RepID=G7JUE4_MEDTR	0	99.36	AT1G16710.1|Symbols:HAC12|histone acetyltransferase of the CBP family 12|chr1:5714692-5721782 FORWARD LENGTH=1706	0	101.29	GO:0006355 GO:0006473 GO:0007155 GO:0009793 GO:0009908 GO:0010090 GO:0010228 GO:0045010 GO:0048765 GO:0071555	actin nucleation"; "cell adhesion"; "cell wall organization"; "embryo development ending in seed dormancy"; "flower development"; "protein acetylation"; "regulation of transcription, DNA-dependent"; "root hair cell differentiation"; "trichome morphogenesis"; "vegetative to reproductive phase transition of meristem	GO:0003712 GO:0004402 GO:0008270	histone acetyltransferase activity"; "transcription cofactor activity"; "zinc ion binding	GO:0005634	nucleus	PF08214 PF02135 PF00628 PF00569	Histone acetylation protein"; "TAZ zinc finger"; "PHD-finger"; "Zinc finger, ZZ type	PTHR13808	CBP/P300-RELATED	KOG1778	CREB_binding_protein/P300_and_related_TAZ_Zn-finger_proteins
Glyma.07G042500	805	UniRef100_I1KHF1 Potassium transporter n=1 Tax=Glycine max RepID=I1KHF1_SOYBN	0	100	UniRef100_I1KHF1 Potassium transporter n=1 Tax=Glycine max RepID=I1KHF1_SOYBN	0	100	AT4G13420.1|Symbols:HAK5, ATHAK5|high affinity K+ transporter 5|chr4:7797038-7802174 REVERSE LENGTH=785	0	102.17	GO:0006813 GO:0071805	potassium ion transmembrane transport"; "potassium ion transport	GO:0009674 GO:0015079	potassium:sodium symporter activity"; "potassium ion transmembrane transporter activity	GO:0005886 GO:0016020	membrane"; "plasma membrane	PF02705	K+ potassium transporter	NA	NA	NA	NA
Glyma.07G105700	319	UniRef100_UPI00018C6CE5 PREDICTED: mitogen-activated protein kinase kinase 5 n=1 Tax=Glycine max RepID=UPI00018C6CE5	0	100	UniRef100_G9JJQ7 Hematopoietic protein kinase n=1 Tax=Medicago truncatula RepID=G9JJQ7_MEDTR	1e-176	97.84	AT1G73500.1|Symbols:ATMKK9, MKK9|MAP kinase kinase 9|chr1:27639419-27640351 REVERSE LENGTH=310	9e-127	101.29	GO:0006468 GO:0006569 GO:0008152 GO:0009611 GO:0009651 GO:0009684 GO:0009693 GO:0009873 GO:0010120 GO:0010200 GO:0019344 GO:0045893 GO:0046777	camalexin biosynthetic process"; "cysteine biosynthetic process"; "ethylene biosynthetic process"; "ethylene mediated signaling pathway"; "indoleacetic acid biosynthetic process"; "metabolic process"; "positive regulation of transcription, DNA-dependent"; "protein autophosphorylation"; "protein phosphorylation"; "response to chitin"; "response to salt stress"; "response to wounding"; "tryptophan …	GO:0004672 GO:0004674 GO:0004708 GO:0005515 GO:0005524 GO:0016301 GO:0016772 GO:0030295	ATP binding"; "MAP kinase kinase activity"; "kinase activity"; "protein binding"; "protein kinase activator activity"; "protein kinase activity"; "protein serine/threonine kinase activity"; "transferase activity, transferring phosphorus-containing groups	GO:0005739	mitochondrion	PF00069	Protein kinase domain	PTHR24361	MITOGEN-ACTIVATED KINASE KINASE KINASE	KOG0581	Mitogen-activated_protein_kinase_kinase_(MAP2K)
Glyma.07G151700	578	UniRef100_UPI0003DED065 PREDICTED: phosphoinositide phosphatase SAC8-like n=1 Tax=Glycine max RepID=UPI0003DED065	0	97.14	UniRef100_B9IGB3 Phosphoinositide phosphatase family protein n=1 Tax=Populus trichocarpa RepID=B9IGB3_POPTR	0	93.71	AT3G51830.1|Symbols:ATG5, SAC8|SAC domain-containing protein 8|chr3:19220237-19225092 FORWARD LENGTH=588	0	98.13	GO:0032957 GO:0046855	inositol phosphate dephosphorylation"; "inositol trisphosphate metabolic process	GO:0004439 GO:0042578	phosphatidylinositol-4,5-bisphosphate 5-phosphatase activity"; "phosphoric ester hydrolase activity	GO:0005783	endoplasmic reticulum	PF02383	SacI homology domain	PTHR11200	INOSITOL 5-PHOSPHATASE	KOG1889	Putative_phosphoinositide_phosphatase
Glyma.07G199900	534	UniRef100_M7Z4Q9 Polyubiquitin-A n=6 Tax=commelinids RepID=M7Z4Q9_TRIUA	0	79.76	UniRef100_M7Z4Q9 Polyubiquitin-A n=6 Tax=commelinids RepID=M7Z4Q9_TRIUA	0	79.76	AT4G05320.4|Symbols:UBQ10|polyubiquitin 10|chr4:2718559-2719932 FORWARD LENGTH=457	0	100	GO:0006464 GO:0007568 GO:0009751	aging"; "cellular protein modification process"; "response to salicylic acid stimulus	NA	NA	NA	NA	PF00240	Ubiquitin family	PTHR10666	UBIQUITIN	KOG0005	Ubiquitin-like_protein
Glyma.07G258500	521	UniRef100_C6TE56 Glucose-1-phosphate adenylyltransferase n=1 Tax=Glycine max RepID=C6TE56_SOYBN	0	100	UniRef100_C6TE56 Glucose-1-phosphate adenylyltransferase n=1 Tax=Glycine max RepID=C6TE56_SOYBN	0	100	AT5G19220.1|Symbols:ADG2, APL1|ADP glucose pyrophosphorylase large subunit 1|chr5:6463931-6466775 REVERSE LENGTH=522	0	99.62	GO:0005978 GO:0006098 GO:0006364 GO:0009058 GO:0009637 GO:0009902 GO:0010027 GO:0010114 GO:0010218 GO:0015979 GO:0019684 GO:0030244 GO:0034660	biosynthetic process"; "cellulose biosynthetic process"; "chloroplast relocation"; "glycogen biosynthetic process"; "ncRNA metabolic process"; "pentose-phosphate shunt"; "photosynthesis"; "photosynthesis, light reaction"; "rRNA processing"; "response to blue light"; "response to far red light"; "response to red light"; "thylakoid membrane organization	GO:0008878 GO:0016779	glucose-1-phosphate adenylyltransferase activity"; "nucleotidyltransferase activity	GO:0009507 GO:0009570 GO:0009941	chloroplast"; "chloroplast envelope"; "chloroplast stroma	PF00483	Nucleotidyl transferase	PTHR22572	SUGAR-1-PHOSPHATE GUANYL TRANSFERASE	KOG1322	GDP-mannose_pyrophosphorylase/mannose-1-phosphate_guanylyltransferase
Glyma.07G260500	1083	UniRef100_K7L3X0 Uncharacterized protein n=1 Tax=Glycine max RepID=K7L3X0_SOYBN	0	100	UniRef100_Q9XGC0 Starch synthase isoform SS III n=1 Tax=Vigna unguiculata RepID=Q9XGC0_VIGUN	0	87.36	AT1G11720.2|Symbols:SS3|starch synthase 3|chr1:3951597-3956840 FORWARD LENGTH=1094	0	94.7	GO:0009058 GO:0009250 GO:0019252	biosynthetic process"; "glucan biosynthetic process"; "starch biosynthetic process	GO:0009011 GO:0016757 GO:2001070	starch binding"; "starch synthase activity"; "transferase activity, transferring glycosyl groups	GO:0005739 GO:0009507	chloroplast"; "mitochondrion	PF03423 PF00534 PF08323	Carbohydrate binding domain (family 25)"; "Glycosyl transferases group 1"; "Starch synthase catalytic domain	PTHR12526	GLYCOSYLTRANSFERASE	NA	NA
Glyma.08G019600	792	UniRef100_I1KPG5 Potassium transporter n=1 Tax=Glycine max RepID=I1KPG5_SOYBN	0	100	UniRef100_I1KPG5 Potassium transporter n=1 Tax=Glycine max RepID=I1KPG5_SOYBN	0	100	AT4G23640.1|Symbols:TRH1, ATKT3, KUP4|Potassium transporter family protein|chr4:12320476-12324291 REVERSE LENGTH=775	0	99.1	GO:0006007 GO:0006486 GO:0006813 GO:0009826 GO:0009932 GO:0071805	cell tip growth"; "glucose catabolic process"; "potassium ion transmembrane transport"; "potassium ion transport"; "protein glycosylation"; "unidimensional cell growth	GO:0015079	potassium ion transmembrane transporter activity	GO:0005774 GO:0016020	membrane"; "vacuolar membrane	PF02705	K+ potassium transporter	NA	NA	NA	NA
Glyma.08G028400	799	UniRef100_I1KPR5 Uncharacterized protein n=2 Tax=Glycine max RepID=I1KPR5_SOYBN	0	100	UniRef100_A4PIS8 Isoamylase-type starch-debranching enzyme 1 n=1 Tax=Phaseolus vulgaris RepID=A4PIS8_PHAVU	0	100.51	AT2G39930.1|Symbols:ISA1, ATISA1|isoamylase 1|chr2:16666078-16672183 FORWARD LENGTH=783	0	94.64	GO:0000023 GO:0005975 GO:0010021 GO:0019252 GO:0043085	amylopectin biosynthetic process"; "carbohydrate metabolic process"; "maltose metabolic process"; "positive regulation of catalytic activity"; "starch biosynthetic process	GO:0003824 GO:0004553 GO:0004556 GO:0019156 GO:0043169	alpha-amylase activity"; "catalytic activity"; "cation binding"; "hydrolase activity, hydrolyzing O-glycosyl compounds"; "isoamylase activity	GO:0009507 GO:0010368	chloroplast"; "chloroplast isoamylase complex	PF02922 PF00128	Carbohydrate-binding module 48 (Isoamylase N-terminal domain)"; "Alpha amylase, catalytic domain	PTHR10357	ALPHA-AMYLASE	KOG0470	1,4-alpha-glucan_branching_enzyme/starch_branching_enzyme_II
Glyma.08G044100	583	UniRef100_I1KQ93 Uncharacterized protein n=1 Tax=Glycine max RepID=I1KQ93_SOYBN	0	100	UniRef100_G7L9S8 Phosphoglucomutase n=2 Tax=Medicago truncatula RepID=G7L9S8_MEDTR	0	88.99	AT1G70730.3|Symbols:PGM2|Phosphoglucomutase/phosphomannomutase family protein|chr1:26669020-26673166 REVERSE LENGTH=662	0	87.92	GO:0000023 GO:0005975 GO:0005992 GO:0006874 GO:0009590 GO:0019252 GO:0019255 GO:0019388 GO:0046686 GO:0048229	carbohydrate metabolic process"; "cellular calcium ion homeostasis"; "detection of gravity"; "galactose catabolic process"; "gametophyte development"; "glucose 1-phosphate metabolic process"; "maltose metabolic process"; "response to cadmium ion"; "starch biosynthetic process"; "trehalose biosynthetic process	GO:0000287 GO:0004614 GO:0016868	intramolecular transferase activity, phosphotransferases"; "magnesium ion binding"; "phosphoglucomutase activity	GO:0005634 GO:0005737 GO:0005829 GO:0005886 GO:0009570 GO:0010319 GO:0048046	apoplast"; "chloroplast stroma"; "cytoplasm"; "cytosol"; "nucleus"; "plasma membrane"; "stromule	PF00408 PF02878 PF02879 PF02880	Phosphoglucomutase/phosphomannomutase, C-terminal domain"; "Phosphoglucomutase/phosphomannomutase, alpha/beta/alpha domain I"; "Phosphoglucomutase/phosphomannomutase, alpha/beta/alpha domain II"; "Phosphoglucomutase/phosphomannomutase, alpha/beta/alpha domain III	PTHR22573	PHOSPHOHEXOMUTASE FAMILY MEMBER	KOG0625	Phosphoglucomutase
Glyma.08G056100	790	UniRef100_V7CQR6 Potassium transporter n=1 Tax=Phaseolus vulgaris RepID=V7CQR6_PHAVU	0	100	UniRef100_V7CQR6 Potassium transporter n=1 Tax=Phaseolus vulgaris RepID=V7CQR6_PHAVU	0	100	AT1G70300.1|Symbols:KUP6|K+ uptake permease 6|chr1:26477993-26481233 REVERSE LENGTH=782	0	99.62	GO:0006813 GO:0071805	potassium ion transmembrane transport"; "potassium ion transport	GO:0015079	potassium ion transmembrane transporter activity	GO:0005886 GO:0016020	membrane"; "plasma membrane	PF02705	K+ potassium transporter	NA	NA	NA	NA
Glyma.08G072500	848	UniRef100_K7L5D9 Potassium transporter n=1 Tax=Glycine max RepID=K7L5D9_SOYBN	0	100	UniRef100_K7L5D9 Potassium transporter n=1 Tax=Glycine max RepID=K7L5D9_SOYBN	0	100	AT5G09400.1|Symbols:KUP7|K+ uptake permease 7|chr5:2916377-2920604 FORWARD LENGTH=858	0	98.6	GO:0006813 GO:0071805	potassium ion transmembrane transport"; "potassium ion transport	GO:0015079	potassium ion transmembrane transporter activity	GO:0000325 GO:0005773 GO:0005774 GO:0005886 GO:0016020	membrane"; "plant-type vacuole"; "plasma membrane"; "vacuolar membrane"; "vacuole	PF02705	K+ potassium transporter	NA	NA	NA	NA
Glyma.08G080400	578	UniRef100_I1KRB3 Uncharacterized protein n=1 Tax=Glycine max RepID=I1KRB3_SOYBN	0	100	UniRef100_G7IMM5 Reticuline oxidase-like protein n=1 Tax=Medicago truncatula RepID=G7IMM5_MEDTR	0	99.63	AT4G20840.1|Symbols:|FAD-binding Berberine family protein|chr4:11157916-11159535 FORWARD LENGTH=539	0	93.32	GO:0055114	oxidation-reduction process	GO:0003824 GO:0008762 GO:0009055 GO:0016491 GO:0016614 GO:0050660	UDP-N-acetylmuramate dehydrogenase activity"; "catalytic activity"; "electron carrier activity"; "flavin adenine dinucleotide binding"; "oxidoreductase activity"; "oxidoreductase activity, acting on CH-OH group of donors	GO:0005886 GO:0009507 GO:0048046	apoplast"; "chloroplast"; "plasma membrane	PF01565 PF08031	FAD binding domain "; "Berberine and berberine like	PTHR11748	D-LACTATE DEHYDROGENASE	NA	NA
Glyma.08G080500	540	UniRef100_I1KRB4 Uncharacterized protein n=1 Tax=Glycine max RepID=I1KRB4_SOYBN	0	100	UniRef100_G7IMM5 Reticuline oxidase-like protein n=1 Tax=Medicago truncatula RepID=G7IMM5_MEDTR	0	98.71	AT4G20840.1|Symbols:|FAD-binding Berberine family protein|chr4:11157916-11159535 FORWARD LENGTH=539	0	93.32	GO:0055114	oxidation-reduction process	GO:0003824 GO:0008762 GO:0009055 GO:0016491 GO:0016614 GO:0050660	UDP-N-acetylmuramate dehydrogenase activity"; "catalytic activity"; "electron carrier activity"; "flavin adenine dinucleotide binding"; "oxidoreductase activity"; "oxidoreductase activity, acting on CH-OH group of donors	GO:0005886 GO:0009507 GO:0048046	apoplast"; "chloroplast"; "plasma membrane	PF01565 PF08031	FAD binding domain "; "Berberine and berberine like	PTHR11748	D-LACTATE DEHYDROGENASE	NA	NA
Glyma.08G082600	991	UniRef100_K7L5I8 Uncharacterized protein n=1 Tax=Glycine max RepID=K7L5I8_SOYBN	0	100	UniRef100_Q9XGC1 Starch synthase, isoform V n=2 Tax=Papilionoideae RepID=Q9XGC1_VIGUN	0	99.89	AT4G18240.1|Symbols:ATSS4, SSIV, SS4|starch synthase 4|chr4:10082221-10087044 FORWARD LENGTH=1040	0	87.88	GO:0000272 GO:0001666 GO:0005982 GO:0009058 GO:0009250 GO:0009664 GO:0019252 GO:0019375	biosynthetic process"; "galactolipid biosynthetic process"; "glucan biosynthetic process"; "plant-type cell wall organization"; "polysaccharide catabolic process"; "response to hypoxia"; "starch biosynthetic process"; "starch metabolic process	GO:0009011 GO:0016757	starch synthase activity"; "transferase activity, transferring glycosyl groups	GO:0009507	chloroplast	PF00534 PF08323	Glycosyl transferases group 1"; "Starch synthase catalytic domain	PTHR12526	GLYCOSYLTRANSFERASE	KOG0993	Rab5_GTPase_effector_Rabaptin-5
Glyma.08G086300	821	UniRef100_K7L5K7 Potassium transporter n=3 Tax=Glycine RepID=K7L5K7_SOYBN	0	100	UniRef100_K7L5K7 Potassium transporter n=3 Tax=Glycine RepID=K7L5K7_SOYBN	0	100	AT2G35060.1|Symbols:KUP11|K+ uptake permease 11|chr2:14775184-14778184 REVERSE LENGTH=792	0	103.54	GO:0006813 GO:0009555 GO:0071805	pollen development"; "potassium ion transmembrane transport"; "potassium ion transport	GO:0015079	potassium ion transmembrane transporter activity	GO:0005737 GO:0005886 GO:0016020	cytoplasm"; "membrane"; "plasma membrane	PF02705	K+ potassium transporter	NA	NA	NA	NA
Glyma.08G091900	724	UniRef100_K7L5P6 Potassium transporter n=2 Tax=Glycine max RepID=K7L5P6_SOYBN	0	84.96	UniRef100_K7L5P6 Potassium transporter n=2 Tax=Glycine max RepID=K7L5P6_SOYBN	0	84.96	AT2G30070.1|Symbols:ATKT1, ATKT1P, ATKUP1, KUP1, KT1|potassium transporter 1|chr2:12835097-12838466 FORWARD LENGTH=712	2e-179	96.35	GO:0006813 GO:0071805	potassium ion transmembrane transport"; "potassium ion transport	GO:0015079	potassium ion transmembrane transporter activity	GO:0005886 GO:0016020	membrane"; "plasma membrane	PF02705	K+ potassium transporter	NA	NA	NA	NA
Glyma.08G103600	94	UniRef100_I1KS11 Uncharacterized protein n=1 Tax=Glycine max RepID=I1KS11_SOYBN	9e-61	100	UniRef100_B6SJA3 Signal peptidase complex subunit 1 n=1 Tax=Zea mays RepID=B6SJA3_MAIZE	8e-34	84.38	AT4G40042.1|Symbols:|Microsomal signal peptidase 12 kDa subunit (SPC12)|chr4:18559289-18559570 FORWARD LENGTH=93	2e-41	84.95	GO:0006465	signal peptide processing	GO:0008233	peptidase activity	GO:0005787 GO:0016021	integral to membrane"; "signal peptidase complex	PF06645	Microsomal signal peptidase 12 kDa subunit (SPC12)	PTHR13202	MICROSOMAL SIGNAL PEPTIDASE 12 KDA SUBUNIT	KOG4112	Signal_peptidase_subunit
Glyma.08G106700	571	UniRef100_I1KS46 Uncharacterized protein n=1 Tax=Glycine max RepID=I1KS46_SOYBN	0	100	UniRef100_G5ELZ2 FK506-binding protein n=1 Tax=Nicotiana tabacum RepID=G5ELZ2_TOBAC	0	99.48	AT5G48570.1|Symbols:ROF2, ATFKBP65, FKBP65|FKBP-type peptidyl-prolyl cis-trans isomerase family protein|chr5:19690746-19693656 REVERSE LENGTH=578	0	96.19	GO:0000413 GO:0006457 GO:0006499 GO:0009408 GO:0009644 GO:0018208 GO:0034976 GO:0042542 GO:0070370	N-terminal protein myristoylation"; "cellular heat acclimation"; "peptidyl-proline modification"; "protein folding"; "protein peptidyl-prolyl isomerization"; "response to endoplasmic reticulum stress"; "response to heat"; "response to high light intensity"; "response to hydrogen peroxide	GO:0003755 GO:0005515 GO:0005516 GO:0005528	FK506 binding"; "calmodulin binding"; "peptidyl-prolyl cis-trans isomerase activity"; "protein binding	GO:0005634 GO:0005773 GO:0016020	membrane"; "nucleus"; "vacuole	PF00254 PF00515	FKBP-type peptidyl-prolyl cis-trans isomerase"; "Tetratricopeptide repeat	PTHR10516	PEPTIDYL-PROLYL CIS-TRANS ISOMERASE	KOG0543	FKBP-type_peptidyl-prolyl_cis-trans_isomerase
Glyma.08G127700	777	UniRef100_I1KSR8 Uncharacterized protein n=1 Tax=Glycine max RepID=I1KSR8_SOYBN	0	100	UniRef100_G7L8W6 Phosphatidylinositol-4-phosphate 5-kinase n=1 Tax=Medicago truncatula RepID=G7L8W6_MEDTR	0	100.65	AT1G10900.1|Symbols:|Phosphatidylinositol-4-phosphate 5-kinase family protein|chr1:3632396-3636416 REVERSE LENGTH=754	0	101.46	GO:0046488	phosphatidylinositol metabolic process	GO:0005524 GO:0016307 GO:0016308	1-phosphatidylinositol-4-phosphate 5-kinase activity"; "ATP binding"; "phosphatidylinositol phosphate kinase activity	GO:0005634 GO:0005886	nucleus"; "plasma membrane	PF01504 PF02493	Phosphatidylinositol-4-phosphate 5-Kinase"; "MORN repeat	PTHR23086	PHOSPHATIDYLINOSITOL-4-PHOSPHATE 5-KINASE	KOG0229	Phosphatidylinositol-4-phosphate_5-kinase
Glyma.08G145600	1098	UniRef100_I1KTE1 Uncharacterized protein n=1 Tax=Glycine max RepID=I1KTE1_SOYBN	0	100	UniRef100_G7LC91 Cellulose synthase A catalytic subunit n=1 Tax=Medicago truncatula RepID=G7LC91_MEDTR	0	99.91	AT5G64740.1|Symbols:CESA6, IXR2, E112, PRC1|cellulose synthase 6|chr5:25881555-25886333 FORWARD LENGTH=1084	0	100.92	GO:0000271 GO:0009664 GO:0009825 GO:0009832 GO:0009833 GO:0009932 GO:0010583 GO:0010817 GO:0016049 GO:0030243 GO:0030244 GO:0042546 GO:0043481 GO:0043622 GO:0048767 GO:0071555	anthocyanin accumulation in tissues in response to UV light"; "cell growth"; "cell tip growth"; "cell wall biogenesis"; "cell wall organization"; "cellulose biosynthetic process"; "cellulose metabolic process"; "cortical microtubule organization"; "multidimensional cell growth"; "plant-type cell wall biogenesis"; "plant-type cell wall organization"; "polysaccharide biosynthetic process"; "primary…	GO:0008270 GO:0016757 GO:0016759 GO:0016760	cellulose synthase (UDP-forming) activity"; "cellulose synthase activity"; "transferase activity, transferring glycosyl groups"; "zinc ion binding	GO:0005794 GO:0005886 GO:0010005 GO:0010330 GO:0016020	Golgi apparatus"; "cellulose synthase complex"; "cortical microtubule, transverse to long axis"; "membrane"; "plasma membrane	PF03552	Cellulose synthase	PTHR13301	X-BOX TRANSCRIPTION FACTOR-RELATED	NA	NA
Glyma.08G168800	612	UniRef100_I1KU09 Uncharacterized protein n=1 Tax=Glycine max RepID=I1KU09_SOYBN	0	100	UniRef100_D7MKU7 Cyclin family protein n=1 Tax=Arabidopsis lyrata subsp. lyrata RepID=D7MKU7_ARALL	0	105.72	AT5G45190.1|Symbols:|Cyclin family protein|chr5:18277808-18280733 REVERSE LENGTH=579	0	105.35	GO:0000079 GO:0000394 GO:0006355 GO:0006366 GO:0006486 GO:0008284 GO:0009615 GO:0009630 GO:0009908 GO:0010090 GO:0048366 GO:0050792 GO:0051726	RNA splicing, via endonucleolytic cleavage and ligation"; "flower development"; "gravitropism"; "leaf development"; "positive regulation of cell proliferation"; "protein glycosylation"; "regulation of cell cycle"; "regulation of cyclin-dependent protein serine/threonine kinase activity"; "regulation of transcription, DNA-dependent"; "regulation of viral reproduction"; "response to virus"; "transc…	GO:0004693 GO:0019901	cyclin-dependent protein serine/threonine kinase activity"; "protein kinase binding	GO:0005634	nucleus	PF00134	Cyclin, N-terminal domain	PTHR10026	CYCLIN	KOG0834	CDK9_kinase-activating_protein_cyclin_T
Glyma.08G179100	843	UniRef100_I1KUD4 Potassium transporter n=1 Tax=Glycine max RepID=I1KUD4_SOYBN	0	100	UniRef100_I1KUD4 Potassium transporter n=1 Tax=Glycine max RepID=I1KUD4_SOYBN	0	100	AT5G09400.1|Symbols:KUP7|K+ uptake permease 7|chr5:2916377-2920604 FORWARD LENGTH=858	0	97.2	GO:0006813 GO:0071805	potassium ion transmembrane transport"; "potassium ion transport	GO:0015079	potassium ion transmembrane transporter activity	GO:0000325 GO:0005773 GO:0005774 GO:0005886 GO:0016020	membrane"; "plant-type vacuole"; "plasma membrane"; "vacuolar membrane"; "vacuole	PF02705	K+ potassium transporter	NA	NA	NA	NA
Glyma.08G186400	770	UniRef100_I1KUL7 Uncharacterized protein n=1 Tax=Glycine max RepID=I1KUL7_SOYBN	0	100	UniRef100_G7L8W6 Phosphatidylinositol-4-phosphate 5-kinase n=1 Tax=Medicago truncatula RepID=G7L8W6_MEDTR	0	100.26	AT1G60890.1|Symbols:|Phosphatidylinositol-4-phosphate 5-kinase family protein|chr1:22412452-22416338 REVERSE LENGTH=769	0	98.96	GO:0046488	phosphatidylinositol metabolic process	GO:0005524 GO:0016307 GO:0016308	1-phosphatidylinositol-4-phosphate 5-kinase activity"; "ATP binding"; "phosphatidylinositol phosphate kinase activity	GO:0005634 GO:0005886	nucleus"; "plasma membrane	PF02493 PF01504	MORN repeat"; "Phosphatidylinositol-4-phosphate 5-Kinase	PTHR23086	PHOSPHATIDYLINOSITOL-4-PHOSPHATE 5-KINASE	KOG0229	Phosphatidylinositol-4-phosphate_5-kinase
Glyma.08G209600	564	UniRef100_K7L7W1 Uncharacterized protein n=1 Tax=Glycine max RepID=K7L7W1_SOYBN	0	100	UniRef100_E6NUD8 JHL25H03.11 protein n=1 Tax=Jatropha curcas RepID=E6NUD8_JATCU	0	99.25	AT3G15620.1|Symbols:UVR3|DNA photolyase family protein|chr3:5293475-5296548 REVERSE LENGTH=556	0	98.2	GO:0006281 GO:0006290 GO:0009411	DNA repair"; "pyrimidine dimer repair"; "response to UV	GO:0003913 GO:0003914	DNA (6-4) photolyase activity"; "DNA photolyase activity	GO:0005634 GO:0009507	chloroplast"; "nucleus	PF03441 PF00875	FAD binding domain of DNA photolyase"; "DNA photolyase	PTHR11455	CRYPTOCHROME	KOG0133	Deoxyribodipyrimidine_photolyase/cryptochrome
Glyma.08G226700	1727	UniRef100_I1KVW9 Uncharacterized protein n=1 Tax=Glycine max RepID=I1KVW9_SOYBN	0	100	UniRef100_G7JUE4 Histone acetyltransferase n=1 Tax=Medicago truncatula RepID=G7JUE4_MEDTR	0	99.25	AT1G16710.1|Symbols:HAC12|histone acetyltransferase of the CBP family 12|chr1:5714692-5721782 FORWARD LENGTH=1706	0	101.17	GO:0006355 GO:0006473 GO:0007155 GO:0009793 GO:0009908 GO:0010090 GO:0010228 GO:0045010 GO:0048765 GO:0071555	actin nucleation"; "cell adhesion"; "cell wall organization"; "embryo development ending in seed dormancy"; "flower development"; "protein acetylation"; "regulation of transcription, DNA-dependent"; "root hair cell differentiation"; "trichome morphogenesis"; "vegetative to reproductive phase transition of meristem	GO:0003712 GO:0004402 GO:0008270	histone acetyltransferase activity"; "transcription cofactor activity"; "zinc ion binding	GO:0005634	nucleus	PF00628 PF00569 PF08214 PF02135	PHD-finger"; "Zinc finger, ZZ type"; "Histone acetylation protein"; "TAZ zinc finger	PTHR13808	CBP/P300-RELATED	KOG1778	CREB_binding_protein/P300_and_related_TAZ_Zn-finger_proteins
Glyma.08G288400	842	UniRef100_I1KXH7 Potassium transporter n=1 Tax=Glycine max RepID=I1KXH7_SOYBN	0	100	UniRef100_I1KXH7 Potassium transporter n=1 Tax=Glycine max RepID=I1KXH7_SOYBN	0	100	AT1G60160.1|Symbols:|Potassium transporter family protein|chr1:22188330-22191395 REVERSE LENGTH=827	0	101.33	GO:0006813 GO:0071805	potassium ion transmembrane transport"; "potassium ion transport	GO:0015079	potassium ion transmembrane transporter activity	GO:0005634 GO:0009507 GO:0016020	chloroplast"; "membrane"; "nucleus	PF02705	K+ potassium transporter	NA	NA	NA	NA
Glyma.08G288500	785	UniRef100_K7L9J8 Potassium transporter n=1 Tax=Glycine max RepID=K7L9J8_SOYBN	0	100	UniRef100_K7L9J8 Potassium transporter n=1 Tax=Glycine max RepID=K7L9J8_SOYBN	0	100	AT1G70300.1|Symbols:KUP6|K+ uptake permease 6|chr1:26477993-26481233 REVERSE LENGTH=782	0	100.26	GO:0006813 GO:0071805	potassium ion transmembrane transport"; "potassium ion transport	GO:0015079	potassium ion transmembrane transporter activity	GO:0005886 GO:0016020	membrane"; "plasma membrane	PF02705	K+ potassium transporter	NA	NA	NA	NA
Glyma.08G306800	216	UniRef100_C6SVD7 Uncharacterized protein n=2 Tax=Glycine max RepID=C6SVD7_SOYBN	4e-155	100	UniRef100_Q06FE1 Glutathione S-transferase (Fragment) n=1 Tax=Pyrus communis RepID=Q06FE1_PYRCO	3e-117	100	AT2G30860.1|Symbols:ATGSTF9, GLUTTR, ATGSTF7, GSTF9|glutathione S-transferase PHI 9|chr2:13139132-13140057 FORWARD LENGTH=215	4e-102	100	GO:0006546 GO:0006569 GO:0006952 GO:0006970 GO:0009407 GO:0009627 GO:0009684 GO:0010043 GO:0031347 GO:0042742 GO:0046686	defense response"; "defense response to bacterium"; "glycine catabolic process"; "indoleacetic acid biosynthetic process"; "regulation of defense response"; "response to cadmium ion"; "response to osmotic stress"; "response to zinc ion"; "systemic acquired resistance"; "toxin catabolic process"; "tryptophan catabolic process	GO:0004364 GO:0004602 GO:0005507 GO:0043295	copper ion binding"; "glutathione binding"; "glutathione peroxidase activity"; "glutathione transferase activity	GO:0005737 GO:0005773 GO:0005829 GO:0005886 GO:0009506 GO:0009507 GO:0009570 GO:0009579 GO:0048046	apoplast"; "chloroplast"; "chloroplast stroma"; "cytoplasm"; "cytosol"; "plasma membrane"; "plasmodesma"; "thylakoid"; "vacuole	PF02798 PF00043	Glutathione S-transferase, N-terminal domain"; "Glutathione S-transferase, C-terminal domain	PTHR11260	GLUTATHIONE S-TRANSFERASE, GST, SUPERFAMILY, GST DOMAIN CONTAINING	KOG0867	Glutathione_S-transferase
Glyma.08G311700	377	UniRef100_K7LA18 Uncharacterized protein n=1 Tax=Glycine max RepID=K7LA18_SOYBN	0	100	UniRef100_B6TA39 Actin protein 2/3 complex subunit 1B n=1 Tax=Zea mays RepID=B6TA39_MAIZE	0	98.4	AT2G31300.1|Symbols:ARPC1B, ARPC1|actin-related protein C1B|chr2:13346313-13349787 REVERSE LENGTH=378	0	98.94	GO:0007015 GO:0030833	actin filament organization"; "regulation of actin filament polymerization	GO:0000166 GO:0003779	actin binding"; "nucleotide binding	GO:0005634 GO:0005737 GO:0005856 GO:0005885	Arp2/3 protein complex"; "cytoplasm"; "cytoskeleton"; "nucleus	PF00400	WD domain, G-beta repeat	PTHR10709	ACTIN-RELATED PROTEIN 2/3 COMPLEX SUBUNIT 1	KOG1523	Actin-related_protein_Arp2/3_complex,_subunit_ARPC1/p41-ARC
Glyma.08G320500	100	UniRef100_C6T142 Uncharacterized protein n=1 Tax=Glycine max RepID=C6T142_SOYBN	9e-67	100	UniRef100_A2TKE7 Ubiquitin-like protein (Fragment) n=1 Tax=Pisum sativum RepID=A2TKE7_PEA	3e-57	95.74	AT5G55160.1|Symbols:SUM2, SUMO 2, SUMO2, ATSUMO2|small ubiquitin-like modifier 2|chr5:22383747-22384772 REVERSE LENGTH=103	1e-57	87.38	GO:0000394 GO:0006094 GO:0007010 GO:0009086 GO:0009408 GO:0010498 GO:0016925	RNA splicing, via endonucleolytic cleavage and ligation"; "cytoskeleton organization"; "gluconeogenesis"; "methionine biosynthetic process"; "proteasomal protein catabolic process"; "protein sumoylation"; "response to heat	GO:0005515 GO:0031386	protein binding"; "protein tag	GO:0005634 GO:0005737	cytoplasm"; "nucleus	PF11976	Ubiquitin-2 like Rad60 SUMO-like	PTHR10562	SMALL UBIQUITIN-RELATED MODIFIER	KOG1769	Ubiquitin-like_proteins
Glyma.08G332900	700	UniRef100_D6C500 HSP90-2 n=1 Tax=Glycine max RepID=D6C500_SOYBN	0	100	UniRef100_D6C500 HSP90-2 n=1 Tax=Glycine max RepID=D6C500_SOYBN	0	100	AT5G56000.1|Symbols:Hsp81.4, AtHsp90.4|HEAT SHOCK PROTEIN 81.4|chr5:22677602-22680067 REVERSE LENGTH=699	0	100	GO:0006457	protein folding	GO:0005524 GO:0051082	ATP binding"; "unfolded protein binding	GO:0005618 GO:0005634 GO:0005737 GO:0005774 GO:0005794 GO:0005829 GO:0005886 GO:0009570 GO:0048046	Golgi apparatus"; "apoplast"; "cell wall"; "chloroplast stroma"; "cytoplasm"; "cytosol"; "nucleus"; "plasma membrane"; "vacuolar membrane	PF00183 PF02518	Hsp90 protein"; "Histidine kinase-, DNA gyrase B-, and HSP90-like ATPase	PTHR11528	HEAT SHOCK PROTEIN 90	KOG0019	Molecular_chaperone_(HSP90_family)
Glyma.08G334000	847	UniRef100_I1KYU6 Phosphorylase n=1 Tax=Glycine max RepID=I1KYU6_SOYBN	0	100	UniRef100_I1KYU6 Phosphorylase n=1 Tax=Glycine max RepID=I1KYU6_SOYBN	0	100	AT3G46970.1|Symbols:ATPHS2, PHS2|alpha-glucan phosphorylase 2|chr3:17301625-17306111 REVERSE LENGTH=841	0	99.88	GO:0005975 GO:0009414 GO:0019252 GO:0046686	carbohydrate metabolic process"; "response to cadmium ion"; "response to water deprivation"; "starch biosynthetic process	GO:0004645 GO:0016757 GO:0030170	phosphorylase activity"; "pyridoxal phosphate binding"; "transferase activity, transferring glycosyl groups	GO:0005737 GO:0005829 GO:0009507	chloroplast"; "cytoplasm"; "cytosol	PF00343	Carbohydrate phosphorylase	PTHR11468	GLYCOGEN PHOSPHORYLASE	KOG2099	Glycogen_phosphorylase
Glyma.08G346700	545	UniRef100_I1KZ20 Uncharacterized protein n=1 Tax=Glycine max RepID=I1KZ20_SOYBN	0	100	UniRef100_G5ELZ2 FK506-binding protein n=1 Tax=Nicotiana tabacum RepID=G5ELZ2_TOBAC	0	94.59	AT3G25230.1|Symbols:ROF1, ATFKBP62, FKBP62|rotamase FKBP 1|chr3:9188257-9191137 FORWARD LENGTH=551	0	94.92	GO:0000413 GO:0006457 GO:0006499 GO:0006970 GO:0009408 GO:0009611 GO:0009644 GO:0009845 GO:0018208 GO:0034976 GO:0042542 GO:0046686 GO:0070370	N-terminal protein myristoylation"; "cellular heat acclimation"; "peptidyl-proline modification"; "protein folding"; "protein peptidyl-prolyl isomerization"; "response to cadmium ion"; "response to endoplasmic reticulum stress"; "response to heat"; "response to high light intensity"; "response to hydrogen peroxide"; "response to osmotic stress"; "response to wounding"; "seed germination	GO:0003755 GO:0005515 GO:0005516 GO:0005528 GO:0032266 GO:0080025	FK506 binding"; "calmodulin binding"; "peptidyl-prolyl cis-trans isomerase activity"; "phosphatidylinositol-3,5-bisphosphate binding"; "phosphatidylinositol-3-phosphate binding"; "protein binding	GO:0005634 GO:0005737 GO:0005829 GO:0016020 GO:0071944	cell periphery"; "cytoplasm"; "cytosol"; "membrane"; "nucleus	PF00254 PF00515	FKBP-type peptidyl-prolyl cis-trans isomerase"; "Tetratricopeptide repeat	PTHR10516	PEPTIDYL-PROLYL CIS-TRANS ISOMERASE	KOG0543	FKBP-type_peptidyl-prolyl_cis-trans_isomerase
Glyma.08G357600	762	UniRef100_UPI0003DE9F27 PREDICTED: B3 domain-containing transcription factor ABI3-like isoform X2 n=1 Tax=Glycine max RepID=UPI0003DE9F27	0	99.74	UniRef100_Q68AN0 ABI-3 homolog n=1 Tax=Psophocarpus tetragonolobus RepID=Q68AN0_PSOTE	0	101.33	AT3G24650.1|Symbols:ABI3, SIS10|AP2/B3-like transcriptional factor family protein|chr3:8997911-9000780 FORWARD LENGTH=720	2e-164	99.72	GO:0006355 GO:0009657 GO:0009686 GO:0009733 GO:0009737 GO:0009740 GO:0009790 GO:0016114 GO:0031930 GO:0045893 GO:0048825 GO:0051301	cell division"; "cotyledon development"; "embryo development"; "gibberellic acid mediated signaling pathway"; "gibberellin biosynthetic process"; "mitochondria-nucleus signaling pathway"; "plastid organization"; "positive regulation of transcription, DNA-dependent"; "regulation of transcription, DNA-dependent"; "response to abscisic acid stimulus"; "response to auxin stimulus"; "terpenoid biosynt…	GO:0001076 GO:0003677 GO:0003700 GO:0005515	DNA binding"; "RNA polymerase II transcription factor binding transcription factor activity"; "protein binding"; "sequence-specific DNA binding transcription factor activity	GO:0005634 GO:0005829	cytosol"; "nucleus	PF02362	B3 DNA binding domain	NA	NA	NA	NA
Glyma.09G011500	277	UniRef100_I1L011 Thymidine kinase n=1 Tax=Glycine max RepID=I1L011_SOYBN	0	100	UniRef100_I1L011 Thymidine kinase n=1 Tax=Glycine max RepID=I1L011_SOYBN	0	100	AT5G23070.1|Symbols:|Thymidine kinase|chr5:7741979-7742827 FORWARD LENGTH=282	2e-104	94.68	GO:0009061 GO:0009165 GO:0019690	anaerobic respiration"; "nucleotide biosynthetic process"; "pyrimidine deoxyribonucleoside interconversion	GO:0004797	thymidine kinase activity	GO:0009507	chloroplast	PF00265	Thymidine kinase	PTHR11441	THYMIDINE KINASE	KOG3125	Thymidine_kinase
Glyma.09G022600	534	UniRef100_I1L0D6 Uncharacterized protein n=1 Tax=Glycine max RepID=I1L0D6_SOYBN	0	100	UniRef100_G7IMM5 Reticuline oxidase-like protein n=1 Tax=Medicago truncatula RepID=G7IMM5_MEDTR	0	97.79	AT4G20840.1|Symbols:|FAD-binding Berberine family protein|chr4:11157916-11159535 FORWARD LENGTH=539	0	93.69	GO:0055114	oxidation-reduction process	GO:0003824 GO:0008762 GO:0009055 GO:0016491 GO:0016614 GO:0050660	UDP-N-acetylmuramate dehydrogenase activity"; "catalytic activity"; "electron carrier activity"; "flavin adenine dinucleotide binding"; "oxidoreductase activity"; "oxidoreductase activity, acting on CH-OH group of donors	GO:0005886 GO:0009507 GO:0048046	apoplast"; "chloroplast"; "plasma membrane	PF01565 PF08031	FAD binding domain "; "Berberine and berberine like	PTHR11748	D-LACTATE DEHYDROGENASE	NA	NA
Glyma.09G027000	549	UniRef100_I1L0H7 Uncharacterized protein n=1 Tax=Glycine max RepID=I1L0H7_SOYBN	0	100	UniRef100_G7IMM5 Reticuline oxidase-like protein n=1 Tax=Medicago truncatula RepID=G7IMM5_MEDTR	0	100	AT4G20840.1|Symbols:|FAD-binding Berberine family protein|chr4:11157916-11159535 FORWARD LENGTH=539	0	95.18	GO:0055114	oxidation-reduction process	GO:0003824 GO:0008762 GO:0009055 GO:0016491 GO:0016614 GO:0050660	UDP-N-acetylmuramate dehydrogenase activity"; "catalytic activity"; "electron carrier activity"; "flavin adenine dinucleotide binding"; "oxidoreductase activity"; "oxidoreductase activity, acting on CH-OH group of donors	GO:0005886 GO:0009507 GO:0048046	apoplast"; "chloroplast"; "plasma membrane	PF01565 PF08031	FAD binding domain "; "Berberine and berberine like	PTHR11748	D-LACTATE DEHYDROGENASE	NA	NA
Glyma.09G027200	534	UniRef100_I1L0H9 Uncharacterized protein n=1 Tax=Glycine max RepID=I1L0H9_SOYBN	0	100	UniRef100_G7IMM5 Reticuline oxidase-like protein n=1 Tax=Medicago truncatula RepID=G7IMM5_MEDTR	0	97.6	AT4G20840.1|Symbols:|FAD-binding Berberine family protein|chr4:11157916-11159535 FORWARD LENGTH=539	0	93.32	GO:0055114	oxidation-reduction process	GO:0003824 GO:0008762 GO:0009055 GO:0016491 GO:0016614 GO:0050660	UDP-N-acetylmuramate dehydrogenase activity"; "catalytic activity"; "electron carrier activity"; "flavin adenine dinucleotide binding"; "oxidoreductase activity"; "oxidoreductase activity, acting on CH-OH group of donors	GO:0005886 GO:0009507 GO:0048046	apoplast"; "chloroplast"; "plasma membrane	PF01565 PF08031	FAD binding domain "; "Berberine and berberine like	PTHR11748	D-LACTATE DEHYDROGENASE	NA	NA
Glyma.09G052700	791	UniRef100_I1L175 Potassium transporter n=1 Tax=Glycine max RepID=I1L175_SOYBN	0	100	UniRef100_I1L175 Potassium transporter n=1 Tax=Glycine max RepID=I1L175_SOYBN	0	100	AT2G35060.1|Symbols:KUP11|K+ uptake permease 11|chr2:14775184-14778184 REVERSE LENGTH=792	0	98.99	GO:0006813 GO:0009555 GO:0071805	pollen development"; "potassium ion transmembrane transport"; "potassium ion transport	GO:0015079	potassium ion transmembrane transporter activity	GO:0005737 GO:0005886 GO:0016020	cytoplasm"; "membrane"; "plasma membrane	PF02705	K+ potassium transporter	NA	NA	NA	NA
Glyma.09G172500	320	UniRef100_UPI00018C6CFA PREDICTED: mitogen-activated protein kinase kinase 4 n=1 Tax=Glycine max RepID=UPI00018C6CFA	0	100	UniRef100_G7KQC0 Mitogen-activated protein kinase kinase n=1 Tax=Medicago truncatula RepID=G7KQC0_MEDTR	0	86.41	AT1G73500.1|Symbols:ATMKK9, MKK9|MAP kinase kinase 9|chr1:27639419-27640351 REVERSE LENGTH=310	4e-125	101.61	GO:0006468 GO:0006569 GO:0008152 GO:0009611 GO:0009651 GO:0009684 GO:0009693 GO:0009873 GO:0010120 GO:0010200 GO:0019344 GO:0045893 GO:0046777	camalexin biosynthetic process"; "cysteine biosynthetic process"; "ethylene biosynthetic process"; "ethylene mediated signaling pathway"; "indoleacetic acid biosynthetic process"; "metabolic process"; "positive regulation of transcription, DNA-dependent"; "protein autophosphorylation"; "protein phosphorylation"; "response to chitin"; "response to salt stress"; "response to wounding"; "tryptophan …	GO:0004672 GO:0004674 GO:0004708 GO:0005515 GO:0005524 GO:0016301 GO:0016772 GO:0030295	ATP binding"; "MAP kinase kinase activity"; "kinase activity"; "protein binding"; "protein kinase activator activity"; "protein kinase activity"; "protein serine/threonine kinase activity"; "transferase activity, transferring phosphorus-containing groups	GO:0005739	mitochondrion	PF00069	Protein kinase domain	PTHR24361	MITOGEN-ACTIVATED KINASE KINASE KINASE	KOG0581	Mitogen-activated_protein_kinase_kinase_(MAP2K)
Glyma.09G278900	1773	UniRef100_I1L748 DNA-directed RNA polymerase n=1 Tax=Glycine max RepID=I1L748_SOYBN	0	100	UniRef100_I1L748 DNA-directed RNA polymerase n=1 Tax=Glycine max RepID=I1L748_SOYBN	0	100	AT4G35800.1|Symbols:NRPB1, RPB1, RNA_POL_II_LSRNA_POL_II_LS, RNA_POL_II_LS|RNA polymerase II large subunit|chr4:16961115-16967892 REVERSE LENGTH=1839	0	93.69	GO:0000394 GO:0006306 GO:0006351 GO:0006366 GO:0010228 GO:0016926 GO:0031047 GO:0050665	DNA methylation"; "RNA splicing, via endonucleolytic cleavage and ligation"; "gene silencing by RNA"; "hydrogen peroxide biosynthetic process"; "protein desumoylation"; "transcription, DNA-dependent"; "transcription from RNA polymerase II promoter"; "vegetative to reproductive phase transition of meristem	GO:0003677 GO:0003899 GO:0005515	DNA-directed RNA polymerase activity"; "DNA binding"; "protein binding	GO:0005634 GO:0005665 GO:0005773 GO:0009506 GO:0009507	DNA-directed RNA polymerase II, core complex"; "chloroplast"; "nucleus"; "plasmodesma"; "vacuole	PF04998 PF04997 PF04990 PF00623 PF04992 PF05000 PF04983 PF05001	RNA polymerase Rpb1, domain 5"; "RNA polymerase Rpb1, domain 1"; "RNA polymerase Rpb1, domain 7"; "RNA polymerase Rpb1, domain 2"; "RNA polymerase Rpb1, domain 6"; "RNA polymerase Rpb1, domain 4"; "RNA polymerase Rpb1, domain 3"; "RNA polymerase Rpb1 C-terminal repeat	PTHR19376	DNA-DIRECTED RNA POLYMERASE	KOG0260	RNA_polymerase_II,_large_subunit
Glyma.10G060000	825	UniRef100_I1L919 Uncharacterized protein n=1 Tax=Glycine max RepID=I1L919_SOYBN	0	100	UniRef100_U5G6X7 Phosphatidylinositol-4-phosphate 5-kinase family protein n=2 Tax=Populus trichocarpa RepID=U5G6X7_POPTR	0	98.91	AT3G09920.3|Symbols:PIP5K9|phosphatidyl inositol monophosphate 5 kinase|chr3:3040426-3043676 REVERSE LENGTH=815	0	99.26	GO:0005975 GO:0006520 GO:0046488	carbohydrate metabolic process"; "cellular amino acid metabolic process"; "phosphatidylinositol metabolic process	GO:0005515 GO:0005524 GO:0016307 GO:0016308	1-phosphatidylinositol-4-phosphate 5-kinase activity"; "ATP binding"; "phosphatidylinositol phosphate kinase activity"; "protein binding	GO:0005634 GO:0005829 GO:0016020	cytosol"; "membrane"; "nucleus	PF01504 PF02493	Phosphatidylinositol-4-phosphate 5-Kinase"; "MORN repeat	PTHR23086	PHOSPHATIDYLINOSITOL-4-PHOSPHATE 5-KINASE	KOG0229	Phosphatidylinositol-4-phosphate_5-kinase
Glyma.10G180600	643	UniRef100_D0FZ18 Cryptochrome2 n=1 Tax=Glycine max RepID=D0FZ18_SOYBN	0	100	UniRef100_D0FZ18 Cryptochrome2 n=1 Tax=Glycine max RepID=D0FZ18_SOYBN	0	100	AT1G04400.1|Symbols:CRY2, FHA, AT-PHH1, PHH1, ATCRY2|cryptochrome 2|chr1:1185719-1187901 REVERSE LENGTH=612	0	87.25	GO:0006281 GO:0006325 GO:0006338 GO:0009414 GO:0009416 GO:0009637 GO:0009638 GO:0009909 GO:0009911 GO:0010075 GO:0010118 GO:0010617 GO:0042744	DNA repair"; "chromatin organization"; "chromatin remodeling"; "circadian regulation of calcium ion oscillation"; "hydrogen peroxide catabolic process"; "phototropism"; "positive regulation of flower development"; "regulation of flower development"; "regulation of meristem growth"; "response to blue light"; "response to light stimulus"; "response to water deprivation"; "stomatal movement	GO:0005515 GO:0009882 GO:0042802 GO:0042803	blue light photoreceptor activity"; "identical protein binding"; "protein binding"; "protein homodimerization activity	GO:0005634 GO:0005773	nucleus"; "vacuole	PF03441 PF00875	FAD binding domain of DNA photolyase"; "DNA photolyase	PTHR11455	CRYPTOCHROME	KOG0133	Deoxyribodipyrimidine_photolyase/cryptochrome
Glyma.10G216300	377	UniRef100_I1LD74 Uncharacterized protein n=1 Tax=Glycine max RepID=I1LD74_SOYBN	0	100	UniRef100_B6TA39 Actin protein 2/3 complex subunit 1B n=1 Tax=Zea mays RepID=B6TA39_MAIZE	0	98.4	AT2G31300.1|Symbols:ARPC1B, ARPC1|actin-related protein C1B|chr2:13346313-13349787 REVERSE LENGTH=378	0	98.94	GO:0007015 GO:0030833	actin filament organization"; "regulation of actin filament polymerization	GO:0000166 GO:0003779	actin binding"; "nucleotide binding	GO:0005634 GO:0005737 GO:0005856 GO:0005885	Arp2/3 protein complex"; "cytoplasm"; "cytoskeleton"; "nucleus	PF00400	WD domain, G-beta repeat	PTHR10709	ACTIN-RELATED PROTEIN 2/3 COMPLEX SUBUNIT 1	KOG1523	Actin-related_protein_Arp2/3_complex,_subunit_ARPC1/p41-ARC
Glyma.10G284900	356	UniRef100_I1LF79 Uncharacterized protein n=2 Tax=Glycine max RepID=I1LF79_SOYBN	0	96.8	UniRef100_T2DN77 RING-finger protein n=1 Tax=Phaseolus vulgaris RepID=T2DN77_PHAVU	3e-158	90.49	AT3G19910.1|Symbols:|RING/U-box superfamily protein|chr3:6926497-6929324 FORWARD LENGTH=340	3e-91	79.41	NA	NA	GO:0008270	zinc ion binding	GO:0005634	nucleus	PF00097	Zinc finger, C3HC4 type (RING finger)	PTHR14155	RING FINGER DOMAIN-CONTAINING	NA	NA
Glyma.11G010400	1144	UniRef100_I1LFZ3 Uncharacterized protein n=1 Tax=Glycine max RepID=I1LFZ3_SOYBN	0	100	UniRef100_B9N113 Cellulase synthase 3 family protein n=2 Tax=Populus RepID=B9N113_POPTR	0	100	AT3G03050.1|Symbols:CSLD3, KJK, ATCSLD3|cellulose synthase-like D3|chr3:687873-691629 FORWARD LENGTH=1145	0	99.39	GO:0000271 GO:0009409 GO:0009832 GO:0010583 GO:0030244	cellulose biosynthetic process"; "plant-type cell wall biogenesis"; "polysaccharide biosynthetic process"; "response to cold"; "response to cyclopentenone	GO:0016757 GO:0016759 GO:0051753	cellulose synthase activity"; "mannan synthase activity"; "transferase activity, transferring glycosyl groups	GO:0005768 GO:0005783 GO:0005794 GO:0005802 GO:0005886 GO:0016020	Golgi apparatus"; "endoplasmic reticulum"; "endosome"; "membrane"; "plasma membrane"; "trans-Golgi network	PF03552	Cellulose synthase	PTHR10587	GLYCOSYL TRANSFERASE-RELATED	NA	NA
Glyma.11G030500	586	UniRef100_I1LGM2 Uncharacterized protein n=1 Tax=Glycine max RepID=I1LGM2_SOYBN	0	100	UniRef100_G7KG90 Stress-induced-phosphoprotein n=2 Tax=Medicago truncatula RepID=G7KG90_MEDTR	0	100.69	AT4G12400.2|Symbols:Hop3|stress-inducible protein, putative|chr4:7338866-7341239 REVERSE LENGTH=558	0	104.84	GO:0006457 GO:0009408 GO:0009644 GO:0010286 GO:0034976 GO:0042542	heat acclimation"; "protein folding"; "response to endoplasmic reticulum stress"; "response to heat"; "response to high light intensity"; "response to hydrogen peroxide	NA	NA	NA	NA	PF00515	Tetratricopeptide repeat	PTHR22904	TPR REPEAT CONTAINING PROTEIN	KOG0548	Molecular_co-chaperone_STI1
Glyma.11G081200	1828	UniRef100_K7LNL8 DNA-directed RNA polymerase n=2 Tax=Glycine max RepID=K7LNL8_SOYBN	0	100	UniRef100_K7LNL8 DNA-directed RNA polymerase n=2 Tax=Glycine max RepID=K7LNL8_SOYBN	0	100	AT5G60040.1|Symbols:NRPC1|nuclear RNA polymerase C1|chr5:24173590-24183269 FORWARD LENGTH=1376	4e-178	66.5	GO:0000278 GO:0006302 GO:0006310 GO:0006312 GO:0006351 GO:0006354 GO:0006396 GO:0007062 GO:0007126 GO:0007129 GO:0007131 GO:0009560 GO:0010332 GO:0010564 GO:0016567 GO:0032204 GO:0042138 GO:0043247 GO:0045132	DNA-dependent transcription, elongation"; "DNA recombination"; "RNA processing"; "double-strand break repair"; "embryo sac egg cell differentiation"; "meiosis"; "meiotic DNA double-strand break formation"; "meiotic chromosome segregation"; "mitotic cell cycle"; "mitotic recombination"; "protein ubiquitination"; "reciprocal meiotic recombination"; "regulation of cell cycle process"; "regulation of…	GO:0003677 GO:0003899 GO:0008270 GO:0032549	DNA-directed RNA polymerase activity"; "DNA binding"; "ribonucleoside binding"; "zinc ion binding	GO:0005634	nucleus	PF04983 PF05001 PF00623 PF04992 PF04998 PF05000 PF04997 PF04990	RNA polymerase Rpb1, domain 3"; "RNA polymerase Rpb1 C-terminal repeat "; "RNA polymerase Rpb1, domain 2"; "RNA polymerase Rpb1, domain 6"; "RNA polymerase Rpb1, domain 5"; "RNA polymerase Rpb1, domain 4"; "RNA polymerase Rpb1, domain 1"; "RNA polymerase Rpb1, domain 7	PTHR19376	DNA-DIRECTED RNA POLYMERASE	KOG0260	RNA_polymerase_II,_large_subunit
Glyma.11G085100	601	UniRef100_I1LIA2 Uncharacterized protein n=2 Tax=Glycine max RepID=I1LIA2_SOYBN	0	99.83	UniRef100_G7K028 Phosphatidylinositide phosphatase SAC1 n=1 Tax=Medicago truncatula RepID=G7K028_MEDTR	0	100.84	AT3G51460.1|Symbols:RHD4|Phosphoinositide phosphatase family protein|chr3:19093007-19097142 FORWARD LENGTH=597	0	100.5	GO:0009611 GO:0032957 GO:0042732 GO:0046855 GO:0048768	D-xylose metabolic process"; "inositol phosphate dephosphorylation"; "inositol trisphosphate metabolic process"; "response to wounding"; "root hair cell tip growth	GO:0004439 GO:0042578 GO:0043812	phosphatidylinositol-4,5-bisphosphate 5-phosphatase activity"; "phosphatidylinositol-4-phosphate phosphatase activity"; "phosphoric ester hydrolase activity	GO:0005739 GO:0005783 GO:0005886 GO:0009506 GO:0031520 GO:0090404	endoplasmic reticulum"; "mitochondrion"; "plasma membrane"; "plasma membrane of cell tip"; "plasmodesma"; "pollen tube tip	PF02383	SacI homology domain	PTHR11200	INOSITOL 5-PHOSPHATASE	KOG1889	Putative_phosphoinositide_phosphatase
Glyma.11G110000	351	UniRef100_I1LJ50 Uncharacterized protein n=1 Tax=Glycine max RepID=I1LJ50_SOYBN	0	100	UniRef100_B9HRF3 GIANT CHLOROPLAST 1 family protein n=1 Tax=Populus trichocarpa RepID=B9HRF3_POPTR	0	98.29	AT2G21280.1|Symbols:GC1, ATSULA, SULA|NAD(P)-binding Rossmann-fold superfamily protein|chr2:9110502-9112679 REVERSE LENGTH=347	0	100	GO:0006098 GO:0010020 GO:0010027 GO:0016117 GO:0019288 GO:0044237	carotenoid biosynthetic process"; "cellular metabolic process"; "chloroplast fission"; "isopentenyl diphosphate biosynthetic process, mevalonate-independent pathway"; "pentose-phosphate shunt"; "thylakoid membrane organization	GO:0000166 GO:0003824 GO:0050662	catalytic activity"; "coenzyme binding"; "nucleotide binding	GO:0009507 GO:0009536 GO:0009941	chloroplast"; "chloroplast envelope"; "plastid	PF01370 PF08338	NAD dependent epimerase/dehydratase family"; "Domain of unknown function (DUF1731)	PTHR11092	SUGAR NUCLEOTIDE EPIMERASE RELATED	KOG3019	Predicted_nucleoside-diphosphate_sugar_epimerase
Glyma.11G116600	531	UniRef100_I1LJC2 Glucose-1-phosphate adenylyltransferase n=1 Tax=Glycine max RepID=I1LJC2_SOYBN	0	100	UniRef100_I1LJC2 Glucose-1-phosphate adenylyltransferase n=1 Tax=Glycine max RepID=I1LJC2_SOYBN	0	100	AT4G39210.1|Symbols:APL3|Glucose-1-phosphate adenylyltransferase family protein|chr4:18260332-18263181 FORWARD LENGTH=521	0	101.54	GO:0009058 GO:0009853 GO:0019252	biosynthetic process"; "photorespiration"; "starch biosynthetic process	GO:0008878 GO:0016779	glucose-1-phosphate adenylyltransferase activity"; "nucleotidyltransferase activity	GO:0009507	chloroplast	PF00483	Nucleotidyl transferase	PTHR22572	SUGAR-1-PHOSPHATE GUANYL TRANSFERASE	KOG1322	GDP-mannose_pyrophosphorylase/mannose-1-phosphate_guanylyltransferase
Glyma.11G157400	1638	UniRef100_I1LLG6 Uncharacterized protein n=1 Tax=Glycine max RepID=I1LLG6_SOYBN	0	100	UniRef100_Q9FY48 E3 ubiquitin-protein ligase KEG n=1 Tax=Arabidopsis thaliana RepID=KEG_ARATH	0	100.68	AT5G13530.1|Symbols:KEG|protein kinases;ubiquitin-protein ligases|chr5:4345618-4354369 FORWARD LENGTH=1625	0	100.68	GO:0000956 GO:0006952 GO:0009737 GO:0009738 GO:0009788 GO:0016197 GO:0016567 GO:0032940 GO:0048589	abscisic acid mediated signaling pathway"; "defense response"; "developmental growth"; "endosomal transport"; "negative regulation of abscisic acid mediated signaling pathway"; "nuclear-transcribed mRNA catabolic process"; "protein ubiquitination"; "response to abscisic acid stimulus"; "secretion by cell	GO:0004672 GO:0004842 GO:0005515 GO:0043621	protein binding"; "protein kinase activity"; "protein self-association"; "ubiquitin-protein ligase activity	GO:0005737 GO:0005769 GO:0005802	cytoplasm"; "early endosome"; "trans-Golgi network	PF00023 PF00069 PF00097	Ankyrin repeat"; "Protein kinase domain"; "Zinc finger, C3HC4 type (RING finger)	PTHR22967	SERINE/THREONINE PROTEIN KINASE	KOG0198	MEKK_and_related_serine/threonine_protein_kinases
Glyma.11G169900	762	UniRef100_K7LQX2 Potassium transporter n=1 Tax=Glycine max RepID=K7LQX2_SOYBN	0	100	UniRef100_K7LQX2 Potassium transporter n=1 Tax=Glycine max RepID=K7LQX2_SOYBN	0	100	AT2G30070.1|Symbols:ATKT1, ATKT1P, ATKUP1, KUP1, KT1|potassium transporter 1|chr2:12835097-12838466 FORWARD LENGTH=712	0	106.88	GO:0006813 GO:0071805	potassium ion transmembrane transport"; "potassium ion transport	GO:0015079	potassium ion transmembrane transporter activity	GO:0005886 GO:0016020	membrane"; "plasma membrane	PF02705	K+ potassium transporter	NA	NA	NA	NA
Glyma.11G249600	94	UniRef100_I1LN93 Uncharacterized protein n=1 Tax=Glycine max RepID=I1LN93_SOYBN	7e-61	100	UniRef100_B6SJA3 Signal peptidase complex subunit 1 n=1 Tax=Zea mays RepID=B6SJA3_MAIZE	9e-37	95.83	AT4G40042.1|Symbols:|Microsomal signal peptidase 12 kDa subunit (SPC12)|chr4:18559289-18559570 FORWARD LENGTH=93	1e-39	84.95	GO:0006465	signal peptide processing	GO:0008233	peptidase activity	GO:0005787 GO:0016021	integral to membrane"; "signal peptidase complex	PF06645	Microsomal signal peptidase 12 kDa subunit (SPC12)	PTHR13202	MICROSOMAL SIGNAL PEPTIDASE 12 KDA SUBUNIT	KOG4112	Signal_peptidase_subunit
Glyma.12G017600	1142	UniRef100_K7LSH7 Uncharacterized protein n=1 Tax=Glycine max RepID=K7LSH7_SOYBN	0	100	UniRef100_B9N113 Cellulase synthase 3 family protein n=2 Tax=Populus RepID=B9N113_POPTR	0	99.83	AT3G03050.1|Symbols:CSLD3, KJK, ATCSLD3|cellulose synthase-like D3|chr3:687873-691629 FORWARD LENGTH=1145	0	99.56	GO:0000271 GO:0009409 GO:0009832 GO:0010583 GO:0030244	cellulose biosynthetic process"; "plant-type cell wall biogenesis"; "polysaccharide biosynthetic process"; "response to cold"; "response to cyclopentenone	GO:0016757 GO:0016759 GO:0051753	cellulose synthase activity"; "mannan synthase activity"; "transferase activity, transferring glycosyl groups	GO:0005768 GO:0005783 GO:0005794 GO:0005802 GO:0005886 GO:0016020	Golgi apparatus"; "endoplasmic reticulum"; "endosome"; "membrane"; "plasma membrane"; "trans-Golgi network	PF03552	Cellulose synthase	PTHR10587	GLYCOSYL TRANSFERASE-RELATED	NA	NA
Glyma.12G036900	350	UniRef100_I1LPX1 Uncharacterized protein n=1 Tax=Glycine max RepID=I1LPX1_SOYBN	0	100	UniRef100_B9HRF3 GIANT CHLOROPLAST 1 family protein n=1 Tax=Populus trichocarpa RepID=B9HRF3_POPTR	0	98	AT2G21280.1|Symbols:GC1, ATSULA, SULA|NAD(P)-binding Rossmann-fold superfamily protein|chr2:9110502-9112679 REVERSE LENGTH=347	0	99.71	GO:0006098 GO:0010020 GO:0010027 GO:0016117 GO:0019288 GO:0044237	carotenoid biosynthetic process"; "cellular metabolic process"; "chloroplast fission"; "isopentenyl diphosphate biosynthetic process, mevalonate-independent pathway"; "pentose-phosphate shunt"; "thylakoid membrane organization	GO:0000166 GO:0003824 GO:0050662	catalytic activity"; "coenzyme binding"; "nucleotide binding	GO:0009507 GO:0009536 GO:0009941	chloroplast"; "chloroplast envelope"; "plastid	PF08338 PF01370	Domain of unknown function (DUF1731)"; "NAD dependent epimerase/dehydratase family	PTHR11092	SUGAR NUCLEOTIDE EPIMERASE RELATED	KOG3019	Predicted_nucleoside-diphosphate_sugar_epimerase
Glyma.12G042400	529	UniRef100_I1LQ25 Glucose-1-phosphate adenylyltransferase n=1 Tax=Glycine max RepID=I1LQ25_SOYBN	0	100	UniRef100_I1LQ25 Glucose-1-phosphate adenylyltransferase n=1 Tax=Glycine max RepID=I1LQ25_SOYBN	0	100	AT4G39210.1|Symbols:APL3|Glucose-1-phosphate adenylyltransferase family protein|chr4:18260332-18263181 FORWARD LENGTH=521	0	101.15	GO:0009058 GO:0009853 GO:0019252	biosynthetic process"; "photorespiration"; "starch biosynthetic process	GO:0008878 GO:0016779	glucose-1-phosphate adenylyltransferase activity"; "nucleotidyltransferase activity	GO:0009507	chloroplast	PF00483	Nucleotidyl transferase	PTHR22572	SUGAR-1-PHOSPHATE GUANYL TRANSFERASE	KOG1322	GDP-mannose_pyrophosphorylase/mannose-1-phosphate_guanylyltransferase
Glyma.13G000800	402	UniRef100_C6T7F2 Uncharacterized protein n=1 Tax=Glycine max RepID=C6T7F2_SOYBN	0	100	UniRef100_G7JLX9 Queuine tRNA-ribosyltransferase n=1 Tax=Medicago truncatula RepID=G7JLX9_MEDTR	0	101.03	NA	NA	NA	NA	NA	NA	NA	NA	NA	PF01702	Queuine tRNA-ribosyltransferase	PTHR11962	QUEUINE TRNA-RIBOSYLTRANSFERASE	KOG3909	Queuine-tRNA_ribosyltransferase
Glyma.13G057800	979	UniRef100_I1LWR4 Phosphorylase n=1 Tax=Glycine max RepID=I1LWR4_SOYBN	0	100	UniRef100_I1LWR4 Phosphorylase n=1 Tax=Glycine max RepID=I1LWR4_SOYBN	0	100	AT3G29320.1|Symbols:|Glycosyl transferase, family 35|chr3:11252871-11257587 FORWARD LENGTH=962	0	101.14	GO:0005975 GO:0009266 GO:0009409 GO:0009414 GO:0019252 GO:0042742	carbohydrate metabolic process"; "defense response to bacterium"; "response to cold"; "response to temperature stimulus"; "response to water deprivation"; "starch biosynthetic process	GO:0004645 GO:0016757 GO:0030170	phosphorylase activity"; "pyridoxal phosphate binding"; "transferase activity, transferring glycosyl groups	GO:0009507 GO:0009536 GO:0009570	chloroplast"; "chloroplast stroma"; "plastid	PF00343	Carbohydrate phosphorylase	PTHR11468	GLYCOGEN PHOSPHORYLASE	KOG2099	Glycogen_phosphorylase
Glyma.13G062700	777	UniRef100_K7LXH7 Uncharacterized protein n=1 Tax=Glycine max RepID=K7LXH7_SOYBN	0	100	UniRef100_B9VJS6 Starch synthase IIa-1 n=1 Tax=Glycine max RepID=B9VJS6_SOYBN	0	100	AT3G01180.1|Symbols:AtSS2, SS2|starch synthase 2|chr3:62456-65678 REVERSE LENGTH=792	0	88.76	GO:0001666 GO:0010021 GO:0010264 GO:0019375	amylopectin biosynthetic process"; "galactolipid biosynthetic process"; "myo-inositol hexakisphosphate biosynthetic process"; "response to hypoxia	GO:0009011 GO:0016757	starch synthase activity"; "transferase activity, transferring glycosyl groups	GO:0009507	chloroplast	PF00534 PF08323	Glycosyl transferases group 1"; "Starch synthase catalytic domain	PTHR12526	GLYCOSYLTRANSFERASE	NA	NA
Glyma.13G076600	806	UniRef100_K7LX74 Uncharacterized protein n=1 Tax=Glycine max RepID=K7LX74_SOYBN	0	100	UniRef100_Q0GPD1 BZIP transcription factor bZIP114 (Fragment) n=1 Tax=Glycine max RepID=Q0GPD1_SOYBN	0	100	AT2G27090.1|Symbols:|Protein of unknown function (DUF630 and DUF632)|chr2:11567691-11570345 REVERSE LENGTH=743	0	103.63	GO:0006486 GO:0006499 GO:0006635 GO:0016558	N-terminal protein myristoylation"; "fatty acid beta-oxidation"; "protein glycosylation"; "protein import into peroxisome matrix	NA	NA	GO:0005634 GO:0005886 GO:0009506	nucleus"; "plasma membrane"; "plasmodesma	PF04782 PF04783	Protein of unknown function (DUF632)"; "Protein of unknown function (DUF630)	PTHR21450	UNCHARACTERIZED	NA	NA
Glyma.13G089200	682	UniRef100_I1LVY6 Uncharacterized protein n=2 Tax=Glycine RepID=I1LVY6_SOYBN	0	100	UniRef100_D0FZ16 Cryptochrome1 n=2 Tax=Glycine RepID=D0FZ16_SOYBN	0	100	AT4G08920.1|Symbols:CRY1, BLU1, HY4, OOP2, ATCRY1|cryptochrome 1|chr4:5724260-5726905 FORWARD LENGTH=681	0	98.97	GO:0006281 GO:0007623 GO:0009414 GO:0009583 GO:0009637 GO:0009640 GO:0009785 GO:0010075 GO:0010118 GO:0010155 GO:0010343 GO:0010617 GO:0046283 GO:0046777 GO:0051510 GO:0055114	DNA repair"; "anthocyanin-containing compound metabolic process"; "blue light signaling pathway"; "circadian regulation of calcium ion oscillation"; "circadian rhythm"; "detection of light stimulus"; "oxidation-reduction process"; "photomorphogenesis"; "protein autophosphorylation"; "regulation of meristem growth"; "regulation of proton transport"; "regulation of unidimensional cell growth"; "res…	GO:0003913 GO:0004672 GO:0005515 GO:0005524 GO:0009882 GO:0042802 GO:0042803	ATP binding"; "DNA photolyase activity"; "blue light photoreceptor activity"; "identical protein binding"; "protein binding"; "protein homodimerization activity"; "protein kinase activity	GO:0005634 GO:0005737	cytoplasm"; "nucleus	PF12546 PF00875 PF03441	Blue/Ultraviolet sensing protein C terminal"; "DNA photolyase"; "FAD binding domain of DNA photolyase	PTHR11455	CRYPTOCHROME	KOG0133	Deoxyribodipyrimidine_photolyase/cryptochrome
Glyma.13G094600	579	UniRef100_K7LWW1 Uncharacterized protein n=2 Tax=Glycine max RepID=K7LWW1_SOYBN	0	100	UniRef100_G7JD18 FGGY carbohydrate kinase domain-containing protein n=1 Tax=Medicago truncatula RepID=G7JD18_MEDTR	0	99.48	AT4G30310.2|Symbols:|FGGY family of carbohydrate kinase|chr4:14831913-14835092 FORWARD LENGTH=579	0	98.1	GO:0005975	carbohydrate metabolic process	GO:0016773 GO:0019200	carbohydrate kinase activity"; "phosphotransferase activity, alcohol group as acceptor	GO:0005737 GO:0005739 GO:0009507	chloroplast"; "cytoplasm"; "mitochondrion	PF00370 PF02782	FGGY family of carbohydrate kinases, N-terminal domain"; "FGGY family of carbohydrate kinases, C-terminal domain	PTHR10196	SUGAR KINASE	KOG2517	Ribulose_kinase_and_related_carbohydrate_kinases
Glyma.13G115500	1049	UniRef100_K7LZ50 Uncharacterized protein n=1 Tax=Glycine max RepID=K7LZ50_SOYBN	0	100	UniRef100_G7JS28 Lysine-ketoglutarate reductase/saccharopine dehydrogenase n=2 Tax=Medicago truncatula RepID=G7JS28_MEDTR	0	100	AT4G33150.2|Symbols:|lysine-ketoglutarate reductase/saccharopine dehydrogenase bifunctional enzyme|chr4:15985479-15991069 REVERSE LENGTH=1064	0	98.4	GO:0009744 GO:0009750 GO:0010228 GO:0016926 GO:0019477 GO:0050665 GO:0055114 GO:0080167	L-lysine catabolic process"; "hydrogen peroxide biosynthetic process"; "oxidation-reduction process"; "protein desumoylation"; "response to fructose stimulus"; "response to karrikin"; "response to sucrose stimulus"; "vegetative to reproductive phase transition of meristem	GO:0000166 GO:0004753 GO:0016491 GO:0047130	nucleotide binding"; "oxidoreductase activity"; "saccharopine dehydrogenase (NADP+, L-lysine-forming) activity"; "saccharopine dehydrogenase activity	GO:0005737 GO:0005739 GO:0005829	cytoplasm"; "cytosol"; "mitochondrion	PF04455 PF03435 PF01262 PF05222	LOR/SDH bifunctional enzyme conserved region "; "Saccharopine dehydrogenase "; "Alanine dehydrogenase/PNT, C-terminal domain"; "Alanine dehydrogenase/PNT, N-terminal domain	PTHR11133	SACCHAROPINE DEHYDROGENASE	KOG0172	Lysine-ketoglutarate_reductase/saccharopine_dehydrogenase
Glyma.13G116800	950	UniRef100_I1LYD3 Uncharacterized protein n=2 Tax=Glycine max RepID=I1LYD3_SOYBN	0	100	UniRef100_F4KGY0 Alkaline-phosphatase-like protein n=1 Tax=Arabidopsis thaliana RepID=F4KGY0_ARATH	0	98.59	AT5G17250.1|Symbols:|Alkaline-phosphatase-like family protein|chr5:5668993-5673516 REVERSE LENGTH=925	0	98.59	GO:0006506 GO:0008152	GPI anchor biosynthetic process"; "metabolic process	GO:0003824 GO:0016740	catalytic activity"; "transferase activity	NA	NA	PF01663	Type I phosphodiesterase / nucleotide pyrophosphatase	PTHR23071	PHOSPHATIDYLINOSITOL GLYCAN	KOG2126	Glycosylphosphatidylinositol_anchor_synthesis_protein
Glyma.13G146700	823	UniRef100_I1LZB0 Uncharacterized protein n=2 Tax=Glycine max RepID=I1LZB0_SOYBN	0	100	UniRef100_U5G6X7 Phosphatidylinositol-4-phosphate 5-kinase family protein n=2 Tax=Populus trichocarpa RepID=U5G6X7_POPTR	0	98.67	AT3G09920.3|Symbols:PIP5K9|phosphatidyl inositol monophosphate 5 kinase|chr3:3040426-3043676 REVERSE LENGTH=815	0	99.02	GO:0005975 GO:0006520 GO:0046488	carbohydrate metabolic process"; "cellular amino acid metabolic process"; "phosphatidylinositol metabolic process	GO:0005515 GO:0005524 GO:0016307 GO:0016308	1-phosphatidylinositol-4-phosphate 5-kinase activity"; "ATP binding"; "phosphatidylinositol phosphate kinase activity"; "protein binding	GO:0005634 GO:0005829 GO:0016020	cytosol"; "membrane"; "nucleus	PF01504 PF02493	Phosphatidylinositol-4-phosphate 5-Kinase"; "MORN repeat	PTHR23086	PHOSPHATIDYLINOSITOL-4-PHOSPHATE 5-KINASE	KOG0229	Phosphatidylinositol-4-phosphate_5-kinase
Glyma.13G150900	375	UniRef100_I1LZF1 Uncharacterized protein n=2 Tax=Glycine max RepID=I1LZF1_SOYBN	0	100	UniRef100_E1AQY4 Delta14-sterol reductase n=12 Tax=Solanum RepID=E1AQY4_SOLLC	0	100	AT3G52940.1|Symbols:FK, HYD2, ELL1|Ergosterol biosynthesis ERG4/ERG24 family|chr3:19630369-19633112 REVERSE LENGTH=369	0	100	GO:0006084 GO:0009793 GO:0016126 GO:0016132 GO:0019745 GO:0055114	acetyl-CoA metabolic process"; "brassinosteroid biosynthetic process"; "embryo development ending in seed dormancy"; "oxidation-reduction process"; "pentacyclic triterpenoid biosynthetic process"; "sterol biosynthetic process	GO:0016628 GO:0050613	delta14-sterol reductase activity"; "oxidoreductase activity, acting on the CH-CH group of donors, NAD or NADP as acceptor	GO:0005634 GO:0016020	membrane"; "nucleus	PF01222	Ergosterol biosynthesis ERG4/ERG24 family	PTHR21257	STEROL REDUCTASE/LAMIN B RECEPTOR	KOG1435	Sterol_reductase/lamin_B_receptor
Glyma.13G170700	780	UniRef100_I1M028 Potassium transporter n=1 Tax=Glycine max RepID=I1M028_SOYBN	0	100	UniRef100_I1M028 Potassium transporter n=1 Tax=Glycine max RepID=I1M028_SOYBN	0	100	AT5G14880.1|Symbols:|Potassium transporter family protein|chr5:4814244-4817667 FORWARD LENGTH=781	0	99.74	GO:0006813 GO:0071805	potassium ion transmembrane transport"; "potassium ion transport	GO:0015079	potassium ion transmembrane transporter activity	GO:0005886 GO:0016020	membrane"; "plasma membrane	PF02705	K+ potassium transporter	NA	NA	NA	NA
Glyma.13G176100	534	UniRef100_M7Z4Q9 Polyubiquitin-A n=6 Tax=commelinids RepID=M7Z4Q9_TRIUA	0	79.76	UniRef100_M7Z4Q9 Polyubiquitin-A n=6 Tax=commelinids RepID=M7Z4Q9_TRIUA	0	79.76	AT4G05320.4|Symbols:UBQ10|polyubiquitin 10|chr4:2718559-2719932 FORWARD LENGTH=457	0	100	GO:0006464 GO:0007568 GO:0009751	aging"; "cellular protein modification process"; "response to salicylic acid stimulus	NA	NA	NA	NA	PF00240	Ubiquitin family	PTHR10666	UBIQUITIN	KOG0005	Ubiquitin-like_protein
Glyma.13G182000	335	UniRef100_I1M0D1 Uncharacterized protein n=1 Tax=Glycine max RepID=I1M0D1_SOYBN	0	100	UniRef100_G7ZZX7 Epoxide hydrolase (Fragment) n=1 Tax=Medicago truncatula RepID=G7ZZX7_MEDTR	8e-180	106.29	AT3G51000.1|Symbols:|alpha/beta-Hydrolases superfamily protein|chr3:18945258-18946499 REVERSE LENGTH=323	8e-61	101.86	NA	NA	GO:0003824 GO:0004301	catalytic activity"; "epoxide hydrolase activity	GO:0005634 GO:0005829	cytosol"; "nucleus	PF00561	alpha/beta hydrolase fold	PTHR10992	ALPHA/BETA HYDROLASE FOLD-CONTAINING PROTEIN	KOG4178	Soluble_epoxide_hydrolase
Glyma.13G197100	130	UniRef100_C6SW11 Uncharacterized protein n=1 Tax=Glycine max RepID=C6SW11_SOYBN	3e-87	100	UniRef100_B7FMP0 Prefoldin subunit n=2 Tax=Medicago truncatula RepID=B7FMP0_MEDTR	1e-71	100	AT2G07340.1|Symbols:PFD1|PREFOLDIN 1|chr2:3045644-3046606 FORWARD LENGTH=128	9e-60	100	GO:0006457	protein folding	GO:0051082	unfolded protein binding	GO:0005737 GO:0005829 GO:0016272	cytoplasm"; "cytosol"; "prefoldin complex	PF01920	Prefoldin subunit	PTHR20903	PREFOLDIN SUBUNIT 1-RELATED	KOG3501	Molecular_chaperone_Prefoldin,_subunit_1
Glyma.13G204700	1150	UniRef100_I1M0Z8 Uncharacterized protein n=1 Tax=Glycine max RepID=I1M0Z8_SOYBN	0	100	UniRef100_A4F2M4 Starch synthase III n=1 Tax=Phaseolus vulgaris RepID=A4F2M4_PHAVU	0	98.63	AT1G11720.2|Symbols:SS3|starch synthase 3|chr1:3951597-3956840 FORWARD LENGTH=1094	0	84.19	GO:0009058 GO:0009250 GO:0019252	biosynthetic process"; "glucan biosynthetic process"; "starch biosynthetic process	GO:0009011 GO:0016757 GO:2001070	starch binding"; "starch synthase activity"; "transferase activity, transferring glycosyl groups	GO:0005739 GO:0009507	chloroplast"; "mitochondrion	PF03423 PF00534 PF08323	Carbohydrate binding domain (family 25)"; "Glycosyl transferases group 1"; "Starch synthase catalytic domain	PTHR12526	GLYCOSYLTRANSFERASE	NA	NA
Glyma.13G235600	1003	UniRef100_K7M1G7 Phosphorylase n=1 Tax=Glycine max RepID=K7M1G7_SOYBN	0	100	UniRef100_K7M1G7 Phosphorylase n=1 Tax=Glycine max RepID=K7M1G7_SOYBN	0	100	AT3G46970.1|Symbols:ATPHS2, PHS2|alpha-glucan phosphorylase 2|chr3:17301625-17306111 REVERSE LENGTH=841	0	95.96	GO:0005975 GO:0009414 GO:0019252 GO:0046686	carbohydrate metabolic process"; "response to cadmium ion"; "response to water deprivation"; "starch biosynthetic process	GO:0004645 GO:0016757 GO:0030170	phosphorylase activity"; "pyridoxal phosphate binding"; "transferase activity, transferring glycosyl groups	GO:0005737 GO:0005829 GO:0009507	chloroplast"; "cytoplasm"; "cytosol	PF00343	Carbohydrate phosphorylase	PTHR11468	GLYCOGEN PHOSPHORYLASE	KOG2099	Glycogen_phosphorylase
Glyma.14G004600	408	UniRef100_I1JJT8 Uncharacterized protein n=1 Tax=Glycine max RepID=I1JJT8_SOYBN	0	99.75	UniRef100_G7K0L3 Acetyl-CoA acetyltransferase, cytosolic n=2 Tax=Medicago truncatula RepID=G7K0L3_MEDTR	0	97.05	AT5G48230.2|Symbols:EMB1276, ACAT2|acetoacetyl-CoA thiolase 2|chr5:19552570-19555122 REVERSE LENGTH=403	0	99.5	GO:0006084 GO:0006085 GO:0008152 GO:0009793 GO:0009846 GO:0009860 GO:0016125 GO:0016126 GO:0016132 GO:0019745	acetyl-CoA biosynthetic process"; "acetyl-CoA metabolic process"; "brassinosteroid biosynthetic process"; "embryo development ending in seed dormancy"; "metabolic process"; "pentacyclic triterpenoid biosynthetic process"; "pollen germination"; "pollen tube growth"; "sterol biosynthetic process"; "sterol metabolic process	GO:0003985	acetyl-CoA C-acetyltransferase activity	GO:0005737 GO:0005777 GO:0005829 GO:0005886	cytoplasm"; "cytosol"; "peroxisome"; "plasma membrane	PF02803 PF00108	Thiolase, C-terminal domain"; "Thiolase, N-terminal domain	PTHR18919	ACETYL-COA C-ACYLTRANSFERASE	KOG1390	Acetyl-CoA_acetyltransferase
Glyma.14G009300	505	UniRef100_I1M6B5 Glucose-1-phosphate adenylyltransferase n=1 Tax=Glycine max RepID=I1M6B5_SOYBN	0	100	UniRef100_I1M6B5 Glucose-1-phosphate adenylyltransferase n=1 Tax=Glycine max RepID=I1M6B5_SOYBN	0	100	AT5G48300.1|Symbols:ADG1, APS1|ADP glucose pyrophosphorylase 1|chr5:19570326-19572557 FORWARD LENGTH=520	0	96.92	GO:0000023 GO:0006098 GO:0009058 GO:0009637 GO:0009644 GO:0009744 GO:0009793 GO:0009853 GO:0010027 GO:0010114 GO:0010155 GO:0010218 GO:0010228 GO:0016226 GO:0019252 GO:0019288 GO:0019760 GO:0019761 GO:0043085 GO:0048481 GO:0048573	biosynthetic process"; "embryo development ending in seed dormancy"; "glucosinolate biosynthetic process"; "glucosinolate metabolic process"; "iron-sulfur cluster assembly"; "isopentenyl diphosphate biosynthetic process, mevalonate-independent pathway"; "maltose metabolic process"; "ovule development"; "pentose-phosphate shunt"; "photoperiodism, flowering"; "photorespiration"; "positive regulatio…	GO:0008878 GO:0016779	glucose-1-phosphate adenylyltransferase activity"; "nucleotidyltransferase activity	GO:0009507 GO:0009570 GO:0030931 GO:0048046	apoplast"; "chloroplast"; "chloroplast stroma"; "heterotetrameric ADPG pyrophosphorylase complex	PF00483	Nucleotidyl transferase	PTHR22572	SUGAR-1-PHOSPHATE GUANYL TRANSFERASE	KOG1322	GDP-mannose_pyrophosphorylase/mannose-1-phosphate_guanylyltransferase
Glyma.14G072500	524	UniRef100_I1M8A3 Glucose-1-phosphate adenylyltransferase n=1 Tax=Glycine max RepID=I1M8A3_SOYBN	0	100.58	UniRef100_I1M8A3 Glucose-1-phosphate adenylyltransferase n=1 Tax=Glycine max RepID=I1M8A3_SOYBN	0	100.58	AT1G27680.1|Symbols:APL2|ADPGLC-PPase large subunit|chr1:9631630-9634450 FORWARD LENGTH=518	0	95.95	GO:0009058 GO:0019252	biosynthetic process"; "starch biosynthetic process	GO:0008878 GO:0016779	glucose-1-phosphate adenylyltransferase activity"; "nucleotidyltransferase activity	GO:0009507	chloroplast	PF00483	Nucleotidyl transferase	PTHR22572	SUGAR-1-PHOSPHATE GUANYL TRANSFERASE	KOG1322	GDP-mannose_pyrophosphorylase/mannose-1-phosphate_guanylyltransferase
Glyma.14G081000	280	UniRef100_I1M8J9 Uncharacterized protein n=1 Tax=Glycine max RepID=I1M8J9_SOYBN	0	100	UniRef100_E7ECB3 Heme oxygenase 2 n=1 Tax=Medicago sativa RepID=E7ECB3_MEDSA	1e-110	75.52	AT2G26550.2|Symbols:HO2|heme oxygenase 2|chr2:11291584-11293426 REVERSE LENGTH=299	3e-102	89.63	GO:0006788 GO:0010024 GO:0019288 GO:0055114	heme oxidation"; "isopentenyl diphosphate biosynthetic process, mevalonate-independent pathway"; "oxidation-reduction process"; "phytochromobilin biosynthetic process	GO:0004392	heme oxygenase (decyclizing) activity	GO:0009507	chloroplast	PF01126	Heme oxygenase	PTHR10720	HEME OXYGENASE	KOG4480	Heme_oxygenase
Glyma.14G115900	719	UniRef100_K7M6B8 Uncharacterized protein n=1 Tax=Glycine max RepID=K7M6B8_SOYBN	0	100	NA	NA	NA	AT4G32190.1|Symbols:|Myosin heavy chain-related protein|chr4:15545052-15547689 FORWARD LENGTH=783	8e-174	90.04	GO:0000302 GO:0010039 GO:0055072	iron ion homeostasis"; "response to iron ion"; "response to reactive oxygen species	NA	NA	NA	NA	NA	NA	NA	NA	NA	NA
Glyma.14G174200	682	UniRef100_D0FZ14 Cryptochrome1 n=3 Tax=Glycine RepID=D0FZ14_SOYBN	0	100	UniRef100_D0FZ14 Cryptochrome1 n=3 Tax=Glycine RepID=D0FZ14_SOYBN	0	100	AT4G08920.1|Symbols:CRY1, BLU1, HY4, OOP2, ATCRY1|cryptochrome 1|chr4:5724260-5726905 FORWARD LENGTH=681	0	98.97	GO:0006281 GO:0007623 GO:0009414 GO:0009583 GO:0009637 GO:0009640 GO:0009785 GO:0010075 GO:0010118 GO:0010155 GO:0010343 GO:0010617 GO:0046283 GO:0046777 GO:0051510 GO:0055114	DNA repair"; "anthocyanin-containing compound metabolic process"; "blue light signaling pathway"; "circadian regulation of calcium ion oscillation"; "circadian rhythm"; "detection of light stimulus"; "oxidation-reduction process"; "photomorphogenesis"; "protein autophosphorylation"; "regulation of meristem growth"; "regulation of proton transport"; "regulation of unidimensional cell growth"; "res…	GO:0003913 GO:0004672 GO:0005515 GO:0005524 GO:0009882 GO:0042802 GO:0042803	ATP binding"; "DNA photolyase activity"; "blue light photoreceptor activity"; "identical protein binding"; "protein binding"; "protein homodimerization activity"; "protein kinase activity	GO:0005634 GO:0005737	cytoplasm"; "nucleus	PF12546 PF00875 PF03441	Blue/Ultraviolet sensing protein C terminal"; "DNA photolyase"; "FAD binding domain of DNA photolyase	PTHR11455	CRYPTOCHROME	KOG0133	Deoxyribodipyrimidine_photolyase/cryptochrome
Glyma.15G000300	1674	UniRef100_K7M8N1 Uncharacterized protein n=1 Tax=Glycine max RepID=K7M8N1_SOYBN	0	100	UniRef100_G7JUE4 Histone acetyltransferase n=1 Tax=Medicago truncatula RepID=G7JUE4_MEDTR	0	97.1	AT1G16710.2|Symbols:HAC12|histone acetyltransferase of the CBP family 12|chr1:5714692-5721782 FORWARD LENGTH=1677	0	99.7	GO:0006355 GO:0006473 GO:0007155 GO:0009793 GO:0009908 GO:0010090 GO:0010228 GO:0045010 GO:0048765 GO:0071555	actin nucleation"; "cell adhesion"; "cell wall organization"; "embryo development ending in seed dormancy"; "flower development"; "protein acetylation"; "regulation of transcription, DNA-dependent"; "root hair cell differentiation"; "trichome morphogenesis"; "vegetative to reproductive phase transition of meristem	GO:0003712 GO:0004402 GO:0008270	histone acetyltransferase activity"; "transcription cofactor activity"; "zinc ion binding	GO:0005634	nucleus	PF00569 PF02135 PF08214	Zinc finger, ZZ type"; "TAZ zinc finger"; "Histone acetylation protein	PTHR13808	CBP/P300-RELATED	KOG1778	CREB_binding_protein/P300_and_related_TAZ_Zn-finger_proteins
Glyma.15G046400	772	UniRef100_K7M9M4 Uncharacterized protein n=1 Tax=Glycine max RepID=K7M9M4_SOYBN	0	100	UniRef100_G7L8W6 Phosphatidylinositol-4-phosphate 5-kinase n=1 Tax=Medicago truncatula RepID=G7L8W6_MEDTR	0	100.52	AT1G60890.1|Symbols:|Phosphatidylinositol-4-phosphate 5-kinase family protein|chr1:22412452-22416338 REVERSE LENGTH=769	0	99.35	GO:0046488	phosphatidylinositol metabolic process	GO:0005524 GO:0016307 GO:0016308	1-phosphatidylinositol-4-phosphate 5-kinase activity"; "ATP binding"; "phosphatidylinositol phosphate kinase activity	GO:0005634 GO:0005886	nucleus"; "plasma membrane	PF01504 PF02493	Phosphatidylinositol-4-phosphate 5-Kinase"; "MORN repeat	PTHR23086	PHOSPHATIDYLINOSITOL-4-PHOSPHATE 5-KINASE	KOG0229	Phosphatidylinositol-4-phosphate_5-kinase
Glyma.15G053400	842	UniRef100_I1MDW6 Potassium transporter n=1 Tax=Glycine max RepID=I1MDW6_SOYBN	0	100	UniRef100_I1MDW6 Potassium transporter n=1 Tax=Glycine max RepID=I1MDW6_SOYBN	0	100	AT5G09400.1|Symbols:KUP7|K+ uptake permease 7|chr5:2916377-2920604 FORWARD LENGTH=858	0	97.09	GO:0006813 GO:0071805	potassium ion transmembrane transport"; "potassium ion transport	GO:0015079	potassium ion transmembrane transporter activity	GO:0000325 GO:0005773 GO:0005774 GO:0005886 GO:0016020	membrane"; "plant-type vacuole"; "plasma membrane"; "vacuolar membrane"; "vacuole	PF02705	K+ potassium transporter	NA	NA	NA	NA
Glyma.15G058400	728	UniRef100_K7M9U9 Uncharacterized protein n=1 Tax=Glycine max RepID=K7M9U9_SOYBN	0	100.69	UniRef100_G7IS62 Heterogeneous nuclear ribonucleoprotein K n=1 Tax=Medicago truncatula RepID=G7IS62_MEDTR	0	94.91	AT5G64390.1|Symbols:HEN4|RNA-binding KH domain-containing protein|chr5:25743442-25747380 FORWARD LENGTH=857	2e-103	57.29	GO:0006397 GO:0010093	mRNA processing"; "specification of floral organ identity	GO:0003676 GO:0003723	RNA binding"; "nucleic acid binding	GO:0005634	nucleus	PF00013	KH domain	PTHR10288	KH DOMAIN CONTAINING RNA BINDING PROTEIN	KOG2190	PolyC-binding_proteins_alphaCP-1_and_related_KH_domain_proteins
Glyma.15G108000	1167	UniRef100_I1MFH5 Uncharacterized protein n=1 Tax=Glycine max RepID=I1MFH5_SOYBN	0	100	UniRef100_A4F2M4 Starch synthase III n=1 Tax=Phaseolus vulgaris RepID=A4F2M4_PHAVU	0	100.09	AT1G11720.2|Symbols:SS3|starch synthase 3|chr1:3951597-3956840 FORWARD LENGTH=1094	0	84.19	GO:0009058 GO:0009250 GO:0019252	biosynthetic process"; "glucan biosynthetic process"; "starch biosynthetic process	GO:0009011 GO:0016757 GO:2001070	starch binding"; "starch synthase activity"; "transferase activity, transferring glycosyl groups	GO:0005739 GO:0009507	chloroplast"; "mitochondrion	PF00534 PF03423 PF08323	Glycosyl transferases group 1"; "Carbohydrate binding domain (family 25)"; "Starch synthase catalytic domain	PTHR12526	GLYCOSYLTRANSFERASE	NA	NA
Glyma.15G116000	280	UniRef100_I1MFP9 Thymidine kinase n=1 Tax=Glycine max RepID=I1MFP9_SOYBN	0	100	UniRef100_I1MFP9 Thymidine kinase n=1 Tax=Glycine max RepID=I1MFP9_SOYBN	0	100	AT5G23070.1|Symbols:|Thymidine kinase|chr5:7741979-7742827 FORWARD LENGTH=282	1e-105	95.74	GO:0009061 GO:0009165 GO:0019690	anaerobic respiration"; "nucleotide biosynthetic process"; "pyrimidine deoxyribonucleoside interconversion	GO:0004797	thymidine kinase activity	GO:0009507	chloroplast	PF00265	Thymidine kinase	PTHR11441	THYMIDINE KINASE	KOG3125	Thymidine_kinase
Glyma.15G131200	351	UniRef100_K7MB43 Uncharacterized protein n=2 Tax=Glycine max RepID=K7MB43_SOYBN	0	100	UniRef100_B9GH10 3-hydroxyisobutyrate dehydrogenase family protein n=1 Tax=Populus trichocarpa RepID=B9GH10_POPTR	4e-175	99.71	AT4G20930.1|Symbols:|6-phosphogluconate dehydrogenase family protein|chr4:11198627-11201036 REVERSE LENGTH=347	1e-168	99.71	GO:0006098 GO:0006573 GO:0006574 GO:0055114	oxidation-reduction process"; "pentose-phosphate shunt"; "valine catabolic process"; "valine metabolic process	GO:0000166 GO:0004616 GO:0008442 GO:0016491 GO:0016616 GO:0050662 GO:0051287	3-hydroxyisobutyrate dehydrogenase activity"; "NAD binding"; "coenzyme binding"; "nucleotide binding"; "oxidoreductase activity"; "oxidoreductase activity, acting on the CH-OH group of donors, NAD or NADP as acceptor"; "phosphogluconate dehydrogenase (decarboxylating) activity	GO:0005739	mitochondrion	PF03446	NAD binding domain of 6-phosphogluconate dehydrogenase	PTHR22981	3-HYDROXYISOBUTYRATE DEHYDROGENASE-RELATED	KOG0409	Predicted_dehydrogenase
Glyma.15G132800	545	UniRef100_UPI000189DACD PREDICTED: reticuline oxidase-like protein-like n=1 Tax=Glycine max RepID=UPI000189DACD	0	100	UniRef100_G7IMM5 Reticuline oxidase-like protein n=1 Tax=Medicago truncatula RepID=G7IMM5_MEDTR	0	99.26	AT4G20840.1|Symbols:|FAD-binding Berberine family protein|chr4:11157916-11159535 FORWARD LENGTH=539	0	94.43	GO:0055114	oxidation-reduction process	GO:0003824 GO:0008762 GO:0009055 GO:0016491 GO:0016614 GO:0050660	UDP-N-acetylmuramate dehydrogenase activity"; "catalytic activity"; "electron carrier activity"; "flavin adenine dinucleotide binding"; "oxidoreductase activity"; "oxidoreductase activity, acting on CH-OH group of donors	GO:0005886 GO:0009507 GO:0048046	apoplast"; "chloroplast"; "plasma membrane	PF08031 PF01565	Berberine and berberine like "; "FAD binding domain	PTHR11748	D-LACTATE DEHYDROGENASE	NA	NA
Glyma.15G132900	538	UniRef100_I1MG68 Uncharacterized protein n=1 Tax=Glycine max RepID=I1MG68_SOYBN	0	100	UniRef100_G7IMM5 Reticuline oxidase-like protein n=1 Tax=Medicago truncatula RepID=G7IMM5_MEDTR	0	98.71	AT4G20840.1|Symbols:|FAD-binding Berberine family protein|chr4:11157916-11159535 FORWARD LENGTH=539	0	93.14	GO:0055114	oxidation-reduction process	GO:0003824 GO:0008762 GO:0009055 GO:0016491 GO:0016614 GO:0050660	UDP-N-acetylmuramate dehydrogenase activity"; "catalytic activity"; "electron carrier activity"; "flavin adenine dinucleotide binding"; "oxidoreductase activity"; "oxidoreductase activity, acting on CH-OH group of donors	GO:0005886 GO:0009507 GO:0048046	apoplast"; "chloroplast"; "plasma membrane	PF01565 PF08031	FAD binding domain "; "Berberine and berberine like	PTHR11748	D-LACTATE DEHYDROGENASE	NA	NA
Glyma.15G159000	791	UniRef100_I1MGW3 Potassium transporter n=1 Tax=Glycine max RepID=I1MGW3_SOYBN	0	100	UniRef100_I1MGW3 Potassium transporter n=1 Tax=Glycine max RepID=I1MGW3_SOYBN	0	100	AT1G31120.1|Symbols:KUP10|K+ uptake permease 10|chr1:11104375-11107361 REVERSE LENGTH=796	0	98.49	GO:0006813 GO:0071805	potassium ion transmembrane transport"; "potassium ion transport	GO:0015079	potassium ion transmembrane transporter activity	GO:0005737 GO:0016020	cytoplasm"; "membrane	PF02705	K+ potassium transporter	NA	NA	NA	NA
Glyma.15G235500	130	UniRef100_C6SW11 Uncharacterized protein n=1 Tax=Glycine max RepID=C6SW11_SOYBN	2e-86	100	UniRef100_B7FMP0 Prefoldin subunit n=2 Tax=Medicago truncatula RepID=B7FMP0_MEDTR	1e-72	100	AT2G07340.1|Symbols:PFD1|PREFOLDIN 1|chr2:3045644-3046606 FORWARD LENGTH=128	7e-60	100	GO:0006457	protein folding	GO:0051082	unfolded protein binding	GO:0005737 GO:0005829 GO:0016272	cytoplasm"; "cytosol"; "prefoldin complex	PF01920	Prefoldin subunit	PTHR20903	PREFOLDIN SUBUNIT 1-RELATED	KOG3501	Molecular_chaperone_Prefoldin,_subunit_1
Glyma.15G258300	607	UniRef100_I1MJ97 Uncharacterized protein n=1 Tax=Glycine max RepID=I1MJ97_SOYBN	0	100	UniRef100_D7MKU7 Cyclin family protein n=1 Tax=Arabidopsis lyrata subsp. lyrata RepID=D7MKU7_ARALL	0	104.68	AT5G45190.1|Symbols:|Cyclin family protein|chr5:18277808-18280733 REVERSE LENGTH=579	0	104.49	GO:0000079 GO:0000394 GO:0006355 GO:0006366 GO:0006486 GO:0008284 GO:0009615 GO:0009630 GO:0009908 GO:0010090 GO:0048366 GO:0050792 GO:0051726	RNA splicing, via endonucleolytic cleavage and ligation"; "flower development"; "gravitropism"; "leaf development"; "positive regulation of cell proliferation"; "protein glycosylation"; "regulation of cell cycle"; "regulation of cyclin-dependent protein serine/threonine kinase activity"; "regulation of transcription, DNA-dependent"; "regulation of viral reproduction"; "response to virus"; "transc…	GO:0004693 GO:0019901	cyclin-dependent protein serine/threonine kinase activity"; "protein kinase binding	GO:0005634	nucleus	PF00134	Cyclin, N-terminal domain	PTHR10026	CYCLIN	KOG0834	CDK9_kinase-activating_protein_cyclin_T
Glyma.16G046200	786	UniRef100_I1ML79 Potassium transporter n=1 Tax=Glycine max RepID=I1ML79_SOYBN	0	100	UniRef100_I1ML79 Potassium transporter n=1 Tax=Glycine max RepID=I1ML79_SOYBN	0	99.87	AT3G02050.1|Symbols:KUP3, ATKUP3, ATKT4|K+ uptake transporter 3|chr3:350815-354135 FORWARD LENGTH=789	0	99.49	GO:0006813 GO:0016036 GO:0019375 GO:0019761 GO:0071805	cellular response to phosphate starvation"; "galactolipid biosynthetic process"; "glucosinolate biosynthetic process"; "potassium ion transmembrane transport"; "potassium ion transport	GO:0015079	potassium ion transmembrane transporter activity	GO:0009507 GO:0016020	chloroplast"; "membrane	PF02705	K+ potassium transporter	NA	NA	NA	NA
Glyma.16G088000	575	UniRef100_I1MM91 Uncharacterized protein n=1 Tax=Glycine max RepID=I1MM91_SOYBN	0	100	UniRef100_G5ELZ2 FK506-binding protein n=1 Tax=Nicotiana tabacum RepID=G5ELZ2_TOBAC	0	99.83	AT3G25230.1|Symbols:ROF1, ATFKBP62, FKBP62|rotamase FKBP 1|chr3:9188257-9191137 FORWARD LENGTH=551	0	100	GO:0000413 GO:0006457 GO:0006499 GO:0006970 GO:0009408 GO:0009611 GO:0009644 GO:0009845 GO:0018208 GO:0034976 GO:0042542 GO:0046686 GO:0070370	N-terminal protein myristoylation"; "cellular heat acclimation"; "peptidyl-proline modification"; "protein folding"; "protein peptidyl-prolyl isomerization"; "response to cadmium ion"; "response to endoplasmic reticulum stress"; "response to heat"; "response to high light intensity"; "response to hydrogen peroxide"; "response to osmotic stress"; "response to wounding"; "seed germination	GO:0003755 GO:0005515 GO:0005516 GO:0005528 GO:0032266 GO:0080025	FK506 binding"; "calmodulin binding"; "peptidyl-prolyl cis-trans isomerase activity"; "phosphatidylinositol-3,5-bisphosphate binding"; "phosphatidylinositol-3-phosphate binding"; "protein binding	GO:0005634 GO:0005737 GO:0005829 GO:0016020 GO:0071944	cell periphery"; "cytoplasm"; "cytosol"; "membrane"; "nucleus	PF00254	FKBP-type peptidyl-prolyl cis-trans isomerase	PTHR10516	PEPTIDYL-PROLYL CIS-TRANS ISOMERASE	KOG0543	FKBP-type_peptidyl-prolyl_cis-trans_isomerase
Glyma.16G148800	786	UniRef100_I1MNQ3 Potassium transporter n=1 Tax=Glycine max RepID=I1MNQ3_SOYBN	0	100	UniRef100_I1MNQ3 Potassium transporter n=1 Tax=Glycine max RepID=I1MNQ3_SOYBN	0	99.87	AT3G02050.1|Symbols:KUP3, ATKUP3, ATKT4|K+ uptake transporter 3|chr3:350815-354135 FORWARD LENGTH=789	0	99.11	GO:0006813 GO:0016036 GO:0019375 GO:0019761 GO:0071805	cellular response to phosphate starvation"; "galactolipid biosynthetic process"; "glucosinolate biosynthetic process"; "potassium ion transmembrane transport"; "potassium ion transport	GO:0015079	potassium ion transmembrane transporter activity	GO:0009507 GO:0016020	chloroplast"; "membrane	PF02705	K+ potassium transporter	NA	NA	NA	NA
Glyma.16G153300	342	UniRef100_I1MNU2 Uncharacterized protein n=1 Tax=Glycine max RepID=I1MNU2_SOYBN	0	100	UniRef100_M5W2M7 Galactose-1-phosphate uridylyltransferase n=1 Tax=Prunus persica RepID=M5W2M7_PRUPE	0	96.2	AT5G18200.1|Symbols:|UTP:galactose-1-phosphate uridylyltransferases;ribose-5-phosphate adenylyltransferases|chr5:6015270-6016555 FORWARD LENGTH=351	1e-170	93.16	GO:0005975 GO:0006012 GO:0080040	carbohydrate metabolic process"; "galactose metabolic process"; "positive regulation of cellular response to phosphate starvation	GO:0003824 GO:0008108 GO:0008270 GO:0047345	UDP-glucose:hexose-1-phosphate uridylyltransferase activity"; "catalytic activity"; "ribose-5-phosphate adenylyltransferase activity"; "zinc ion binding	GO:0005634	nucleus	PF01087	Galactose-1-phosphate uridyl transferase, N-terminal domain	PTHR11943	GALACTOSE-1-PHOSPHATE URIDYLYLTRANSFERASE	KOG2958	Galactose-1-phosphate_uridylyltransferase
Glyma.16G211700	215	UniRef100_B1ACD3 Putative Kunitz trypsin protease inhibitor n=1 Tax=Glycine max RepID=B1ACD3_SOYBN	2e-154	100	UniRef100_Q8RVX2 Protease inhibitor n=1 Tax=Sesbania rostrata RepID=Q8RVX2_SESRO	5e-110	97.67	AT1G17860.1|Symbols:|Kunitz family trypsin and protease inhibitor protein|chr1:6149343-6149933 FORWARD LENGTH=196	1e-15	97.96	GO:0006457 GO:0009408 GO:0009644 GO:0010167 GO:0015706 GO:0034976 GO:0042542	nitrate transport"; "protein folding"; "response to endoplasmic reticulum stress"; "response to heat"; "response to high light intensity"; "response to hydrogen peroxide"; "response to nitrate	GO:0004866	endopeptidase inhibitor activity	GO:0005576 GO:0005618 GO:0048046	apoplast"; "cell wall"; "extracellular region	PF00197	Trypsin and protease inhibitor	NA	NA	NA	NA
Glyma.17G015600	524	UniRef100_UPI0001B64166 PREDICTED: glucose-1-phosphate adenylyltransferase large subunit 1, chloroplastic n=1 Tax=Glycine max RepID=UPI0001B64166	0	100	UniRef100_C6TE56 Glucose-1-phosphate adenylyltransferase n=1 Tax=Glycine max RepID=C6TE56_SOYBN	0	100.58	AT5G19220.1|Symbols:ADG2, APL1|ADP glucose pyrophosphorylase large subunit 1|chr5:6463931-6466775 REVERSE LENGTH=522	0	100.19	GO:0005978 GO:0006098 GO:0006364 GO:0009058 GO:0009637 GO:0009902 GO:0010027 GO:0010114 GO:0010218 GO:0015979 GO:0019684 GO:0030244 GO:0034660	biosynthetic process"; "cellulose biosynthetic process"; "chloroplast relocation"; "glycogen biosynthetic process"; "ncRNA metabolic process"; "pentose-phosphate shunt"; "photosynthesis"; "photosynthesis, light reaction"; "rRNA processing"; "response to blue light"; "response to far red light"; "response to red light"; "thylakoid membrane organization	GO:0008878 GO:0016779	glucose-1-phosphate adenylyltransferase activity"; "nucleotidyltransferase activity	GO:0009507 GO:0009570 GO:0009941	chloroplast"; "chloroplast envelope"; "chloroplast stroma	PF00483	Nucleotidyl transferase	PTHR22572	SUGAR-1-PHOSPHATE GUANYL TRANSFERASE	KOG1322	GDP-mannose_pyrophosphorylase/mannose-1-phosphate_guanylyltransferase
Glyma.17G044300	1049	UniRef100_I1MS26 Uncharacterized protein n=1 Tax=Glycine max RepID=I1MS26_SOYBN	0	100	UniRef100_G7JS28 Lysine-ketoglutarate reductase/saccharopine dehydrogenase n=2 Tax=Medicago truncatula RepID=G7JS28_MEDTR	0	100	AT4G33150.2|Symbols:|lysine-ketoglutarate reductase/saccharopine dehydrogenase bifunctional enzyme|chr4:15985479-15991069 REVERSE LENGTH=1064	0	98.4	GO:0009744 GO:0009750 GO:0010228 GO:0016926 GO:0019477 GO:0050665 GO:0055114 GO:0080167	L-lysine catabolic process"; "hydrogen peroxide biosynthetic process"; "oxidation-reduction process"; "protein desumoylation"; "response to fructose stimulus"; "response to karrikin"; "response to sucrose stimulus"; "vegetative to reproductive phase transition of meristem	GO:0000166 GO:0004753 GO:0016491 GO:0047130	nucleotide binding"; "oxidoreductase activity"; "saccharopine dehydrogenase (NADP+, L-lysine-forming) activity"; "saccharopine dehydrogenase activity	GO:0005737 GO:0005739 GO:0005829	cytoplasm"; "cytosol"; "mitochondrion	PF05222 PF01262 PF04455 PF03435	Alanine dehydrogenase/PNT, N-terminal domain"; "Alanine dehydrogenase/PNT, C-terminal domain"; "LOR/SDH bifunctional enzyme conserved region "; "Saccharopine dehydrogenase	PTHR11133	SACCHAROPINE DEHYDROGENASE	KOG0172	Lysine-ketoglutarate_reductase/saccharopine_dehydrogenase
Glyma.17G065600	596	UniRef100_I1MST3 Uncharacterized protein n=1 Tax=Glycine max RepID=I1MST3_SOYBN	0	100	UniRef100_G7JD18 FGGY carbohydrate kinase domain-containing protein n=1 Tax=Medicago truncatula RepID=G7JD18_MEDTR	0	99.48	AT4G30310.2|Symbols:|FGGY family of carbohydrate kinase|chr4:14831913-14835092 FORWARD LENGTH=579	0	98.1	GO:0005975	carbohydrate metabolic process	GO:0016773 GO:0019200	carbohydrate kinase activity"; "phosphotransferase activity, alcohol group as acceptor	GO:0005737 GO:0005739 GO:0009507	chloroplast"; "cytoplasm"; "mitochondrion	PF00370 PF02782	FGGY family of carbohydrate kinases, N-terminal domain"; "FGGY family of carbohydrate kinases, C-terminal domain	PTHR10196	SUGAR KINASE	KOG2517	Ribulose_kinase_and_related_carbohydrate_kinases
Glyma.17G137700	573	UniRef100_I1MUX1 Uncharacterized protein n=1 Tax=Glycine max RepID=I1MUX1_SOYBN	0	100	UniRef100_Q43468 Heat shock protein STI n=1 Tax=Glycine max RepID=STIP_SOYBN	0	100.53	AT4G12400.2|Symbols:Hop3|stress-inducible protein, putative|chr4:7338866-7341239 REVERSE LENGTH=558	0	102.51	GO:0006457 GO:0009408 GO:0009644 GO:0010286 GO:0034976 GO:0042542	heat acclimation"; "protein folding"; "response to endoplasmic reticulum stress"; "response to heat"; "response to high light intensity"; "response to hydrogen peroxide	NA	NA	NA	NA	PF00515	Tetratricopeptide repeat	PTHR22904	TPR REPEAT CONTAINING PROTEIN	KOG0548	Molecular_co-chaperone_STI1
Glyma.17G152600	444	UniRef100_I1MVB9 Uncharacterized protein n=1 Tax=Glycine max RepID=I1MVB9_SOYBN	0	100	UniRef100_G8A1G0 Anthranilate N-hydroxycinnamoyl/benzoyltransferase n=1 Tax=Medicago truncatula RepID=G8A1G0_MEDTR	2e-161	98	AT5G67150.1|Symbols:|HXXXD-type acyl-transferase family protein|chr5:26795880-26797226 REVERSE LENGTH=448	5e-109	97.54	NA	NA	GO:0016740 GO:0016747	transferase activity"; "transferase activity, transferring acyl groups other than amino-acyl groups	GO:0005737	cytoplasm	PF02458	Transferase family	NA	NA	NA	NA
Glyma.17G211900	765	UniRef100_I1MWT3 Uncharacterized protein n=1 Tax=Glycine max RepID=I1MWT3_SOYBN	0	100	NA	NA	NA	AT4G32190.1|Symbols:|Myosin heavy chain-related protein|chr4:15545052-15547689 FORWARD LENGTH=783	0	97.57	GO:0000302 GO:0010039 GO:0055072	iron ion homeostasis"; "response to iron ion"; "response to reactive oxygen species	NA	NA	NA	NA	NA	NA	NA	NA	NA	NA
Glyma.17G233800	584	UniRef100_K7MNJ9 Uncharacterized protein n=1 Tax=Glycine max RepID=K7MNJ9_SOYBN	0	100	UniRef100_G7IBB7 70 kDa peptidyl-prolyl isomerase n=1 Tax=Medicago truncatula RepID=G7IBB7_MEDTR	0	92.45	AT3G25230.1|Symbols:ROF1, ATFKBP62, FKBP62|rotamase FKBP 1|chr3:9188257-9191137 FORWARD LENGTH=551	2e-179	94.92	GO:0000413 GO:0006457 GO:0006499 GO:0006970 GO:0009408 GO:0009611 GO:0009644 GO:0009845 GO:0018208 GO:0034976 GO:0042542 GO:0046686 GO:0070370	N-terminal protein myristoylation"; "cellular heat acclimation"; "peptidyl-proline modification"; "protein folding"; "protein peptidyl-prolyl isomerization"; "response to cadmium ion"; "response to endoplasmic reticulum stress"; "response to heat"; "response to high light intensity"; "response to hydrogen peroxide"; "response to osmotic stress"; "response to wounding"; "seed germination	GO:0003755 GO:0005515 GO:0005516 GO:0005528 GO:0032266 GO:0080025	FK506 binding"; "calmodulin binding"; "peptidyl-prolyl cis-trans isomerase activity"; "phosphatidylinositol-3,5-bisphosphate binding"; "phosphatidylinositol-3-phosphate binding"; "protein binding	GO:0005634 GO:0005737 GO:0005829 GO:0016020 GO:0071944	cell periphery"; "cytoplasm"; "cytosol"; "membrane"; "nucleus	PF00254	FKBP-type peptidyl-prolyl cis-trans isomerase	PTHR10516	PEPTIDYL-PROLYL CIS-TRANS ISOMERASE	KOG0543	FKBP-type_peptidyl-prolyl_cis-trans_isomerase
Glyma.17G252500	525	UniRef100_K7MNW9 Glucose-1-phosphate adenylyltransferase n=2 Tax=Glycine max RepID=K7MNW9_SOYBN	0	100	UniRef100_K7MNW9 Glucose-1-phosphate adenylyltransferase n=2 Tax=Glycine max RepID=K7MNW9_SOYBN	0	100	AT1G27680.1|Symbols:APL2|ADPGLC-PPase large subunit|chr1:9631630-9634450 FORWARD LENGTH=518	0	96.14	GO:0009058 GO:0019252	biosynthetic process"; "starch biosynthetic process	GO:0008878 GO:0016779	glucose-1-phosphate adenylyltransferase activity"; "nucleotidyltransferase activity	GO:0009507	chloroplast	PF00483	Nucleotidyl transferase	PTHR22572	SUGAR-1-PHOSPHATE GUANYL TRANSFERASE	KOG1322	GDP-mannose_pyrophosphorylase/mannose-1-phosphate_guanylyltransferase
Glyma.18G007600	94	UniRef100_I1MYG5 Uncharacterized protein n=1 Tax=Glycine max RepID=I1MYG5_SOYBN	3e-61	100	UniRef100_Q944J0 Probable signal peptidase complex subunit 1 n=1 Tax=Arabidopsis thaliana RepID=SPCS1_ARATH	2e-35	98.94	AT4G40042.1|Symbols:|Microsomal signal peptidase 12 kDa subunit (SPC12)|chr4:18559289-18559570 FORWARD LENGTH=93	6e-41	84.95	GO:0006465	signal peptide processing	GO:0008233	peptidase activity	GO:0005787 GO:0016021	integral to membrane"; "signal peptidase complex	PF06645	Microsomal signal peptidase 12 kDa subunit (SPC12)	PTHR13202	MICROSOMAL SIGNAL PEPTIDASE 12 KDA SUBUNIT	KOG4112	Signal_peptidase_subunit
Glyma.18G067200	847	UniRef100_I1N030 Phosphorylase n=1 Tax=Glycine max RepID=I1N030_SOYBN	0	100	UniRef100_I1N030 Phosphorylase n=1 Tax=Glycine max RepID=I1N030_SOYBN	0	99.88	AT3G46970.1|Symbols:ATPHS2, PHS2|alpha-glucan phosphorylase 2|chr3:17301625-17306111 REVERSE LENGTH=841	0	99.88	GO:0005975 GO:0009414 GO:0019252 GO:0046686	carbohydrate metabolic process"; "response to cadmium ion"; "response to water deprivation"; "starch biosynthetic process	GO:0004645 GO:0016757 GO:0030170	phosphorylase activity"; "pyridoxal phosphate binding"; "transferase activity, transferring glycosyl groups	GO:0005737 GO:0005829 GO:0009507	chloroplast"; "cytoplasm"; "cytosol	PF00343	Carbohydrate phosphorylase	PTHR11468	GLYCOGEN PHOSPHORYLASE	KOG2099	Glycogen_phosphorylase
Glyma.18G074100	703	UniRef100_D6C4Z9 HSP90-1 n=1 Tax=Glycine max RepID=D6C4Z9_SOYBN	0	100	UniRef100_D6C4Z9 HSP90-1 n=1 Tax=Glycine max RepID=D6C4Z9_SOYBN	0	99.86	AT5G56000.1|Symbols:Hsp81.4, AtHsp90.4|HEAT SHOCK PROTEIN 81.4|chr5:22677602-22680067 REVERSE LENGTH=699	0	100.43	GO:0006457	protein folding	GO:0005524 GO:0051082	ATP binding"; "unfolded protein binding	GO:0005618 GO:0005634 GO:0005737 GO:0005774 GO:0005794 GO:0005829 GO:0005886 GO:0009570 GO:0048046	Golgi apparatus"; "apoplast"; "cell wall"; "chloroplast stroma"; "cytoplasm"; "cytosol"; "nucleus"; "plasma membrane"; "vacuolar membrane	PF02518 PF00183	Histidine kinase-, DNA gyrase B-, and HSP90-like ATPase"; "Hsp90 protein	PTHR11528	HEAT SHOCK PROTEIN 90	KOG0019	Molecular_chaperone_(HSP90_family)
Glyma.18G092600	900	UniRef100_K7MQT1 Uncharacterized protein n=1 Tax=Glycine max RepID=K7MQT1_SOYBN	0	100	UniRef100_D2WL32 1,4-alpha-glucan-branching enzyme 3, chloroplastic/amyloplastic n=1 Tax=Arabidopsis thaliana RepID=GLGB3_ARATH	0	99.56	AT3G20440.2|Symbols:EMB2729, BE1|Alpha amylase family protein|chr3:7123603-7130364 REVERSE LENGTH=899	0	99.67	GO:0005975 GO:0009791 GO:0009793	carbohydrate metabolic process"; "embryo development ending in seed dormancy"; "post-embryonic development	GO:0003824 GO:0004556 GO:0043169	alpha-amylase activity"; "catalytic activity"; "cation binding	GO:0009507 GO:0009536	chloroplast"; "plastid	PF00128 PF02806 PF02922	Alpha amylase, catalytic domain"; "Alpha amylase, C-terminal all-beta domain"; "Carbohydrate-binding module 48 (Isoamylase N-terminal domain)	PTHR10357	ALPHA-AMYLASE	KOG0470	1,4-alpha-glucan_branching_enzyme/starch_branching_enzyme_II
Glyma.18G103800	377	UniRef100_I1N0U4 Uncharacterized protein n=1 Tax=Glycine max RepID=I1N0U4_SOYBN	0	100	UniRef100_B6TA39 Actin protein 2/3 complex subunit 1B n=1 Tax=Zea mays RepID=B6TA39_MAIZE	0	97.88	AT2G31300.1|Symbols:ARPC1B, ARPC1|actin-related protein C1B|chr2:13346313-13349787 REVERSE LENGTH=378	0	98.94	GO:0007015 GO:0030833	actin filament organization"; "regulation of actin filament polymerization	GO:0000166 GO:0003779	actin binding"; "nucleotide binding	GO:0005634 GO:0005737 GO:0005856 GO:0005885	Arp2/3 protein complex"; "cytoplasm"; "cytoskeleton"; "nucleus	PF00400	WD domain, G-beta repeat	PTHR10709	ACTIN-RELATED PROTEIN 2/3 COMPLEX SUBUNIT 1	KOG1523	Actin-related_protein_Arp2/3_complex,_subunit_ARPC1/p41-ARC
Glyma.18G111200	216	UniRef100_I1N104 Uncharacterized protein n=1 Tax=Glycine max RepID=I1N104_SOYBN	4e-155	100	UniRef100_Q06FE1 Glutathione S-transferase (Fragment) n=1 Tax=Pyrus communis RepID=Q06FE1_PYRCO	2e-116	94.44	AT2G30860.1|Symbols:ATGSTF9, GLUTTR, ATGSTF7, GSTF9|glutathione S-transferase PHI 9|chr2:13139132-13140057 FORWARD LENGTH=215	4e-100	100	GO:0006546 GO:0006569 GO:0006952 GO:0006970 GO:0009407 GO:0009627 GO:0009684 GO:0010043 GO:0031347 GO:0042742 GO:0046686	defense response"; "defense response to bacterium"; "glycine catabolic process"; "indoleacetic acid biosynthetic process"; "regulation of defense response"; "response to cadmium ion"; "response to osmotic stress"; "response to zinc ion"; "systemic acquired resistance"; "toxin catabolic process"; "tryptophan catabolic process	GO:0004364 GO:0004602 GO:0005507 GO:0043295	copper ion binding"; "glutathione binding"; "glutathione peroxidase activity"; "glutathione transferase activity	GO:0005737 GO:0005773 GO:0005829 GO:0005886 GO:0009506 GO:0009507 GO:0009570 GO:0009579 GO:0048046	apoplast"; "chloroplast"; "chloroplast stroma"; "cytoplasm"; "cytosol"; "plasma membrane"; "plasmodesma"; "thylakoid"; "vacuole	PF02798 PF00043	Glutathione S-transferase, N-terminal domain"; "Glutathione S-transferase, C-terminal domain	PTHR11260	GLUTATHIONE S-TRANSFERASE, GST, SUPERFAMILY, GST DOMAIN CONTAINING	KOG0867	Glutathione_S-transferase
Glyma.18G136500	781	UniRef100_K7L9J8 Potassium transporter n=1 Tax=Glycine max RepID=K7L9J8_SOYBN	0	99.49	UniRef100_K7L9J8 Potassium transporter n=1 Tax=Glycine max RepID=K7L9J8_SOYBN	0	99.87	AT1G70300.1|Symbols:KUP6|K+ uptake permease 6|chr1:26477993-26481233 REVERSE LENGTH=782	0	99.74	GO:0006813 GO:0071805	potassium ion transmembrane transport"; "potassium ion transport	GO:0015079	potassium ion transmembrane transporter activity	GO:0005886 GO:0016020	membrane"; "plasma membrane	PF02705	K+ potassium transporter	NA	NA	NA	NA
Glyma.18G158100	545	UniRef100_I1N1Y9 Uncharacterized protein n=1 Tax=Glycine max RepID=I1N1Y9_SOYBN	0	100	UniRef100_G5ELZ2 FK506-binding protein n=1 Tax=Nicotiana tabacum RepID=G5ELZ2_TOBAC	0	99.45	AT3G25230.1|Symbols:ROF1, ATFKBP62, FKBP62|rotamase FKBP 1|chr3:9188257-9191137 FORWARD LENGTH=551	0	94.74	GO:0000413 GO:0006457 GO:0006499 GO:0006970 GO:0009408 GO:0009611 GO:0009644 GO:0009845 GO:0018208 GO:0034976 GO:0042542 GO:0046686 GO:0070370	N-terminal protein myristoylation"; "cellular heat acclimation"; "peptidyl-proline modification"; "protein folding"; "protein peptidyl-prolyl isomerization"; "response to cadmium ion"; "response to endoplasmic reticulum stress"; "response to heat"; "response to high light intensity"; "response to hydrogen peroxide"; "response to osmotic stress"; "response to wounding"; "seed germination	GO:0003755 GO:0005515 GO:0005516 GO:0005528 GO:0032266 GO:0080025	FK506 binding"; "calmodulin binding"; "peptidyl-prolyl cis-trans isomerase activity"; "phosphatidylinositol-3,5-bisphosphate binding"; "phosphatidylinositol-3-phosphate binding"; "protein binding	GO:0005634 GO:0005737 GO:0005829 GO:0016020 GO:0071944	cell periphery"; "cytoplasm"; "cytosol"; "membrane"; "nucleus	PF00254 PF00515	FKBP-type peptidyl-prolyl cis-trans isomerase"; "Tetratricopeptide repeat	PTHR10516	PEPTIDYL-PROLYL CIS-TRANS ISOMERASE	KOG0543	FKBP-type_peptidyl-prolyl_cis-trans_isomerase
Glyma.18G176100	759	UniRef100_UPI0003DE8763 PREDICTED: B3 domain-containing transcription factor ABI3-like isoform X2 n=2 Tax=Glycine max RepID=UPI0003DE8763	0	99.74	UniRef100_Q68AN0 ABI-3 homolog n=1 Tax=Psophocarpus tetragonolobus RepID=Q68AN0_PSOTE	0	99.87	AT3G24650.1|Symbols:ABI3, SIS10|AP2/B3-like transcriptional factor family protein|chr3:8997911-9000780 FORWARD LENGTH=720	9e-163	97.08	GO:0006355 GO:0009657 GO:0009686 GO:0009733 GO:0009737 GO:0009740 GO:0009790 GO:0016114 GO:0031930 GO:0045893 GO:0048825 GO:0051301	cell division"; "cotyledon development"; "embryo development"; "gibberellic acid mediated signaling pathway"; "gibberellin biosynthetic process"; "mitochondria-nucleus signaling pathway"; "plastid organization"; "positive regulation of transcription, DNA-dependent"; "regulation of transcription, DNA-dependent"; "response to abscisic acid stimulus"; "response to auxin stimulus"; "terpenoid biosynt…	GO:0001076 GO:0003677 GO:0003700 GO:0005515	DNA binding"; "RNA polymerase II transcription factor binding transcription factor activity"; "protein binding"; "sequence-specific DNA binding transcription factor activity	GO:0005634 GO:0005829	cytosol"; "nucleus	PF02362	B3 DNA binding domain	NA	NA	NA	NA
Glyma.18G197600	516	UniRef100_I1N2U7 Uncharacterized protein n=1 Tax=Glycine max RepID=I1N2U7_SOYBN	0	100	UniRef100_G7L6J3 Phosphatidylinositol N-acetylglucosaminyltransferase GPI3 subunit n=1 Tax=Medicago truncatula RepID=G7L6J3_MEDTR	0	92.83	AT5G01220.1|Symbols:SQD2|sulfoquinovosyldiacylglycerol 2|chr5:86907-89885 REVERSE LENGTH=510	0	100.2	GO:0006636 GO:0009058 GO:0009247 GO:0015995 GO:0016036 GO:0016117 GO:0019288 GO:0019375 GO:0019761 GO:0046506	biosynthetic process"; "carotenoid biosynthetic process"; "cellular response to phosphate starvation"; "chlorophyll biosynthetic process"; "galactolipid biosynthetic process"; "glucosinolate biosynthetic process"; "glycolipid biosynthetic process"; "isopentenyl diphosphate biosynthetic process, mevalonate-independent pathway"; "sulfolipid biosynthetic process"; "unsaturated fatty acid biosyntheti…	GO:0008194 GO:0016757 GO:0046510	UDP-glycosyltransferase activity"; "UDP-sulfoquinovose:DAG sulfoquinovosyltransferase activity"; "transferase activity, transferring glycosyl groups	GO:0005886 GO:0009507 GO:0009536 GO:0009941	chloroplast"; "chloroplast envelope"; "plasma membrane"; "plastid	PF00534	Glycosyl transferases group 1	PTHR12526	GLYCOSYLTRANSFERASE	KOG1111	N-acetylglucosaminyltransferase_complex,_subunit_PIG-A/SPT14,_required_for_phosphatidylinositol_biosynthesis/Sulfolipid_synthase
Glyma.19G010900	781	UniRef100_I1N5U5 Potassium transporter n=1 Tax=Glycine max RepID=I1N5U5_SOYBN	0	100	UniRef100_I1N5U5 Potassium transporter n=1 Tax=Glycine max RepID=I1N5U5_SOYBN	0	100	AT5G14880.1|Symbols:|Potassium transporter family protein|chr5:4814244-4817667 FORWARD LENGTH=781	0	99.87	GO:0006813 GO:0071805	potassium ion transmembrane transport"; "potassium ion transport	GO:0015079	potassium ion transmembrane transporter activity	GO:0005886 GO:0016020	membrane"; "plasma membrane	PF02705	K+ potassium transporter	NA	NA	NA	NA
Glyma.19G028400	982	UniRef100_I1N6A5 Phosphorylase n=1 Tax=Glycine max RepID=I1N6A5_SOYBN	0	100	UniRef100_I1N6A5 Phosphorylase n=1 Tax=Glycine max RepID=I1N6A5_SOYBN	0	100	AT3G29320.1|Symbols:|Glycosyl transferase, family 35|chr3:11252871-11257587 FORWARD LENGTH=962	0	101.35	GO:0005975 GO:0009266 GO:0009409 GO:0009414 GO:0019252 GO:0042742	carbohydrate metabolic process"; "defense response to bacterium"; "response to cold"; "response to temperature stimulus"; "response to water deprivation"; "starch biosynthetic process	GO:0004645 GO:0016757 GO:0030170	phosphorylase activity"; "pyridoxal phosphate binding"; "transferase activity, transferring glycosyl groups	GO:0009507 GO:0009536 GO:0009570	chloroplast"; "chloroplast stroma"; "plastid	PF00343	Carbohydrate phosphorylase	PTHR11468	GLYCOGEN PHOSPHORYLASE	KOG2099	Glycogen_phosphorylase
Glyma.19G105900	786	UniRef100_I1N836 Potassium transporter n=1 Tax=Glycine max RepID=I1N836_SOYBN	0	100	UniRef100_I1N836 Potassium transporter n=1 Tax=Glycine max RepID=I1N836_SOYBN	0	100	AT3G02050.1|Symbols:KUP3, ATKUP3, ATKT4|K+ uptake transporter 3|chr3:350815-354135 FORWARD LENGTH=789	0	99.49	GO:0006813 GO:0016036 GO:0019375 GO:0019761 GO:0071805	cellular response to phosphate starvation"; "galactolipid biosynthetic process"; "glucosinolate biosynthetic process"; "potassium ion transmembrane transport"; "potassium ion transport	GO:0015079	potassium ion transmembrane transporter activity	GO:0009507 GO:0016020	chloroplast"; "membrane	PF02705	K+ potassium transporter	NA	NA	NA	NA
Glyma.19G125600	1650	UniRef100_I1N8M6 Uncharacterized protein n=1 Tax=Glycine max RepID=I1N8M6_SOYBN	0	100	UniRef100_G7L4U0 LCR/BET1 n=1 Tax=Medicago truncatula RepID=G7L4U0_MEDTR	0	91.33	AT1G65440.2|Symbols:GTB1|global transcription factor group B1|chr1:24306908-24314327 REVERSE LENGTH=1642	0	92.57	GO:0006139 GO:0006333 GO:0006352 GO:0006357 GO:0009630 GO:0032784	DNA-dependent transcription, initiation"; "chromatin assembly or disassembly"; "gravitropism"; "nucleobase-containing compound metabolic process"; "regulation of DNA-dependent transcription, elongation"; "regulation of transcription from RNA polymerase II promoter	GO:0003723 GO:0016788	RNA binding"; "hydrolase activity, acting on ester bonds	GO:0005634 GO:0005829 GO:0009506	cytosol"; "nucleus"; "plasmodesma	NA	NA	PTHR10145	TRANSCRIPTION ELONGATION FACTOR SPT6	KOG1856	Transcription_elongation_factor_SPT6
Glyma.19G125800	966	UniRef100_I1N8M8 Uncharacterized protein n=1 Tax=Glycine max RepID=I1N8M8_SOYBN	0	100	UniRef100_G7L4U3 4-alpha-glucanotransferase n=21 Tax=Medicago RepID=G7L4U3_MEDTR	0	93.93	AT2G40840.1|Symbols:DPE2|disproportionating enzyme 2|chr2:17045368-17050779 FORWARD LENGTH=955	0	95.5	GO:0000023 GO:0000025 GO:0000272 GO:0005975 GO:0005976 GO:0005982 GO:0005983 GO:0007623 GO:0009664 GO:0019252 GO:0043085	carbohydrate metabolic process"; "circadian rhythm"; "maltose catabolic process"; "maltose metabolic process"; "plant-type cell wall organization"; "polysaccharide catabolic process"; "polysaccharide metabolic process"; "positive regulation of catalytic activity"; "starch biosynthetic process"; "starch catabolic process"; "starch metabolic process	GO:0003824 GO:0004134 GO:0010297 GO:0030246 GO:0043169 GO:2001070	4-alpha-glucanotransferase activity"; "carbohydrate binding"; "catalytic activity"; "cation binding"; "heteropolysaccharide binding"; "starch binding	GO:0005829 GO:0009507	chloroplast"; "cytosol	PF02446 PF00686	4-alpha-glucanotransferase"; "Starch binding domain	NA	NA	NA	NA
Glyma.19G140000	985	UniRef100_I1N912 Uncharacterized protein n=1 Tax=Glycine max RepID=I1N912_SOYBN	0	100	UniRef100_B5AXJ0 Heavy metal P-type ATPase n=1 Tax=Arabidopsis thaliana RepID=B5AXJ0_ARATH	0	98.89	AT1G63440.1|Symbols:HMA5|heavy metal atpase 5|chr1:23527655-23531109 FORWARD LENGTH=995	0	98.89	GO:0006754 GO:0006812 GO:0008152 GO:0010043 GO:0010273 GO:0030001 GO:0046034 GO:0046688	ATP biosynthetic process"; "ATP metabolic process"; "cation transport"; "detoxification of copper ion"; "metabolic process"; "metal ion transport"; "response to copper ion"; "response to zinc ion	GO:0000166 GO:0003824 GO:0005524 GO:0015662 GO:0043682 GO:0046872	ATP binding"; "ATPase activity, coupled to transmembrane movement of ions, phosphorylative mechanism"; "catalytic activity"; "copper-transporting ATPase activity"; "metal ion binding"; "nucleotide binding	GO:0005886 GO:0016020 GO:0016021	integral to membrane"; "membrane"; "plasma membrane	PF00702 PF00403 PF00122	haloacid dehalogenase-like hydrolase"; "Heavy-metal-associated domain"; "E1-E2 ATPase	PTHR24093	FAMILY NOT NAMED	KOG0207	Cation_transport_ATPase
Glyma.19G140100	888	UniRef100_I1N913 Uncharacterized protein n=1 Tax=Glycine max RepID=I1N913_SOYBN	0	100	UniRef100_B9H9V2 Leucine-rich repeat transmembrane protein kinase n=1 Tax=Populus trichocarpa RepID=B9H9V2_POPTR	0	100	AT2G41820.1|Symbols:|Leucine-rich repeat protein kinase family protein|chr2:17447170-17449914 FORWARD LENGTH=890	0	99.55	GO:0006468 GO:0007169 GO:0009733 GO:0009741	protein phosphorylation"; "response to auxin stimulus"; "response to brassinosteroid stimulus"; "transmembrane receptor protein tyrosine kinase signaling pathway	GO:0004672 GO:0004674 GO:0004713 GO:0005524 GO:0016301 GO:0016772	ATP binding"; "kinase activity"; "protein kinase activity"; "protein serine/threonine kinase activity"; "protein tyrosine kinase activity"; "transferase activity, transferring phosphorus-containing groups	GO:0005886	plasma membrane	PF00560 PF00069	Leucine Rich Repeat"; "Protein kinase domain	PTHR24420	LEUCINE-RICH REPEAT RECEPTOR-LIKE PROTEIN KINASE	KOG1187	Serine/threonine_protein_kinase
Glyma.19G149500	843	UniRef100_K7MYG9 Uncharacterized protein n=1 Tax=Glycine max RepID=K7MYG9_SOYBN	0	100	UniRef100_G7KWA0 Gamma-tubulin complex component n=1 Tax=Medicago truncatula RepID=G7KWA0_MEDTR	0	99.64	AT5G06680.1|Symbols:SPC98, ATGCP3, ATSPC98, GCP3|spindle pole body component 98|chr5:2056741-2059369 FORWARD LENGTH=838	0	99.76	GO:0000226 GO:0007020	microtubule cytoskeleton organization"; "microtubule nucleation	GO:0015631	tubulin binding	GO:0000930 GO:0005635 GO:0009898	gamma-tubulin complex"; "internal side of plasma membrane"; "nuclear envelope	PF04130	Spc97 / Spc98 family	PTHR19302	GAMMA TUBULIN COMPLEX PROTEIN	KOG2000	Gamma-tubulin_complex,_DGRIP91/SPC98_component
Glyma.19G153700	866	UniRef100_K7MYJ2 Uncharacterized protein n=1 Tax=Glycine max RepID=K7MYJ2_SOYBN	0	100	UniRef100_A4PIS9 Isoamylase-type starch-debranching enzyme 2 n=1 Tax=Phaseolus vulgaris RepID=A4PIS9_PHAVU	0	100	AT1G03310.1|Symbols:ATISA2, ISA2, DBE1, BE2|debranching enzyme 1|chr1:813975-816623 FORWARD LENGTH=882	0	91.84	GO:0000023 GO:0005975 GO:0010021 GO:0019252 GO:0019761 GO:0043085	amylopectin biosynthetic process"; "carbohydrate metabolic process"; "glucosinolate biosynthetic process"; "maltose metabolic process"; "positive regulation of catalytic activity"; "starch biosynthetic process	GO:0003824 GO:0004553 GO:0004556 GO:0019156 GO:0043169	alpha-amylase activity"; "catalytic activity"; "cation binding"; "hydrolase activity, hydrolyzing O-glycosyl compounds"; "isoamylase activity	GO:0009507	chloroplast	PF00128 PF02922	Alpha amylase, catalytic domain"; "Carbohydrate-binding module 48 (Isoamylase N-terminal domain)	PTHR10357	ALPHA-AMYLASE	KOG0470	1,4-alpha-glucan_branching_enzyme/starch_branching_enzyme_II
Glyma.19G192600	168	UniRef100_C6T313 Uncharacterized protein n=1 Tax=Glycine max RepID=C6T313_SOYBN	4e-112	100	NA	NA	NA	AT2G36410.2|Symbols:|Family of unknown function (DUF662) |chr2:15279041-15280270 FORWARD LENGTH=192	4e-79	82.81	GO:0007020	microtubule nucleation	NA	NA	GO:0005634 GO:0005886	nucleus"; "plasma membrane	PF04949	Transcriptional activator	PTHR21470	NTKL-BINDING PROTEIN 1	NA	NA
Glyma.19G192800	871	UniRef100_I1NAK8 Uncharacterized protein n=1 Tax=Glycine max RepID=I1NAK8_SOYBN	0	100	UniRef100_Q9XIS5 Starch branching enzyme n=3 Tax=Phaseolus vulgaris RepID=Q9XIS5_PHAVU	0	94.02	AT2G36390.1|Symbols:SBE2.1, BE3|starch branching enzyme 2.1|chr2:15264283-15269940 FORWARD LENGTH=858	0	95.34	GO:0000272 GO:0005975 GO:0005982 GO:0009664 GO:0010021 GO:0019252	amylopectin biosynthetic process"; "carbohydrate metabolic process"; "plant-type cell wall organization"; "polysaccharide catabolic process"; "starch biosynthetic process"; "starch metabolic process	GO:0003824 GO:0003844 GO:0004553 GO:0043169	1,4-alpha-glucan branching enzyme activity"; "catalytic activity"; "cation binding"; "hydrolase activity, hydrolyzing O-glycosyl compounds	GO:0009507 GO:0009570	chloroplast"; "chloroplast stroma	PF02806 PF02922 PF00128	Alpha amylase, C-terminal all-beta domain"; "Carbohydrate-binding module 48 (Isoamylase N-terminal domain)"; "Alpha amylase, catalytic domain	PTHR10357	ALPHA-AMYLASE	KOG0470	1,4-alpha-glucan_branching_enzyme/starch_branching_enzyme_II
Glyma.19G194500	388	UniRef100_I1NAM6 Uncharacterized protein n=1 Tax=Glycine max RepID=I1NAM6_SOYBN	0	100	UniRef100_G7L631 Abscisic acid insensitive n=1 Tax=Medicago truncatula RepID=G7L631_MEDTR	6e-138	89.79	AT2G36270.1|Symbols:ABI5, GIA1|Basic-leucine zipper (bZIP) transcription factor family protein|chr2:15204980-15206571 REVERSE LENGTH=442	1e-108	87.56	GO:0006355 GO:0009414 GO:0009640 GO:0009651 GO:0009686 GO:0009737 GO:0009738 GO:0009739 GO:0009740 GO:0009793 GO:0009845 GO:0009909 GO:0009933 GO:0010162 GO:0010182 GO:0010187 GO:0010200 GO:0010228 GO:0016567 GO:0019915 GO:0045893 GO:0048316 GO:0050826	abscisic acid mediated signaling pathway"; "embryo development ending in seed dormancy"; "gibberellic acid mediated signaling pathway"; "gibberellin biosynthetic process"; "lipid storage"; "meristem structural organization"; "negative regulation of seed germination"; "photomorphogenesis"; "positive regulation of transcription, DNA-dependent"; "protein ubiquitination"; "regulation of flower develo…	GO:0003677 GO:0003700 GO:0005515 GO:0043565 GO:0046983	DNA binding"; "protein binding"; "protein dimerization activity"; "sequence-specific DNA binding"; "sequence-specific DNA binding transcription factor activity	GO:0005634	nucleus	PF00170	bZIP transcription factor	PTHR22952	CAMP-RESPONSE ELEMENT BINDING PROTEIN-RELATED	NA	NA
Glyma.19G195500	129	UniRef100_K7KG22 Uncharacterized protein n=1 Tax=Glycine max RepID=K7KG22_SOYBN	8e-89	83.66	UniRef100_P49636 Ubiquitin-60S ribosomal protein L40 n=1 Tax=Nicotiana sylvestris RepID=RL40_NICSY	6e-88	100	AT3G52590.1|Symbols:UBQ1, EMB2167, ERD16, HAP4|ubiquitin extension protein 1|chr3:19505668-19506681 FORWARD LENGTH=128	2e-90	100	GO:0006412 GO:0009793 GO:0016567	embryo development ending in seed dormancy"; "protein ubiquitination"; "translation	GO:0003735	structural constituent of ribosome	GO:0005840	ribosome	PF00240 PF01020	Ubiquitin family"; "Ribosomal L40e family	PTHR10666	UBIQUITIN	KOG0003	Ubiquitin/60s_ribosomal_protein_L40_fusion
Glyma.19G223100	530	UniRef100_I1NBK6 Glucose-1-phosphate adenylyltransferase n=1 Tax=Glycine max RepID=I1NBK6_SOYBN	0	100	UniRef100_I1NBK6 Glucose-1-phosphate adenylyltransferase n=1 Tax=Glycine max RepID=I1NBK6_SOYBN	0	100	AT1G27680.1|Symbols:APL2|ADPGLC-PPase large subunit|chr1:9631630-9634450 FORWARD LENGTH=518	0	90.93	GO:0009058 GO:0019252	biosynthetic process"; "starch biosynthetic process	GO:0008878 GO:0016779	glucose-1-phosphate adenylyltransferase activity"; "nucleotidyltransferase activity	GO:0009507	chloroplast	PF00483	Nucleotidyl transferase	PTHR22572	SUGAR-1-PHOSPHATE GUANYL TRANSFERASE	KOG1322	GDP-mannose_pyrophosphorylase/mannose-1-phosphate_guanylyltransferase
Glyma.19G233300	308	UniRef100_I1NBX4 Uncharacterized protein n=1 Tax=Glycine max RepID=I1NBX4_SOYBN	0	100	UniRef100_H2D5S1 F-actin capping protein alpha subunit n=2 Tax=Papilionoideae RepID=H2D5S1_SOYBN	0	96.07	AT3G05520.1|Symbols:|Subunits of heterodimeric actin filament capping protein Capz superfamily|chr3:1598611-1601134 FORWARD LENGTH=308	3e-157	94.81	GO:0007015 GO:0030036 GO:0030048 GO:0051645 GO:0051646 GO:0051693 GO:0060151	Golgi localization"; "actin cytoskeleton organization"; "actin filament-based movement"; "actin filament capping"; "actin filament organization"; "mitochondrion localization"; "peroxisome localization	GO:0003779	actin binding	GO:0005634 GO:0005737 GO:0008290	F-actin capping protein complex"; "cytoplasm"; "nucleus	PF01267	F-actin capping protein alpha subunit	PTHR10653	F-ACTIN-CAPPING PROTEIN SUBUNIT ALPHA	KOG0836	F-actin_capping_protein,_alpha_subunit
Glyma.19G263100	797	UniRef100_I1NCT8 Potassium transporter n=1 Tax=Glycine max RepID=I1NCT8_SOYBN	0	100	UniRef100_I1NCT8 Potassium transporter n=1 Tax=Glycine max RepID=I1NCT8_SOYBN	0	100	AT4G13420.1|Symbols:HAK5, ATHAK5|high affinity K+ transporter 5|chr4:7797038-7802174 REVERSE LENGTH=785	0	100.13	GO:0006813 GO:0071805	potassium ion transmembrane transport"; "potassium ion transport	GO:0009674 GO:0015079	potassium:sodium symporter activity"; "potassium ion transmembrane transporter activity	GO:0005886 GO:0016020	membrane"; "plasma membrane	PF02705	K+ potassium transporter	NA	NA	NA	NA
Glyma.20G026700	979	UniRef100_K7N0Z8 Phosphorylase n=1 Tax=Glycine max RepID=K7N0Z8_SOYBN	0	100	UniRef100_K7N0Z8 Phosphorylase n=1 Tax=Glycine max RepID=K7N0Z8_SOYBN	0	100	AT3G29320.1|Symbols:|Glycosyl transferase, family 35|chr3:11252871-11257587 FORWARD LENGTH=962	0	97.19	GO:0005975 GO:0009266 GO:0009409 GO:0009414 GO:0019252 GO:0042742	carbohydrate metabolic process"; "defense response to bacterium"; "response to cold"; "response to temperature stimulus"; "response to water deprivation"; "starch biosynthetic process	GO:0004645 GO:0016757 GO:0030170	phosphorylase activity"; "pyridoxal phosphate binding"; "transferase activity, transferring glycosyl groups	GO:0009507 GO:0009536 GO:0009570	chloroplast"; "chloroplast stroma"; "plastid	PF00343	Carbohydrate phosphorylase	PTHR11468	GLYCOGEN PHOSPHORYLASE	NA	NA
Glyma.20G210700	853	UniRef100_I1NIA8 Uncharacterized protein n=2 Tax=Glycine max RepID=I1NIA8_SOYBN	0	100	NA	NA	NA	AT5G43745.1|Symbols:|Protein of unknown function (DUF1012)|chr5:17569435-17574954 REVERSE LENGTH=817	0	92.17	NA	NA	NA	NA	GO:0005634 GO:0009507 GO:0009941	chloroplast"; "chloroplast envelope"; "nucleus	PF06241	Protein of unknown function (DUF1012)	NA	NA	NA	NA
Glyma.U030100	583	UniRef100_I1M8V0 Uncharacterized protein n=1 Tax=Glycine max RepID=I1M8V0_SOYBN	0	100	UniRef100_G7IBB7 70 kDa peptidyl-prolyl isomerase n=1 Tax=Medicago truncatula RepID=G7IBB7_MEDTR	0	92.12	AT3G25230.1|Symbols:ROF1, ATFKBP62, FKBP62|rotamase FKBP 1|chr3:9188257-9191137 FORWARD LENGTH=551	0	94.74	GO:0000413 GO:0006457 GO:0006499 GO:0006970 GO:0009408 GO:0009611 GO:0009644 GO:0009845 GO:0018208 GO:0034976 GO:0042542 GO:0046686 GO:0070370	N-terminal protein myristoylation"; "cellular heat acclimation"; "peptidyl-proline modification"; "protein folding"; "protein peptidyl-prolyl isomerization"; "response to cadmium ion"; "response to endoplasmic reticulum stress"; "response to heat"; "response to high light intensity"; "response to hydrogen peroxide"; "response to osmotic stress"; "response to wounding"; "seed germination	GO:0003755 GO:0005515 GO:0005516 GO:0005528 GO:0032266 GO:0080025	FK506 binding"; "calmodulin binding"; "peptidyl-prolyl cis-trans isomerase activity"; "phosphatidylinositol-3,5-bisphosphate binding"; "phosphatidylinositol-3-phosphate binding"; "protein binding	GO:0005634 GO:0005737 GO:0005829 GO:0016020 GO:0071944	cell periphery"; "cytoplasm"; "cytosol"; "membrane"; "nucleus	PF00254	FKBP-type peptidyl-prolyl cis-trans isomerase	PTHR10516	PEPTIDYL-PROLYL CIS-TRANS ISOMERASE	KOG0543	FKBP-type_peptidyl-prolyl_cis-trans_isomerase
